# Supplementary material for: Genome sequencing and analysis of the paclitaxel-producing endophytic fungus Penicillium aurantiogriseum NRRL 62431
Source: BMC Genomics. 2014 Jan 25;15:69. doi: 10.1186/1471-2164-15-69 (PMC3925984; doi:10.1186/1471-2164-15-69)
Supplement: Additional file 2 — Table S1. List of the 13 reported paclitaxel biosynthetic enzymes in Taxus sp. Table S2 Gene ontology classification of P. aurantiogriseum NRRL 62431 genes. [file 1471-2164-15-69-S2.zip]

Archive with 2 entries (2 files):
- 2078393261107576_add1.doc
- 2078393261107576_add2.doc
