# Supplementary material for: Genome sequencing and analysis of the paclitaxel-producing endophytic fungus Penicillium aurantiogriseum NRRL 62431
Source: BMC Genomics. 2014 Jan 25;15:69. doi: 10.1186/1471-2164-15-69 (PMC3925984; doi:10.1186/1471-2164-15-69)
Supplement: Additional file 3 — Data S1. Transcription factors in the genome of Penicillium aurantiogriseum NRRL 62431. Data S2 Transporters in the genome of Penicillium aurantiogriseum NRRL 62431. Data S3 Blast result of the 13 reported paclitaxel biosynthetic genes in Taxus sp. against the genome of Penicillium aurantiogriseum NRRL 62431. Data S4 Blast result of the 13 reported paclitaxel biosynthetic genes in Taxus sp. against the unigenes in the transcriptome of Hazel (Corylus avellana L.). Data S5 DNA sequences of paclitaxel biosynthetic gene candidates in Hazel (Corylus avellana L.). Data S6 Blast results of Hazel paclitaxel biosynthetic gene candidates against Penicillium aurantiogriseum NRRL 62431 proteins. Data S7 DNA sequences of paclitaxel biosynthetic genes in Taxus baccata. Data S8 Blast result of paclitaxel biosynthetic genes of Taxus baccata against Penicillium aurantiogriseum NRRL 62431 proteins. Data S9 Blast result of the paclitaxel biosynthetic genes candidates in Penicillium aurantiogriseum NRRL 62431 against the genome of EF0021. [file 1471-2164-15-69-S3.zip › 2078393261107576_add10.xls]

## Sheet: Supplementary Data 2
Data S2. Transporters in the genome of Penicillium aurantiogriseum NRRL 62431
Query ID	Subject ID	% Identity	Alignment length	Mismatches	Openings	Query start	Query end	Subject start	Subject end	E-value	Bit score	Annotation
PAU_P00003	gi70984595refXP_747804.1	77.02	470	107	1	17	486	18	486	0	724	MFS transporter [Aspergillus fumigatus Af293]
PAU_P00020	gi238503654refXP_002383059.1	58.4	613	245	4	1	603	137	749	0	663	ABC multidrug transporter, putative [Aspergillus flavus NRRL3357]
PAU_P00021	gi238487186refXP_002374831.1	77.69	511	109	2	6	514	7	514	0	821	MFS allantoate transporter, putative [Aspergillus flavus NRRL3357]
PAU_P00048	gi238501326refXP_002381897.1	82.65	415	72	0	15	429	19	433	2e-168	596	MFS monocarboxylate transporter, putative [Aspergillus flavus NRRL3357]
PAU_P00056	gi121701311refXP_001268920.1	60.26	536	213	0	32	567	44	579	0	641	MFS transporter, putative [Aspergillus clavatus NRRL 1]
PAU_P00095	gi212546737refXP_002153522.1	57.83	434	177	3	26	455	49	480	5e-123	445	MFS monocarboxylate transporter, putative [Penicillium marneffei ATCC 18224]
PAU_P00103	gi70997209refXP_753358.1	65.44	217	63	3	4	208	292	508	9e-69	264	MFS quinate transporter [Aspergillus fumigatus Af293]
PAU_P00117	gi296820758refXP_002849991.1	73.18	481	127	1	28	508	38	516	0	678	membrane transporter [Arthroderma otae CBS 113480]
PAU_P00117	gi212544001refXP_002152155.1	72.04	490	128	3	28	508	41	530	0	676	sugar transporter, putative [Penicillium marneffei ATCC 18224]
PAU_P00118	gi29467446dbjBAC67160.1	50.04	1381	668	9	108	1477	64	1433	0	1338	ABC-transporter [Botryotinia fuckeliana]
PAU_P00118	gi218664791gbACK99557.1	49.86	1424	693	9	56	1470	81	1492	0	1365	ATP binding cassette transporter Abc1p [Pichia kudriavzevii]
PAU_P00121	gi159127946gbEDP53061.1	73.62	599	106	4	1	562	1	584	0	803	MFS sugar transporter, putative [Aspergillus fumigatus A1163]
PAU_P00157	gi310799733gbEFQ34626.1	35.28	1389	856	19	3	1378	125	1483	0	823	ABC-2 type transporter [Glomerella graminicola M1.001]
PAU_P00164	gi146323261refXP_755059.2	83.78	296	48	0	1	296	1	296	3e-132	475	mitochondrial tricarboxylate transporter (Ctp) [Aspergillus fumigatus Af293]
PAU_P00164	gi119493426refXP_001263903.1	84.12	296	47	0	1	296	1	296	1e-132	476	mitochondrial tricarboxylate transporter (Ctp), putative [Neosartorya fischeri NRRL 181]
PAU_P00182	gi302498758refXP_003011376.1	50	448	215	3	1	445	3	444	7e-123	445	MFS transporter, putative [Arthroderma benhamiae CBS 112371]
PAU_P00226	gi238506607refXP_002384505.1	56.98	602	250	5	4	599	25	623	0	704	siderophore iron transporter, putative [Aspergillus flavus NRRL3357]
PAU_P00228	gi239613366gbEEQ90353.1	68.31	508	161	0	38	545	55	562	0	655	MFS multidrug transporter [Ajellomyces dermatitidis ER-3]
PAU_P00228	gi238498516refXP_002380493.1	84.82	514	78	0	32	545	34	547	0	815	MSF drug transporter, putative [Aspergillus flavus NRRL3357]
PAU_P00228	gi119495917refXP_001264734.1	81.13	514	97	0	32	545	37	550	0	786	MFS multidrug transporter, putative [Neosartorya fischeri NRRL 181]
PAU_P00258	gi70998606refXP_754025.1	35.49	1237	737	10	76	1307	156	1336	0	701	ABC multidrug transporter Mdr1 [Aspergillus fumigatus Af293]
PAU_P00262	gi242789299refXP_002481332.1	68.43	453	143	0	40	492	35	487	0	684	pantothenate transporter, putative [Talaromyces stipitatus ATCC 10500]
PAU_P00262	gi212533985refXP_002147149.1	66.52	466	156	0	25	490	22	487	0	679	pantothenate transporter, putative [Penicillium marneffei ATCC 18224]
PAU_P00291	gi302654685refXP_003019143.1	35.59	1228	751	11	46	1238	47	1269	0	702	ABC multidrug transporter, putative [Trichophyton verrucosum HKI 0517]
PAU_P00291	gi119498541refXP_001266028.1	37.16	1273	740	11	25	1242	82	1349	0	756	ABC multidrug transporter Mdr1 [Neosartorya fischeri NRRL 181]
PAU_P00312	gi121720196refXP_001276796.1	82.27	423	73	1	34	454	18	440	0	679	MFS transporter, putative [Aspergillus clavatus NRRL 1]
PAU_P00323	gi121714198refXP_001274710.1	70.26	380	112	1	29	408	34	412	7e-143	511	C4-dicarboxylate/malic acid transporter, putative [Aspergillus clavatus NRRL 1]
PAU_P00323	gi238500744refXP_002381606.1	70.9	378	105	1	36	408	25	402	5e-146	521	MFS transporter, putative [Aspergillus flavus NRRL3357]
PAU_P00338	gi310794757gbEFQ30218.1	50.44	1473	681	13	36	1491	68	1508	0	1322	ABC transporter [Glomerella graminicola M1.001]
PAU_P00338	gi238495546refXP_002379009.1	70.53	655	187	2	843	1491	532	1186	0	877	multidrug resistance-associated protein 2, 6 (mrp2, 6), ABC-transporter, putative [Aspergillus flavus NRRL3357]
PAU_P00338	gi299756280refXP_002912185.1	30.73	1484	844	26	73	1491	76	1440	0	643	ATP-binding cassette transporter [Coprinopsis cinerea okayama7#130]
PAU_P00339	gi119483578refXP_001261692.1	64.03	442	136	2	30	471	36	454	6e-152	541	amino acid transporter, putative [Neosartorya fischeri NRRL 181]
PAU_P00339	gi121715161refXP_001275190.1	64.25	442	135	2	30	471	37	455	5e-153	545	amino acid transporter, putative [Aspergillus clavatus NRRL 1]
PAU_P00369	gi310795207gbEFQ30668.1	53.07	554	254	3	32	579	10	563	2e-153	546	major facilitator superfamily transporter [Glomerella graminicola M1.001]
PAU_P00375	gi239614207gbEEQ91194.1	71.75	570	156	3	1	569	1	566	0	858	MFS alpha-glucoside transporter [Ajellomyces dermatitidis ER-3]
PAU_P00375	gi212541202refXP_002150756.1	76.1	523	124	1	31	552	32	554	0	857	MFS alpha-glucoside transporter, putative [Penicillium marneffei ATCC 18224]
PAU_P00408	gi242795337refXP_002482565.1	64.71	646	211	5	2	634	817	1458	0	820	ATP-binding cassette transporter, putative [Talaromyces stipitatus ATCC 10500]
PAU_P00409	gi242795337refXP_002482565.1	61.34	789	303	2	2	789	1	788	0	913	ATP-binding cassette transporter, putative [Talaromyces stipitatus ATCC 10500]
PAU_P00432	gi242813797refXP_002486238.1	60.73	354	98	3	1	314	52	404	2e-110	403	sugar transporter, putative [Talaromyces stipitatus ATCC 10500]
PAU_P00469	gi70984523refXP_747768.1	39.61	1285	723	11	78	1334	26	1285	0	899	ABC multidrug transporter [Aspergillus fumigatus Af293]
PAU_P00483	gi71001712refXP_755537.1	72.86	398	90	9	2	390	1	389	3e-122	442	ZIP metal ion transporter [Aspergillus fumigatus Af293]
PAU_P00483	gi119481273refXP_001260665.1	73.16	395	94	9	2	390	1	389	2e-122	443	ZIP metal ion transporter, putative [Neosartorya fischeri NRRL 181]
PAU_P00494	gi159128635gbEDP53749.1	82.19	483	86	0	28	510	28	510	0	760	MFS transporter, putative [Aspergillus fumigatus A1163]
PAU_P00494	gi70988731refXP_749221.1	81.99	483	87	0	28	510	28	510	0	758	MFS transporter [Aspergillus fumigatus Af293]
PAU_P00502	gi226290539gbEEH46023.1	63.87	595	200	4	31	610	153	747	0	754	sugar transporter [Paracoccidioides brasiliensis Pb18]
PAU_P00530	gi119490152refXP_001262989.1	75.4	569	136	2	11	577	13	579	0	766	MFS transporter, putative [Neosartorya fischeri NRRL 181]
PAU_P00530	gi242822746refXP_002487950.1	76.34	579	131	3	1	576	1	576	0	789	MFS transporter, putative [Talaromyces stipitatus ATCC 10500]
PAU_P00535	gi70985655refXP_748333.1	70.92	251	54	1	1	251	1	232	7e-90	334	amino acid transporter (Mtr) [Aspergillus fumigatus Af293]
PAU_P00535	gi159128531gbEDP53646.1	71.31	251	53	1	1	251	1	232	1e-90	336	amino acid transporter (Mtr), putative [Aspergillus fumigatus A1163]
PAU_P00536	gi70985655refXP_748333.1	77.88	208	44	2	1	206	246	453	4e-86	321	amino acid transporter (Mtr) [Aspergillus fumigatus Af293]
PAU_P00536	gi159128531gbEDP53646.1	77.88	208	44	2	1	206	246	453	4e-86	321	amino acid transporter (Mtr), putative [Aspergillus fumigatus A1163]
PAU_P00541	gi70995187refXP_752358.1	81.26	443	83	0	52	494	95	537	0	764	MFS sugar transporter [Aspergillus fumigatus Af293]
PAU_P00563	gi238490918refXP_002376696.1	65.98	482	164	0	19	500	25	506	0	648	pantothenate transporter, putative [Aspergillus flavus NRRL3357]
PAU_P00588	gi310791243gbEFQ26772.1	33.42	371	237	5	1	369	138	500	3e-39	167	major facilitator superfamily transporter [Glomerella graminicola M1.001]
PAU_P00648	gi121702009refXP_001269269.1	58.61	505	202	3	2	503	1	501	6e-168	595	MFS sugar transporter, putative [Aspergillus clavatus NRRL 1]
PAU_P00679	gi242761690refXP_002340229.1	68.31	426	130	2	22	447	95	515	2e-167	593	monocarboxylate transporter, putative [Talaromyces stipitatus ATCC 10500]
PAU_P00738	gi119467652refXP_001257632.1	65.25	236	51	1	1	205	314	549	2e-77	291	MFS sugar transporter, putative [Neosartorya fischeri NRRL 181]
PAU_P00780	gi121712180refXP_001273705.1	79.22	438	86	1	68	505	49	481	0	668	MFS transporter, putative [Aspergillus clavatus NRRL 1]
PAU_P00801	gi5921714spO74676CDR4_CANAL	38.41	1380	816	20	72	1432	97	1461	0	917	CDR4_CANAL RecName: Full=ABC transporter CDR4
PAU_P00801	gi71000367refXP_754878.1	37.96	1375	815	20	96	1447	98	1457	0	885	ABC multidrug transporter [Aspergillus fumigatus Af293]
PAU_P00817	gi212546627refXP_002153467.1	71.82	511	144	0	39	549	46	556	0	742	transporter, putative [Penicillium marneffei ATCC 18224]
PAU_P00817	gi242822785refXP_002487958.1	72.21	511	142	0	39	549	43	553	0	741	transporter, putative [Talaromyces stipitatus ATCC 10500]
PAU_P00839	gi302498511refXP_003011253.1	67.72	474	153	0	37	510	1	474	0	644	MFS sugar transporter Stl1, putative [Arthroderma benhamiae CBS 112371]
PAU_P00839	gi302658036refXP_003020728.1	67.51	474	154	0	37	510	1	474	0	640	MFS sugar transporter Stl1, putative [Trichophyton verrucosum HKI 0517]
PAU_P00924	gi261189803refXP_002621312.1	60.3	539	190	7	7	526	7	540	0	645	sugar transporter [Ajellomyces dermatitidis SLH14081]
PAU_P00930	gi58267084refXP_570698.1	40.08	474	267	4	5	462	7	479	3e-86	323	sugar transporter [Cryptococcus neoformans var. neoformans JEC21]
PAU_P00933	gi242819634refXP_002487358.1	49.44	1434	710	8	56	1485	63	1485	0	1438	ABC multidrug transporter, putative [Talaromyces stipitatus ATCC 10500]
PAU_P00940	gi70996562refXP_753036.1	75.79	95	23	0	1	95	1	95	8e-35	149	MFS transporter [Aspergillus fumigatus Af293]
PAU_P00940	gi119494389refXP_001264090.1	76.84	95	22	0	1	95	1	95	4e-35	150	MFS transporter, putative [Neosartorya fischeri NRRL 181]
PAU_P00954	gi121712142refXP_001273686.1	62.24	429	156	2	1	427	31	455	6e-142	508	MFS monocarboxylate transporter, putative [Aspergillus clavatus NRRL 1]
PAU_P00954	gi119473981refXP_001258866.1	63.72	419	150	1	9	427	15	431	2e-143	513	MFS monocarboxylate transporter, putative [Neosartorya fischeri NRRL 181]
PAU_P00961	gi302408753refXP_003002211.1	32.67	600	327	15	1	534	11	599	8e-50	202	vacuolar calcium ion transporter [Verticillium albo-atrum VaMs.102]
PAU_P01000	gi310799000gbEFQ33893.1	67.35	539	172	2	4	540	20	556	0	679	major facilitator superfamily transporter [Glomerella graminicola M1.001]
PAU_P01039	gi310795559gbEFQ31020.1	63.96	505	179	3	30	533	77	579	0	676	major facilitator superfamily transporter [Glomerella graminicola M1.001]
PAU_P01039	gi238492113refXP_002377293.1	87.59	540	61	4	1	534	1	540	0	966	sugar transporter, putative [Aspergillus flavus NRRL3357]
PAU_P01046	gi70986002refXP_748504.1	73.18	522	131	4	2	521	3	517	0	736	MFS transporter [Aspergillus fumigatus Af293]
PAU_P01046	gi121712248refXP_001273739.1	71.21	521	142	3	2	521	3	516	0	716	MFS transporter, putative [Aspergillus clavatus NRRL 1]
PAU_P01116	gi119474419refXP_001259085.1	72.2	428	112	2	15	441	18	439	2e-153	546	MFS monocarboxylate transporter, putative [Neosartorya fischeri NRRL 181]
PAU_P01116	gi121711934refXP_001273582.1	74.55	440	111	1	2	441	1	439	6e-162	575	MFS monocarboxylate transporter, putative [Aspergillus clavatus NRRL 1]
PAU_P01125	gi121700751refXP_001268640.1	84.23	501	79	0	10	510	10	510	0	774	MFS hexose transporter, putative [Aspergillus clavatus NRRL 1]
PAU_P01126	gi242813797refXP_002486238.1	67.79	475	152	1	37	510	47	521	3e-169	599	sugar transporter, putative [Talaromyces stipitatus ATCC 10500]
PAU_P01134	gi238483205refXP_002372841.1	71.55	355	77	2	1	351	1	335	2e-136	489	monocarboxylate transporter, putative [Aspergillus flavus NRRL3357]
PAU_P01197	gi119471938refXP_001258248.1	63.18	986	330	14	72	1036	33	1006	0	1069	cation channel family transporter, putative [Neosartorya fischeri NRRL 181]
PAU_P01234	gi242780551refXP_002479619.1	58.25	491	202	2	2	489	1	491	2e-165	586	sugar transporter, putative [Talaromyces stipitatus ATCC 10500]
PAU_P01241	gi296809457refXP_002845067.1	51.35	446	211	3	6	448	18	460	1e-125	454	amino acid transporter [Arthroderma otae CBS 113480]
PAU_P01248	gi239614111gbEEQ91098.1	64.46	498	176	1	35	532	37	533	0	667	choline transporter [Ajellomyces dermatitidis ER-3]
PAU_P01261	gi121712176refXP_001273703.1	76.94	503	104	3	18	508	12	514	0	786	MFS allantoate transporter, putative [Aspergillus clavatus NRRL 1]
PAU_P01271	gi212526026refXP_002143170.1	76.04	480	105	3	6	476	11	489	0	665	MFS transporter, putative [Penicillium marneffei ATCC 18224]
PAU_P01275	gi212542823refXP_002151566.1	65.25	495	172	0	30	524	77	571	0	642	MFS multidrug transporter, putative [Penicillium marneffei ATCC 18224]
PAU_P01275	gi146322564refXP_752403.2	70.56	496	146	0	30	525	59	554	0	684	MFS multidrug transporter [Aspergillus fumigatus Af293]
PAU_P01280	gi238816998gbACR56866.1	65.53	351	119	1	18	368	33	381	2e-123	446	UDP-galf transporter [Aspergillus fumigatus]
PAU_P01326	gi121699279refXP_001267968.1	70.62	514	135	4	2	502	1	511	0	700	MFS transporter, putative [Aspergillus clavatus NRRL 1]
PAU_P01359	gi121714475refXP_001274848.1	65.75	438	101	3	6	399	12	444	5e-162	575	phthalate transporter, putative [Aspergillus clavatus NRRL 1]
PAU_P01359	gi119487152refXP_001262431.1	68.72	438	93	2	6	399	6	443	3e-172	608	phthalate transporter, putative [Neosartorya fischeri NRRL 181]
PAU_P01386	gi302658607refXP_003021005.1	55.3	604	224	9	38	616	40	622	0	651	sucrose transporter, putative [Trichophyton verrucosum HKI 0517]
PAU_P01386	gi70998580refXP_754012.1	64.48	594	177	9	41	615	51	629	0	753	sucrose transporter [Aspergillus fumigatus Af293]
PAU_P01432	gi238503940refXP_002383202.1	79.68	433	81	4	2	430	1	430	9e-178	627	UDP-Glc/Gal endoplasmic reticulum nucleotide sugar transporter [Aspergillus flavus NRRL3357]
PAU_P01466	gi159123996gbEDP49115.1	53.08	520	238	4	39	554	67	584	1e-142	511	MFS multidrug transporter, putative [Aspergillus fumigatus A1163]
PAU_P01466	gi242760731refXP_002340049.1	56.56	518	219	2	7	518	40	557	1e-155	555	MFS multidrug transporter, putative [Talaromyces stipitatus ATCC 10500]
PAU_P01466	gi212539209refXP_002149760.1	59.68	506	199	3	14	518	50	551	1e-159	568	MFS multidrug transporter, putative [Penicillium marneffei ATCC 18224]
PAU_P01467	gi310794114gbEFQ29575.1	40.39	510	294	2	44	543	67	576	2e-94	350	major facilitator superfamily transporter [Glomerella graminicola M1.001]
PAU_P01467	gi159128290gbEDP53405.1	41.89	530	292	5	16	539	42	561	8e-106	389	MSF multidrug transporter, putative [Aspergillus fumigatus A1163]
PAU_P01467	gi70986154refXP_748573.1	41.89	530	292	5	16	539	42	561	2e-106	390	MFS multidrug transporter [Aspergillus fumigatus Af293]
PAU_P01545	gi212528832refXP_002144573.1	67.05	528	172	1	1	526	1	528	0	679	MFS multidrug transporter, putative [Penicillium marneffei ATCC 18224]
PAU_P01545	gi238498674refXP_002380572.1	72.15	492	136	1	32	522	2	493	0	699	MFS multidrug transporter, putative [Aspergillus flavus NRRL3357]
PAU_P01545	gi242765384refXP_002340964.1	67.46	507	162	2	17	521	20	525	0	667	MFS multidrug transporter, putative [Talaromyces stipitatus ATCC 10500]
PAU_P01558	gi119495177refXP_001264379.1	54.6	533	217	4	26	554	24	535	2e-149	533	MFS multidrug transporter, putative [Neosartorya fischeri NRRL 181]
PAU_P01558	gi121701221refXP_001268875.1	53.85	533	223	3	26	554	24	537	1e-149	534	MFS multidrug transporter, putative [Aspergillus clavatus NRRL 1]
PAU_P01571	gi70987113refXP_749037.1	64.14	555	198	1	34	588	54	607	2e-180	637	siderochrome-iron transporter [Aspergillus fumigatus Af293]
PAU_P01573	gi121714200refXP_001274711.1	72.57	536	145	2	2	535	1	536	0	735	MFS transporter, putative [Aspergillus clavatus NRRL 1]
PAU_P01573	gi119477055refXP_001259230.1	71.94	531	147	2	1	529	234	764	0	724	MFS transporter, putative [Neosartorya fischeri NRRL 181]
PAU_P01573	gi146324237refXP_753208.2	72.36	521	143	1	10	529	13	533	0	719	MFS transporter [Aspergillus fumigatus Af293]
PAU_P01586	gi238481995refXP_002372236.1	83.92	454	73	0	46	499	1	454	0	663	MFS monosaccharide transporter, putative [Aspergillus flavus NRRL3357]
PAU_P01586	gi121716150refXP_001275684.1	83.1	509	86	0	2	510	1	509	0	725	MFS monosaccharide transporter, putative [Aspergillus clavatus NRRL 1]
PAU_P01586	gi119481781refXP_001260919.1	81.07	523	95	1	2	524	1	519	0	729	MFS monosaccharide transporter, putative [Neosartorya fischeri NRRL 181]
PAU_P01589	gi239613751gbEEQ90738.1	70.84	439	118	2	10	448	11	439	1e-168	597	MFS monocarboxylate transporter [Ajellomyces dermatitidis ER-3]
PAU_P01589	gi261193839refXP_002623325.1	70.84	439	118	2	10	448	11	439	4e-169	598	MFS monocarboxylate transporter [Ajellomyces dermatitidis SLH14081]
PAU_P01595	gi242796712refXP_002482858.1	58.91	460	186	1	4	460	23	482	8e-165	584	vitamin H transporter, putative [Talaromyces stipitatus ATCC 10500]
PAU_P01610	gi121702787refXP_001269658.1	62.06	846	273	8	2	816	1	829	0	1006	sulfate transporter, putative [Aspergillus clavatus NRRL 1]
PAU_P01616	gi259479511tpeCBF69799.1	80.5	518	96	2	46	558	65	582	0	722	TPA: MFS multidrug transporter, putative (AFU_orthologue; AFUA_2G12550) [Aspergillus nidulans FGSC A4]
PAU_P01621	gi238489475refXP_002375975.1	80.77	546	105	0	13	558	19	564	0	866	MFS multidrug transporter, putative [Aspergillus flavus NRRL3357]
PAU_P01621	gi121713362refXP_001274292.1	64.55	519	184	0	35	553	38	556	0	677	MFS multidrug transporter, putative [Aspergillus clavatus NRRL 1]
PAU_P01626	gi119492513refXP_001263622.1	63.33	180	57	3	30	200	25	204	2e-57	226	Ctr copper transporter family protein [Neosartorya fischeri NRRL 181]
PAU_P01626	gi121705148refXP_001270837.1	64.94	174	58	1	30	200	25	198	3e-58	228	Ctr copper transporter family protein [Aspergillus clavatus NRRL 1]
PAU_P01664	gi146323964refXP_748297.2	60.23	528	193	5	16	536	15	532	0	655	MFS transporter [Aspergillus fumigatus Af293]
PAU_P01664	gi238485180refXP_002373828.1	63.5	515	182	4	24	536	28	538	0	665	MFS transporter, putative [Aspergillus flavus NRRL3357]
PAU_P01676	gi119495646refXP_001264603.1	63.93	524	188	1	1	523	1	524	0	691	MFS quinate transporter QutD [Neosartorya fischeri NRRL 181]
PAU_P01676	gi121700533refXP_001268531.1	64.64	526	186	0	1	526	1	526	0	688	sugar transporter [Aspergillus clavatus NRRL 1]
PAU_P01687	gi19075188refNP_587688.1	44.32	458	245	4	35	489	72	522	4e-101	373	membrane transporter (predicted) [Schizosaccharomyces pombe 972h-]
PAU_P01705	gi119500976refXP_001267245.1	72.24	753	185	11	3	747	8	744	0	882	amino acid transporter, putative [Neosartorya fischeri NRRL 181]
PAU_P01711	gi238482145refXP_002372311.1	68.99	503	148	2	45	542	14	513	0	730	MFS transporter, putative [Aspergillus flavus NRRL3357]
PAU_P01722	gi70996758refXP_753134.1	75.23	537	117	2	7	527	8	544	0	807	MFS transporter [Aspergillus fumigatus Af293]
PAU_P01739	gi70997595refXP_753540.1	62.64	605	211	3	10	600	23	626	0	651	MFS multidrug transporter [Aspergillus fumigatus Af293]
PAU_P01741	gi119498317refXP_001265916.1	39.13	437	256	2	12	448	86	512	7e-75	285	MFS monocarboxylate transporter, putative [Neosartorya fischeri NRRL 181]
PAU_P01741	gi121710424refXP_001272828.1	40.05	427	246	2	22	448	99	515	4e-75	286	MFS monocarboxylate transporter, putative [Aspergillus clavatus NRRL 1]
PAU_P01743	gi242760731refXP_002340049.1	53.35	493	223	3	65	551	90	581	1e-136	491	MFS multidrug transporter, putative [Talaromyces stipitatus ATCC 10500]
PAU_P01743	gi212539209refXP_002149760.1	54.1	488	222	2	65	551	89	575	1e-137	494	MFS multidrug transporter, putative [Penicillium marneffei ATCC 18224]
PAU_P01770	gi119474135refXP_001258943.1	46.88	433	185	10	16	416	13	432	7e-74	282	MFS transporter, putative [Neosartorya fischeri NRRL 181]
PAU_P01776	gi70984531refXP_747772.1	46.85	429	221	2	4	431	171	593	2e-107	394	MFS multidrug transporter [Aspergillus fumigatus Af293]
PAU_P01776	gi242781573refXP_002479827.1	47.28	423	216	2	10	431	100	516	2e-108	397	MFS multidrug transporter, putative [Talaromyces stipitatus ATCC 10500]
PAU_P01777	gi238492375refXP_002377424.1	70.9	488	110	3	2	489	1	456	0	641	tetracycline-efflux transporter, putative [Aspergillus flavus NRRL3357]
PAU_P01803	gi238500570refXP_002381519.1	34.24	514	331	3	5	516	10	518	8e-86	322	high-affinity glucose transporter, putative [Aspergillus flavus NRRL3357]
PAU_P01803	gi238490186refXP_002376330.1	35.52	504	315	4	1	501	2	498	4e-88	330	sugar transporter, putative [Aspergillus flavus NRRL3357]
PAU_P01807	gi121706666refXP_001271589.1	73.68	570	134	7	1	567	1	557	0	760	amino acid transporter [Aspergillus clavatus NRRL 1]
PAU_P01807	gi303316506refXP_003068255.1	67.81	553	164	6	15	564	16	557	0	683	Transmembrane amino acid transporter family protein [Coccidioides posadasii C735 delta SOWgp]
PAU_P01807	gi238491856refXP_002377165.1	73.53	563	137	5	1	557	1	557	0	763	amino acid transporter, putative [Aspergillus flavus NRRL3357]
PAU_P01814	gi119479337refXP_001259697.1	64.32	468	166	1	4	470	7	474	4e-167	592	MFS transporter of unkown specificity [Neosartorya fischeri NRRL 181]
PAU_P01867	gi225679147gbEEH17431.1	74.29	459	118	0	21	479	35	493	0	667	phospholipid transporter [Paracoccidioides brasiliensis Pb03]
PAU_P01867	gi121699149refXP_001267926.1	78.48	460	99	0	19	478	27	486	0	704	MFS phospholipid transporter (Git1), putative [Aspergillus clavatus NRRL 1]
PAU_P01867	gi119469003refXP_001257893.1	77.75	472	105	0	9	480	18	489	0	708	MFS phospholipid transporter (Git1), putative [Neosartorya fischeri NRRL 181]
PAU_P01884	gi212538687refXP_002149499.1	68.01	772	237	2	8	769	18	789	0	1051	oligopeptide transporter, putative [Penicillium marneffei ATCC 18224]
PAU_P01889	gi238497834refXP_002380152.1	76.63	475	108	1	19	493	19	490	0	709	pantothenate transporter, putative [Aspergillus flavus NRRL3357]
PAU_P01889	gi310791778gbEFQ27305.1	69.34	486	143	2	12	493	12	495	0	664	major facilitator superfamily transporter [Glomerella graminicola M1.001]
PAU_P01925	gi238501054refXP_002381761.1	77.55	588	104	3	1	560	1	588	0	889	MFS quinate transporter, putative [Aspergillus flavus NRRL3357]
PAU_P01925	gi121704294refXP_001270411.1	79.54	567	99	3	4	560	4	563	0	875	MFS quinate transporter, putative [Aspergillus clavatus NRRL 1]
PAU_P01925	gi119499654refXP_001266584.1	81.23	554	89	2	1	546	1	547	0	875	MFS quinate transporter, putative [Neosartorya fischeri NRRL 181]
PAU_P01945	gi242813695refXP_002486218.1	34.73	1460	863	25	11	1419	13	1433	0	723	ABC transporter, putative [Talaromyces stipitatus ATCC 10500]
PAU_P01951	gi238497932refXP_002380201.1	92.18	550	43	0	1	550	1	550	0	1037	MSF oligopeptide transporter, putative [Aspergillus flavus NRRL3357]
PAU_P01951	gi121719310refXP_001276354.1	82.85	519	85	2	35	550	19	536	0	892	oligopeptide transporter [Aspergillus clavatus NRRL 1]
PAU_P01958	gi242780102refXP_002479525.1	71.82	582	161	2	1	579	1	582	0	838	MFS peptide transporter Ptr2, putative [Talaromyces stipitatus ATCC 10500]
PAU_P01958	gi240278618gbEER42124.1	73.5	532	122	1	33	564	38	550	0	777	di/tri peptide transporter 2 [Ajellomyces capsulatus H143]
PAU_P01983	gi238504755refXP_002383608.1	76.8	431	92	2	1	428	31	456	1e-174	617	amino acid transporter, putative [Aspergillus flavus NRRL3357]
PAU_P02002	gi119499245refXP_001266380.1	60.36	497	194	2	28	521	62	558	4e-163	579	MFS transporter, putative [Neosartorya fischeri NRRL 181]
PAU_P02002	gi159125888gbEDP51004.1	64.81	466	164	0	56	521	79	544	1e-165	587	MFS transporter, putative [Aspergillus fumigatus A1163]
PAU_P02002	gi70985368refXP_748190.1	62.55	494	181	2	28	521	55	544	4e-166	589	MFS transporter [Aspergillus fumigatus Af293]
PAU_P02009	gi212543943refXP_002152126.1	55.46	613	227	5	69	666	91	672	0	655	amino acid transporter, putative [Penicillium marneffei ATCC 18224]
PAU_P02011	gi121716500refXP_001275826.1	46.47	312	167	0	3	314	180	491	3e-65	253	MFS sugar transporter, putative [Aspergillus clavatus NRRL 1]
PAU_P02011	gi119481951refXP_001261004.1	46.79	312	166	0	3	314	180	491	3e-66	256	MFS sugar transporter, putative [Neosartorya fischeri NRRL 181]
PAU_P02017	gi119467111refXP_001257362.1	79.24	525	91	2	2	508	1	525	0	851	MFS transporter, putative [Neosartorya fischeri NRRL 181]
PAU_P02017	gi70984777refXP_747895.1	80.59	510	96	1	2	508	1	510	0	854	MFS transporter [Aspergillus fumigatus Af293]
PAU_P02025	gi310794862gbEFQ30323.1	34.01	1476	850	20	13	1439	26	1426	0	705	ABC transporter [Glomerella graminicola M1.001]
PAU_P02031	gi70981658refXP_746358.1	59.06	530	211	4	1	524	1	530	0	637	MFS quinate transporter [Aspergillus fumigatus Af293]
PAU_P02040	gi119467438refXP_001257525.1	65.76	517	177	0	11	527	36	552	0	646	MFS transporter, putative [Neosartorya fischeri NRRL 181]
PAU_P02040	gi70984475refXP_747744.1	66.35	520	175	0	8	527	33	552	0	652	MFS multidrug transporter [Aspergillus fumigatus Af293]
PAU_P02049	gi194671880refXP_001788203.1	45.39	1139	574	15	234	1347	104	1219	0	895	PREDICTED: ATPase, aminophospholipid transporter-like, Class I, type 8A, member 2 [Bos taurus]
PAU_P02067	gi119483978refXP_001261892.1	73.58	352	92	1	13	363	480	831	2e-161	573	MFS transporter, putative [Neosartorya fischeri NRRL 181]
PAU_P02119	gi212540098refXP_002150204.1	78.69	671	140	2	8	677	6	674	0	959	urea transporter (Dur3), putative [Penicillium marneffei ATCC 18224]
PAU_P02206	gi119497759refXP_001265637.1	52.36	466	199	3	2	445	1	465	1e-129	467	MFS multidrug transporter, putative [Neosartorya fischeri NRRL 181]
PAU_P02210	gi296805030refXP_002843342.1	32	1497	894	22	19	1468	23	1442	0	667	ABC transporter [Arthroderma otae CBS 113480]
PAU_P02210	gi189191586refXP_001932132.1	35.39	1506	855	23	19	1468	28	1471	0	751	canalicular multispecific organic anion transporter 1 [Pyrenophora tritici-repentis Pt-1C-BFP]
PAU_P02228	gi212536897refXP_002148604.1	72.37	456	112	2	17	459	20	474	0	667	MFS transporter Liz1/Seo1, putative [Penicillium marneffei ATCC 18224]
PAU_P02228	gi119473711refXP_001258731.1	75.88	481	87	2	5	456	4	484	0	716	pantothenate transporter [Neosartorya fischeri NRRL 181]
PAU_P02239	gi121702761refXP_001269645.1	70.98	441	119	3	5	436	2	442	3e-164	582	MFS monocarboxylate transporter, putative [Aspergillus clavatus NRRL 1]
PAU_P02239	gi119496753refXP_001265150.1	72.12	434	112	3	9	436	8	438	5e-166	588	MFS monocarboxylate transporter, putative [Neosartorya fischeri NRRL 181]
PAU_P02323	gi242786755refXP_002480867.1	64.26	596	181	7	1	568	1	592	0	755	sugar transporter, putative [Talaromyces stipitatus ATCC 10500]
PAU_P02364	gi70989599refXP_749649.1	79.62	530	108	0	20	549	19	548	0	850	MFS monosaccharide transporter [Aspergillus fumigatus Af293]
PAU_P02364	gi159129056gbEDP54170.1	79.62	530	108	0	20	549	19	548	0	853	MFS monosaccharide transporter, putative [Aspergillus fumigatus A1163]
PAU_P02378	gi119497519refXP_001265518.1	80.36	499	96	2	36	532	40	538	0	775	MFS transporter, putative [Neosartorya fischeri NRRL 181]
PAU_P02384	gi242774084refXP_002478371.1	50	130	65	0	16	145	9	138	6e-35	150	NCS1 allantoate transporter [Talaromyces stipitatus ATCC 10500]
PAU_P02384	gi310790188gbEFQ25721.1	52.11	142	68	0	9	150	8	149	2e-37	158	NCS1 nucleoside transporter [Glomerella graminicola M1.001]
PAU_P02385	gi310790188gbEFQ25721.1	38.8	299	180	3	4	301	219	515	9e-57	224	NCS1 nucleoside transporter [Glomerella graminicola M1.001]
PAU_P02427	gi242823962refXP_002488165.1	71.29	599	148	5	17	610	15	594	0	727	amino acid transporter, putative [Talaromyces stipitatus ATCC 10500]
PAU_P02427	gi70984118refXP_747579.1	79.9	602	116	3	10	610	12	609	0	783	amino acid transporter [Aspergillus fumigatus Af293]
PAU_P02446	gi119500304refXP_001266909.1	64.14	541	187	4	64	597	28	568	0	680	MFS transporter, putative [Neosartorya fischeri NRRL 181]
PAU_P02446	gi121707893refXP_001271970.1	62.16	584	207	6	40	614	2	580	0	694	MFS transporter, putative [Aspergillus clavatus NRRL 1]
PAU_P02446	gi70993750refXP_751722.1	63.41	552	193	5	55	597	18	569	0	675	MFS transporter [Aspergillus fumigatus Af293]
PAU_P02459	gi238499103refXP_002380786.1	73.62	326	84	2	3	327	2	326	4e-122	442	high-affinity iron transporter FtrA [Aspergillus flavus NRRL3357]
PAU_P02479	gi121720142refXP_001276769.1	76.05	476	107	2	2	475	1	471	2e-174	616	amino acid transporter, putative [Aspergillus clavatus NRRL 1]
PAU_P02482	gi119498443refXP_001265979.1	60.7	598	220	5	13	599	18	611	0	706	MFS transporter, putative [Neosartorya fischeri NRRL 181]
PAU_P02482	gi119495177refXP_001264379.1	61.97	589	221	3	12	598	17	604	0	736	MFS multidrug transporter, putative [Neosartorya fischeri NRRL 181]
PAU_P02495	gi121715848refXP_001275533.1	73.1	461	124	0	1	461	1	461	0	651	MFS transporter, putative [Aspergillus clavatus NRRL 1]
PAU_P02495	gi119481353refXP_001260705.1	72.95	440	119	0	1	440	1	440	0	646	MFS transporter, putative [Neosartorya fischeri NRRL 181]
PAU_P02539	gi115402895refXP_001217524.1	64.41	503	173	3	42	542	36	534	0	638	inorganic phosphate transporter PHO84 [Aspergillus terreus NIH2624]
PAU_P02565	gi121712267refXP_001273745.1	54.21	404	173	3	9	408	14	409	2e-130	470	MFS monocarboxylate transporter, putative [Aspergillus clavatus NRRL 1]
PAU_P02566	gi238499971refXP_002381220.1	68	200	62	1	10	209	24	221	3e-62	241	MFS quinate transporter, putative [Aspergillus flavus NRRL3357]
PAU_P02566	gi70997209refXP_753358.1	67.5	200	63	1	10	209	28	225	2e-62	242	MFS quinate transporter [Aspergillus fumigatus Af293]
PAU_P02602	gi212541304refXP_002150807.1	74.36	472	114	4	46	512	32	501	0	712	MFS transporter, putative [Penicillium marneffei ATCC 18224]
PAU_P02602	gi238490764refXP_002376619.1	77.09	454	96	2	57	503	35	487	0	717	MFS transporter, putative [Aspergillus flavus NRRL3357]
PAU_P02605	gi259480685tpeCBF73556.1	55.07	454	184	5	15	467	31	465	2e-113	414	TPA: MFS transporter, putative (AFU_orthologue; AFUA_5G01520) [Aspergillus nidulans FGSC A4]
PAU_P02630	gi119481931refXP_001260994.1	62.39	452	136	3	20	437	14	465	2e-138	497	MFS efflux transporter, putative [Neosartorya fischeri NRRL 181]
PAU_P02630	gi121716464refXP_001275816.1	63.38	456	128	5	20	439	14	466	1e-138	498	MFS efflux transporter, putative [Aspergillus clavatus NRRL 1]
PAU_P02668	gi242815068refXP_002486497.1	76.75	486	110	1	3	488	14	496	0	777	MFS transporter, putative [Talaromyces stipitatus ATCC 10500]
PAU_P02668	gi70993190refXP_751442.1	77.52	476	92	3	13	488	63	523	0	744	MFS transporter [Aspergillus fumigatus Af293]
PAU_P02684	gi310795711gbEFQ31172.1	54.51	466	205	3	24	483	76	540	7e-129	465	major facilitator superfamily transporter [Glomerella graminicola M1.001]
PAU_P02687	gi119471211refXP_001258142.1	53.47	735	324	7	35	768	39	756	0	818	small oligopeptide transporter, OPT family [Neosartorya fischeri NRRL 181]
PAU_P02687	gi310799942gbEFQ34835.1	52.26	731	341	6	41	769	48	772	0	798	OPT family small oligopeptide transporter [Glomerella graminicola M1.001]
PAU_P02715	gi238497377refXP_002379924.1	53.04	477	221	3	2	475	15	491	2e-146	523	aflYb/ hxtA/ putative hexose transporter [Aspergillus flavus NRRL3357]
PAU_P02717	gi70993462refXP_751578.1	68.4	307	91	3	2	306	1	303	1e-89	334	calcium transporter [Aspergillus fumigatus Af293]
PAU_P02717	gi121708363refXP_001272107.1	69.06	307	89	3	2	306	1	303	5e-93	345	calcium transporter, putative [Aspergillus clavatus NRRL 1]
PAU_P02730	gi119467446refXP_001257529.1	74.18	457	117	1	35	490	97	553	4e-180	635	MFS transporter, putative [Neosartorya fischeri NRRL 181]
PAU_P02730	gi121701155refXP_001268842.1	74.41	469	115	2	27	490	40	508	0	647	MFS transporter, putative [Aspergillus clavatus NRRL 1]
PAU_P02764	gi70991901refXP_750799.1	76.32	532	117	2	12	534	9	540	0	659	MFS multidrug transporter [Aspergillus fumigatus Af293]
PAU_P02764	gi121699564refXP_001268060.1	78.01	532	108	1	12	534	18	549	0	675	MFS multidrug transporter, putative [Aspergillus clavatus NRRL 1]
PAU_P02778	gi70986316refXP_748652.1	46.65	388	201	3	51	436	50	433	2e-98	364	MFS monocarboxylate transporter [Aspergillus fumigatus Af293]
PAU_P02778	gi242764984refXP_002340882.1	77.33	322	71	2	2	321	1	322	4e-135	485	monocarboxylate transporter, putative [Talaromyces stipitatus ATCC 10500]
PAU_P02792	gi259489000tpeCBF88911.1	76.5	651	135	7	9	657	29	663	0	932	TPA: MFS transporter, putative (AFU_orthologue; AFUA_1G13970) [Aspergillus nidulans FGSC A4]
PAU_P02798	gi121715634refXP_001275426.1	75.24	634	157	0	1	634	1	634	0	971	bifunctional fatty acid transporter/acyl-CoA synthetase (FAT1), putative [Aspergillus clavatus NRRL 1]
PAU_P02818	gi70996736refXP_753123.1	76.05	622	130	2	42	649	56	672	0	910	urea active transporter [Aspergillus fumigatus Af293]
PAU_P02887	gi119471995refXP_001258253.1	56.34	726	292	7	28	728	31	756	0	748	ABC transporter, putative [Neosartorya fischeri NRRL 181]
PAU_P02903	gi302498758refXP_003011376.1	40.58	451	221	5	2	411	1	445	3e-85	320	MFS transporter, putative [Arthroderma benhamiae CBS 112371]
PAU_P02903	gi302661984refXP_003022652.1	41.12	445	215	7	8	411	5	443	2e-85	320	MFS transporter, putative [Trichophyton verrucosum HKI 0517]
PAU_P02903	gi70983325refXP_747190.1	46.01	426	204	4	7	407	8	432	8e-94	348	MFS transporter [Aspergillus fumigatus Af293]
PAU_P02908	gi238497377refXP_002379924.1	54.79	480	212	4	14	489	13	491	4e-146	522	aflYb/ hxtA/ putative hexose transporter [Aspergillus flavus NRRL3357]
PAU_P02918	gi146324189refXP_753379.2	40.41	485	248	8	44	515	20	476	1e-88	331	MFS multidrug transporter [Aspergillus fumigatus Af293]
PAU_P02918	gi159126895gbEDP52011.1	41.11	467	236	7	44	499	20	458	1e-88	332	MFS multidrug transporter, putative [Aspergillus fumigatus A1163]
PAU_P02947	gi239611558gbEEQ88545.1	64.36	202	71	1	1	201	184	385	2e-73	278	MFS multidrug transporter [Ajellomyces dermatitidis ER-3]
PAU_P03000	gi121713324refXP_001274273.1	58.27	520	209	4	55	567	72	590	1e-141	508	MFS transporter, putative [Aspergillus clavatus NRRL 1]
PAU_P03000	gi119479757refXP_001259907.1	55.86	589	237	7	1	566	1	589	9e-142	508	MFS transporter, putative [Neosartorya fischeri NRRL 181]
PAU_P03004	gi146323607refXP_001481534.1	65.17	735	221	12	3	716	8	728	3e-176	623	membrane bound cation transporter [Aspergillus fumigatus Af293]
PAU_P03004	gi238492345refXP_002377409.1	66.8	744	210	15	2	715	4	740	0	646	membrane bound cation transporter, putative [Aspergillus flavus NRRL3357]
PAU_P03024	gi119483884refXP_001261845.1	83.49	533	88	0	2	534	1	533	0	843	MFS sugar transporter, putative [Neosartorya fischeri NRRL 181]
PAU_P03072	gi238488379refXP_002375427.1	65.92	402	137	0	41	442	42	443	7e-144	514	monocarboxylate transporter, putative [Aspergillus flavus NRRL3357]
PAU_P03109	gi238507648refXP_002385025.1	64.95	505	175	1	14	518	21	523	1e-180	637	MFS transporter of unkown specificity [Aspergillus flavus NRRL3357]
PAU_P03121	gi238485226refXP_002373851.1	74.9	506	122	2	6	506	7	512	0	799	pantothenate transporter, putative [Aspergillus flavus NRRL3357]
PAU_P03154	gi121701575refXP_001269052.1	59.72	211	83	1	1	211	1	209	5e-69	265	MFS transporter, putative [Aspergillus clavatus NRRL 1]
PAU_P03154	gi119467446refXP_001257529.1	69.85	199	58	1	13	211	84	280	1e-77	293	MFS transporter, putative [Neosartorya fischeri NRRL 181]
PAU_P03154	gi121701155refXP_001268842.1	69.61	204	62	0	8	211	28	231	2e-80	302	MFS transporter, putative [Aspergillus clavatus NRRL 1]
PAU_P03265	gi118511752embCAL81505.1	56.71	529	223	3	27	549	33	561	2e-152	543	MFS transporter [Penicillium digitatum]
PAU_P03277	gi238499607refXP_002381038.1	76.92	429	99	0	63	491	87	515	0	681	MFS monocarboxylate transporter, putative [Aspergillus flavus NRRL3357]
PAU_P03277	gi70989275refXP_749487.1	77.59	424	95	0	68	491	97	520	0	668	MFS monocarboxylate transporter [Aspergillus fumigatus Af293]
PAU_P03279	gi302664084refXP_003023678.1	49.8	757	359	4	41	795	60	797	0	800	OPT peptide transporter Mtd1, putative [Trichophyton verrucosum HKI 0517]
PAU_P03295	gi159126553gbEDP51669.1	64.52	451	140	5	1	437	1	445	6e-158	561	phosphatidylinositol transporter, putative [Aspergillus fumigatus A1163]
PAU_P03295	gi121713038refXP_001274130.1	67.82	432	123	6	1	418	1	430	4e-160	568	phosphatidylinositol transporter, putative [Aspergillus clavatus NRRL 1]
PAU_P03342	gi119501481refXP_001267497.1	73.98	565	136	3	1	565	1	554	0	851	MFS multidrug transporter, putative [Neosartorya fischeri NRRL 181]
PAU_P03355	gi295673748refXP_002797420.1	71.55	1255	346	3	22	1275	20	1264	0	1796	patched sphingolipid transporter (Ncr1) [Paracoccidioides brasiliensis Pb01]
PAU_P03363	gi212545212refXP_002152760.1	61.05	552	202	3	1	548	1	543	0	660	MFS transporter, putative [Penicillium marneffei ATCC 18224]
PAU_P03364	gi121714475refXP_001274848.1	68.2	478	146	2	6	482	13	485	0	647	phthalate transporter, putative [Aspergillus clavatus NRRL 1]
PAU_P03379	gi121700779refXP_001268654.1	73.01	515	118	4	2	498	5	516	0	733	MFS quinate transporter, putative [Aspergillus clavatus NRRL 1]
PAU_P03416	gi119471697refXP_001258204.1	55.42	507	198	5	12	499	11	508	6e-108	395	MFS transporter, putative [Neosartorya fischeri NRRL 181]
PAU_P03447	gi119483578refXP_001261692.1	73.89	452	113	3	6	456	8	455	0	679	amino acid transporter, putative [Neosartorya fischeri NRRL 181]
PAU_P03457	gi70996576refXP_753043.1	84.37	339	51	1	1	339	1	337	2e-130	469	mitochondrial cation transporter [Aspergillus fumigatus Af293]
PAU_P03461	gi238503804refXP_002383134.1	74.94	439	109	1	1	439	1	438	1e-165	587	nucleotide-sugar transporter, putative [Aspergillus flavus NRRL3357]
PAU_P03551	gi121698183refXP_001267741.1	79.12	498	93	1	1	487	1	498	0	756	MFS monosaccharide transporter (Hxt8), putative [Aspergillus clavatus NRRL 1]
PAU_P03736	gi70983121refXP_747088.1	71.09	505	142	4	7	509	13	515	0	678	MFS sugar transporter [Aspergillus fumigatus Af293]
PAU_P03783	gi302653167refXP_003018414.1	53.02	232	78	2	1	202	1006	1236	2e-51	205	ABC bile acid transporter, putative [Trichophyton verrucosum HKI 0517]
PAU_P03783	gi302496558refXP_003010280.1	53.02	232	78	2	1	202	1006	1236	2e-51	206	ABC bile acid transporter, putative [Arthroderma benhamiae CBS 112371]
PAU_P03793	gi149237312refXP_001524533.1	46.83	1452	714	12	52	1460	119	1555	0	1314	opaque-specific ABC transporter CDR3 [Lodderomyces elongisporus NRRL YB-4239]
PAU_P03793	gi241953349refXP_002419396.1	48.28	1427	715	10	52	1460	75	1496	0	1338	drug resistance protein 2; multidrug transporter of the ABC transporter family, putative [Candida dubliniensis CD36]
PAU_P03797	gi115388767refXP_001211889.1	64.18	589	190	4	10	595	6	576	0	702	siderophore iron transporter mirB [Aspergillus terreus NIH2624]
PAU_P03797	gi242812731refXP_002486018.1	62.83	573	205	1	35	599	26	598	0	730	MFS siderophore iron transporter, putative [Talaromyces stipitatus ATCC 10500]
PAU_P03817	gi238494818refXP_002378645.1	61.69	509	185	3	32	531	24	531	9e-173	611	pantothenate transporter, putative [Aspergillus flavus NRRL3357]
PAU_P03821	gi242806048refXP_002484662.1	76.77	495	112	1	8	499	9	503	0	696	MFS sugar transporter, putative [Talaromyces stipitatus ATCC 10500]
PAU_P03821	gi121701651refXP_001269090.1	80.92	498	93	2	8	505	8	503	0	717	sugar transporter [Aspergillus clavatus NRRL 1]
PAU_P03875	gi212531761refXP_002146037.1	75.77	586	140	1	8	591	35	620	0	790	siderochrome-iron transporter, putative [Penicillium marneffei ATCC 18224]
PAU_P03875	gi119490817refXP_001263105.1	81.3	583	106	2	10	591	5	585	0	842	siderophore iron transporter [Neosartorya fischeri NRRL 181]
PAU_P03875	gi159127274gbEDP52389.1	80.1	573	114	0	19	591	13	585	0	825	siderochrome-iron transporter, putative [Aspergillus fumigatus A1163]
PAU_P03886	gi238488267refXP_002375371.1	76.85	540	120	2	2	536	1	540	0	766	myo-inositol transporter [Aspergillus flavus NRRL3357]
PAU_P03912	gi212536923refXP_002148617.1	61.05	1271	486	5	136	1400	4	1271	0	1521	ATP-binding cassette transporter, putative [Penicillium marneffei ATCC 18224]
PAU_P03912	gi119485528refXP_001262198.1	40.92	1256	697	15	170	1398	47	1284	0	896	ABC transporter, putative [Neosartorya fischeri NRRL 181]
PAU_P03952	gi121702207refXP_001269368.1	78.48	79	17	0	2	80	1	79	5e-29	130	heavy metal ion transporter, putative [Aspergillus clavatus NRRL 1]
PAU_P03985	gi159130423gbEDP55536.1	66.54	526	171	2	1	524	1	523	0	662	MFS multidrug transporter, putative [Aspergillus fumigatus A1163]
PAU_P03985	gi212545412refXP_002152860.1	67.2	497	157	2	30	520	41	537	0	640	MFS multidrug transporter, putative [Penicillium marneffei ATCC 18224]
PAU_P03985	gi119497403refXP_001265460.1	66.92	526	169	2	1	524	3	525	0	667	MFS multidrug transporter, putative [Neosartorya fischeri NRRL 181]
PAU_P04000	gi238497776refXP_002380123.1	39.84	487	287	4	32	516	31	513	2e-88	330	MFS alpha-glucoside transporter, putative [Aspergillus flavus NRRL3357]
PAU_P04026	gi119501545refXP_001267529.1	81.23	554	104	0	2	555	1	554	0	930	MFS quinate transporter, putative [Neosartorya fischeri NRRL 181]
PAU_P04026	gi121704443refXP_001270485.1	80.36	550	108	0	2	551	1	550	0	915	MFS quinate transporter, putative [Aspergillus clavatus NRRL 1]
PAU_P04027	gi238485450refXP_002373963.1	74.27	513	127	1	2	514	1	508	0	653	MFS transporter, putative [Aspergillus flavus NRRL3357]
PAU_P04029	gi254568128refXP_002491174.1	38.81	1340	766	18	53	1345	121	1453	0	900	Plasma membrane ATP-binding cassette (ABC) transporter, multidrug transporter involved in multidrug [Pichia pastoris GS115]
PAU_P04047	gi238500045refXP_002381257.1	71.5	614	161	7	3	609	10	616	0	720	MFS monocarboxylic acid transporter, putative [Aspergillus flavus NRRL3357]
PAU_P04047	gi159126944gbEDP52060.1	73.94	614	146	6	4	609	12	619	0	730	MFS monocarboxylic acid transporter, putative [Aspergillus fumigatus A1163]
PAU_P04071	gi303318649refXP_003069324.1	79.3	710	135	3	2	700	1	709	0	1084	ABC transporter family protein [Coccidioides posadasii C735 delta SOWgp]
PAU_P04095	gi212546227refXP_002153267.1	82.59	270	47	0	10	279	3	272	2e-127	459	ABC transporter, putative [Penicillium marneffei ATCC 18224]
PAU_P04095	gi259480082tpeCBF70889.1	83.15	273	44	2	7	279	2	272	2e-127	459	TPA: ABC transporter (Eurofung) [Aspergillus nidulans FGSC A4]
PAU_P04121	gi242774411refXP_002478435.1	45.15	505	275	1	18	522	8	510	1e-124	451	MFS multidrug transporter, putative [Talaromyces stipitatus ATCC 10500]
PAU_P04127	gi119495213refXP_001264396.1	73.68	756	184	7	38	783	54	804	0	976	oligopeptide transporter, OPT family, putative [Neosartorya fischeri NRRL 181]
PAU_P04127	gi212531999refXP_002146156.1	62.13	771	257	10	35	783	31	788	0	833	oligopeptide transporter, OPT family, putative [Penicillium marneffei ATCC 18224]
PAU_P04141	gi119495387refXP_001264479.1	74.16	507	124	3	7	511	4	505	0	726	nitrate transporter CrnA [Neosartorya fischeri NRRL 181]
PAU_P04141	gi70995800refXP_752655.1	74.36	507	123	3	7	511	5	506	0	727	nitrate transporter CrnA [Aspergillus fumigatus Af293]
PAU_P04141	gi19577346embCAD28427.1	74.36	507	123	3	7	511	4	505	0	727	probable nitrate transporter [Aspergillus fumigatus]
PAU_P04170	gi239614845gbEEQ91832.1	36.17	481	257	5	14	445	7	486	1e-77	294	phthalate transporter [Ajellomyces dermatitidis ER-3]
PAU_P04204	gi189198854refXP_001935764.1	60.73	545	205	4	2	540	12	553	0	656	phthalate transporter [Pyrenophora tritici-repentis Pt-1C-BFP]
PAU_P04206	gi310801525gbEFQ36418.1	63.38	467	170	1	33	498	41	507	4e-179	632	major facilitator superfamily transporter [Glomerella graminicola M1.001]
PAU_P04234	gi302422816refXP_003009238.1	45.87	484	246	4	7	488	8	477	4e-101	373	high-affinity nicotinic acid transporter [Verticillium albo-atrum VaMs.102]
PAU_P04270	gi168062271refXP_001783105.1	34.74	1376	758	15	58	1416	221	1473	0	653	ATP-binding cassette transporter, subfamily C, member 3, group MRP protein PpABCC3 [Physcomitrella patens subsp. patens]
PAU_P04276	gi159125770gbEDP50886.1	61.44	472	178	4	13	482	14	483	2e-174	616	MFS transporter, putative [Aspergillus fumigatus A1163]
PAU_P04276	gi70985584refXP_748298.1	61.65	472	177	4	13	482	14	483	6e-175	618	MFS transporter [Aspergillus fumigatus Af293]
PAU_P04282	gi121711856refXP_001273543.1	71.95	442	107	3	17	444	19	457	2e-159	566	MFS transporter, putative [Aspergillus clavatus NRRL 1]
PAU_P04297	gi242810350refXP_002485564.1	75.23	549	106	1	1	519	1	549	0	818	glucose transporter, putative [Talaromyces stipitatus ATCC 10500]
PAU_P04314	gi261193867refXP_002623339.1	75.28	534	121	3	26	551	28	558	0	647	MFS drug transporter [Ajellomyces dermatitidis SLH14081]
PAU_P04314	gi238492787refXP_002377630.1	81.87	535	87	2	26	558	35	561	0	720	MFS drug transporter, putative [Aspergillus flavus NRRL3357]
PAU_P04324	gi70983690refXP_747372.1	65.06	541	178	3	1	534	1	537	0	722	MFS sugar transporter Stl1 [Aspergillus fumigatus Af293]
PAU_P04325	gi259483026tpeCBF78056.1	72.81	570	148	5	33	600	44	608	0	756	TPA: MFS multidrug transporter, putative (AFU_orthologue; AFUA_6G03040) [Aspergillus nidulans FGSC A4]
PAU_P04325	gi70984531refXP_747772.1	74.35	577	141	2	29	600	34	608	0	793	MFS multidrug transporter [Aspergillus fumigatus Af293]
PAU_P04348	gi238484493refXP_002373485.1	85.14	323	47	1	1	322	64	386	4e-149	531	arsenite efflux transporter (ArsB), putative [Aspergillus flavus NRRL3357]
PAU_P04356	gi238501174refXP_002381821.1	70.93	485	115	4	2	483	243	704	3e-179	633	ATP-binding cassette transporter, putative [Aspergillus flavus NRRL3357]
PAU_P04411	gi261204159refXP_002629293.1	69.06	530	159	2	29	557	27	552	0	764	MFS monosaccharide transporter [Ajellomyces dermatitidis SLH14081]
PAU_P04422	gi119473179refXP_001258527.1	73.8	523	128	4	28	546	1	518	0	787	MFS transporter, putative [Neosartorya fischeri NRRL 181]
PAU_P04422	gi242772781refXP_002478107.1	64.68	538	183	2	13	546	4	538	0	731	MFS transporter, putative [Talaromyces stipitatus ATCC 10500]
PAU_P04479	gi119489922refXP_001262919.1	70.53	509	150	0	49	557	53	561	0	711	MFS drug efflux transporter, putative [Neosartorya fischeri NRRL 181]
PAU_P04479	gi70998755refXP_754099.1	66.3	552	181	2	7	557	15	562	0	714	MFS drug efflux transporter [Aspergillus fumigatus Af293]
PAU_P04483	gi119478473refXP_001259368.1	72.94	521	137	3	25	545	21	537	0	679	MFS transporter, putative [Neosartorya fischeri NRRL 181]
PAU_P04483	gi121713966refXP_001274594.1	72.54	528	134	5	25	545	11	534	0	683	MFS transporter, putative [Aspergillus clavatus NRRL 1]
PAU_P04491	gi238487464refXP_002374970.1	65.67	201	56	2	7	197	12	209	4e-61	238	monocarboxylate transporter, putative [Aspergillus flavus NRRL3357]
PAU_P04512	gi226294199gbEEH49619.1	65.97	529	161	4	1	528	1	511	0	723	high-affinity glucose transporter [Paracoccidioides brasiliensis Pb18]
PAU_P04512	gi225556203gbEEH04492.1	61.7	530	182	6	5	528	4	518	0	659	sugar transporter [Ajellomyces capsulatus G186AR]
PAU_P04522	gi119483978refXP_001261892.1	72.48	109	30	0	9	117	671	779	2e-44	181	MFS transporter, putative [Neosartorya fischeri NRRL 181]
PAU_P04527	gi70993202refXP_751448.1	64.04	495	177	1	22	515	8	502	0	659	MFS multidrug transporter [Aspergillus fumigatus Af293]
PAU_P04532	gi119477045refXP_001259225.1	59.21	505	204	2	32	534	22	526	7e-158	561	sugar transporter (hexose transporter [Neosartorya fischeri NRRL 181]
PAU_P04532	gi70996897refXP_753203.1	58.99	517	209	3	20	534	11	526	6e-161	572	MFS monosaccharide transporter [Aspergillus fumigatus Af293]
PAU_P04557	gi19111849refNP_595057.1	36.03	519	266	6	8	463	44	559	1e-85	321	inorganic phosphate transporter (predicted) [Schizosaccharomyces pombe 972h-]
PAU_P04557	gi19115461refNP_594549.1	39.68	499	237	8	15	456	49	540	3e-88	330	inorganic phosphate transporter (predicted) [Schizosaccharomyces pombe 972h-]
PAU_P04614	gi310794198gbEFQ29659.1	72.64	508	138	1	20	526	18	525	0	744	major facilitator superfamily transporter [Glomerella graminicola M1.001]
PAU_P04644	gi238487992refXP_002375234.1	73.93	560	115	4	2	530	1	560	0	790	MFS quinate transporter, putative [Aspergillus flavus NRRL3357]
PAU_P04670	gi119490092refXP_001262962.1	36.06	1492	842	21	3	1416	38	1495	0	834	ABC transporter, putative [Neosartorya fischeri NRRL 181]
PAU_P04670	gi238495622refXP_002379047.1	34.31	1437	880	20	3	1422	44	1433	0	726	ATP-binding cassette transporter, putative [Aspergillus flavus NRRL3357]
PAU_P04678	gi212536654refXP_002148483.1	70.39	466	137	1	46	510	73	538	0	645	MFS multidrug transporter, putative [Penicillium marneffei ATCC 18224]
PAU_P04713	gi225555579gbEEH03870.1	67.8	469	149	2	58	524	113	581	0	667	multidrug transporter [Ajellomyces capsulatus G186AR]
PAU_P04713	gi212531377refXP_002145845.1	71.4	521	139	2	15	535	19	529	0	771	MFS multidrug transporter, putative [Penicillium marneffei ATCC 18224]
PAU_P04722	gi259489744tpeCBF90267.1	83.86	285	46	0	24	308	23	307	2e-127	459	TPA: mitochondrial oxaloacetate transporter (Oac), putative (AFU_orthologue; AFUA_5G12360) [Aspergillus nidulans FGSC A4]
PAU_P04753	gi70995538refXP_752524.1	81.31	535	98	1	1	535	1	533	0	849	MFS quinate transporter QutD [Aspergillus fumigatus Af293]
PAU_P04753	gi119495646refXP_001264603.1	80.56	535	102	1	1	535	1	533	0	847	MFS quinate transporter QutD [Neosartorya fischeri NRRL 181]
PAU_P04783	gi212535414refXP_002147863.1	40.93	1483	832	18	52	1517	3	1458	0	1045	ABC transporter, putative [Penicillium marneffei ATCC 18224]
PAU_P04783	gi119499097refXP_001266306.1	37.54	1404	803	17	167	1537	106	1468	0	931	ATP-binding cassette transporter [Neosartorya fischeri NRRL 181]
PAU_P04783	gi119495058refXP_001264323.1	37.43	1400	817	19	155	1525	118	1487	0	930	ABC transporter, putative [Neosartorya fischeri NRRL 181]
PAU_P04818	gi115442626refXP_001218120.1	77.27	330	57	5	14	329	18	343	3e-137	492	zinc-regulated transporter 2 [Aspergillus terreus NIH2624]
PAU_P04818	gi121710366refXP_001272799.1	76.56	337	65	5	1	329	1	331	9e-140	500	plasma membrane low affinity zinc ion transporter, putative [Aspergillus clavatus NRRL 1]
PAU_P04834	gi242774411refXP_002478435.1	66.56	598	187	4	12	601	3	595	0	752	MFS multidrug transporter, putative [Talaromyces stipitatus ATCC 10500]
PAU_P04840	gi242818406refXP_002487111.1	69.03	507	152	1	17	518	8	514	0	679	MFS transporter, putative [Talaromyces stipitatus ATCC 10500]
PAU_P04840	gi121704541refXP_001270534.1	76.86	510	111	2	7	516	13	515	0	748	MFS transporter, putative [Aspergillus clavatus NRRL 1]
PAU_P04854	gi121712267refXP_001273745.1	56.56	442	190	1	2	441	5	446	1e-142	510	MFS monocarboxylate transporter, putative [Aspergillus clavatus NRRL 1]
PAU_P04868	gi70991110refXP_750404.1	59.69	573	170	11	5	541	11	558	0	638	MFS transporter [Aspergillus fumigatus Af293]
PAU_P04889	gi159123304gbEDP48424.1	72.85	604	159	5	17	616	33	635	0	909	MFS sugar transporter, putative [Aspergillus fumigatus A1163]
PAU_P04889	gi261195612refXP_002624210.1	66.21	589	156	4	24	606	61	612	0	798	MFS sugar transporter [Ajellomyces dermatitidis SLH14081]
PAU_P04909	gi310799582gbEFQ34475.1	74.05	524	130	2	3	520	4	527	0	726	major facilitator superfamily transporter [Glomerella graminicola M1.001]
PAU_P04921	gi119474163refXP_001258957.1	62.27	538	203	0	31	568	5	542	2e-167	593	MFS transporter, putative [Neosartorya fischeri NRRL 181]
PAU_P04933	gi119481181refXP_001260619.1	78.77	537	110	4	1	535	1	535	0	875	MFS monosaccharide transporter, putative [Neosartorya fischeri NRRL 181]
PAU_P04933	gi2306977gbAAB65790.1	72.44	468	116	6	65	526	34	494	0	674	hexose transporter [Aspergillus parasiticus]
PAU_P04935	gi119495177refXP_001264379.1	61.68	595	222	3	10	603	14	603	0	723	MFS multidrug transporter, putative [Neosartorya fischeri NRRL 181]
PAU_P05012	gi121707565refXP_001271875.1	61.52	434	154	7	2	431	1	425	2e-136	489	Nucleoside transporter family [Aspergillus clavatus NRRL 1]
PAU_P05013	gi121716608refXP_001275857.1	73.02	556	140	4	26	580	25	571	0	731	MFS transporter, putative [Aspergillus clavatus NRRL 1]
PAU_P05041	gi242790956refXP_002481662.1	59.36	283	85	3	273	554	37	290	1e-78	298	sugar transporter, putative [Talaromyces stipitatus ATCC 10500]
PAU_P05063	gi238496541refXP_002379506.1	85.99	307	43	0	2	308	1	307	4e-158	561	mitochondrial phosphate transporter Pic2, putative [Aspergillus flavus NRRL3357]
PAU_P05068	gi121703922refXP_001270225.1	52.72	459	215	1	49	507	150	606	1e-111	408	MFS multidrug transporter, putative [Aspergillus clavatus NRRL 1]
PAU_P05081	gi238507023refXP_002384713.1	74.26	439	113	0	29	467	28	466	5e-179	631	amino acid transporter (Mtr), putative [Aspergillus flavus NRRL3357]
PAU_P05081	gi238481905refXP_002372191.1	73.98	465	119	1	6	468	3	467	0	661	amino acid transporter, putative [Aspergillus flavus NRRL3357]
PAU_P05084	gi238486024refXP_002374250.1	77.39	429	97	0	14	442	20	448	8e-178	627	cell surface receptor/MFS transporter (FLVCR), putative [Aspergillus flavus NRRL3357]
PAU_P05139	gi296803687refXP_002842696.1	88.62	123	14	0	2	124	1	123	6e-51	203	vacuolar transporter chaperone 1 [Arthroderma otae CBS 113480]
PAU_P05139	gi115402171refXP_001217162.1	90.16	122	12	0	2	123	1	122	2e-51	204	vacuolar transporter chaperone 1 [Aspergillus terreus NIH2624]
PAU_P05146	gi296824692refXP_002850695.1	23.4	483	297	13	12	467	88	524	7e-08	63.5	sugar transporter [Arthroderma otae CBS 113480]
PAU_P05188	gi238482213refXP_002372345.1	66.67	534	170	5	13	541	32	562	6e-170	602	sugar transporter, putative [Aspergillus flavus NRRL3357]
PAU_P05195	gi238489857refXP_002376166.1	64.12	577	195	6	2	570	1	573	0	736	phosphate-repressible Na+/phosphate cotransporter Pho89, putative [Aspergillus flavus NRRL3357]
PAU_P05195	gi121711996refXP_001273613.1	59.62	572	174	3	2	573	1	515	0	664	phosphate-repressible Na+/phosphate cotransporter Pho89, putative [Aspergillus clavatus NRRL 1]
PAU_P05207	gi121714887refXP_001275053.1	35.58	104	67	0	2	105	326	429	2e-14	82	MFS transporter, putative [Aspergillus clavatus NRRL 1]
PAU_P05207	gi121703327refXP_001269928.1	67.31	104	34	0	2	105	263	366	4e-36	154	MFS transporter, putative [Aspergillus clavatus NRRL 1]
PAU_P05222	gi238500958refXP_002381713.1	74.51	463	102	1	63	509	1	463	0	707	vitamin H transporter, putative [Aspergillus flavus NRRL3357]
PAU_P05224	gi238490902refXP_002376688.1	68.72	470	142	1	26	495	2	466	2e-179	633	MFS multidrug transporter, putative [Aspergillus flavus NRRL3357]
PAU_P05250	gi212535042refXP_002147677.1	38.57	490	292	5	10	495	12	496	8e-91	338	sugar transporter, putative [Penicillium marneffei ATCC 18224]
PAU_P05256	gi238494582refXP_002378527.1	70.95	444	116	3	1	438	505	941	5e-163	578	ABC multidrug transporter, putative [Aspergillus flavus NRRL3357]
PAU_P05257	gi238494582refXP_002378527.1	73.4	312	45	3	1	282	1000	1303	3e-117	425	ABC multidrug transporter, putative [Aspergillus flavus NRRL3357]
PAU_P05261	gi119192634refXP_001246923.1	64.25	565	178	4	26	566	24	588	0	673	siderophore iron transporter [Coccidioides immitis RS]
PAU_P05269	gi242767680refXP_002341416.1	69.9	495	146	2	6	499	5	497	0	676	sugar transporter, putative [Talaromyces stipitatus ATCC 10500]
PAU_P05299	gi19115899refNP_594987.1	47.75	779	388	6	4	772	78	847	0	741	glutathione transporter Pgt1 [Schizosaccharomyces pombe 972h-]
PAU_P05330	gi295661869refXP_002791489.1	49.67	459	223	5	21	474	19	474	3e-124	449	pantothenate transporter liz1 [Paracoccidioides brasiliensis Pb01]
PAU_P05330	gi240278513gbEER42019.1	51.95	435	204	4	21	450	18	452	2e-124	450	pantothenate transporter [Ajellomyces capsulatus H143]
PAU_P05330	gi225555999gbEEH04289.1	51.95	435	204	4	21	450	18	452	2e-124	450	pantothenate transporter [Ajellomyces capsulatus G186AR]
PAU_P05332	gi242782739refXP_002480060.1	44.19	869	459	9	2	858	623	1477	0	679	ABC multidrug transporter, putative [Talaromyces stipitatus ATCC 10500]
PAU_P05351	gi159124824gbEDP49942.1	59.9	409	163	1	24	432	32	439	3e-140	503	MFS transporter, putative [Aspergillus fumigatus A1163]
PAU_P05351	gi242768988refXP_002341678.1	71.39	409	116	1	25	433	18	425	1e-170	603	MFS transporter, putative [Talaromyces stipitatus ATCC 10500]
PAU_P05355	gi212535042refXP_002147677.1	35.76	481	255	4	16	455	12	479	2e-82	310	sugar transporter, putative [Penicillium marneffei ATCC 18224]
PAU_P05421	gi296819475refXP_002849854.1	65.08	126	43	1	1	126	1	125	3e-36	156	oligopeptide transporter [Arthroderma otae CBS 113480]
PAU_P05485	gi51094118gbAAT95227.1	47.76	781	374	10	17	789	29	783	0	740	oligopeptide transporter [Candida albicans]
PAU_P05493	gi242806427refXP_002484741.1	70.91	526	153	0	11	536	8	533	0	794	sugar transporter, putative [Talaromyces stipitatus ATCC 10500]
PAU_P05496	gi70986212refXP_748600.1	77.53	503	107	2	55	553	8	508	0	729	MFS multidrug transporter [Aspergillus fumigatus Af293]
PAU_P05496	gi119474195refXP_001258973.1	78.25	492	105	1	62	553	51	540	0	723	MFS multidrug transporter, putative [Neosartorya fischeri NRRL 181]
PAU_P05499	gi121716500refXP_001275826.1	75.1	506	126	0	2	507	1	506	0	764	MFS sugar transporter, putative [Aspergillus clavatus NRRL 1]
PAU_P05499	gi71002390refXP_755876.1	74.6	504	128	0	2	505	1	504	0	747	MFS sugar transporter [Aspergillus fumigatus Af293]
PAU_P05518	gi71002150refXP_755756.1	55.2	567	235	6	1	553	1	562	6e-170	602	MFS transporter [Aspergillus fumigatus Af293]
PAU_P05528	gi119497899refXP_001265707.1	76.4	411	87	4	1	401	1	411	2e-160	570	ZIP family metal cation transporter, putative [Neosartorya fischeri NRRL 181]
PAU_P05535	gi310791897gbEFQ27424.1	46.96	807	396	7	7	806	8	789	0	672	ABC transporter [Glomerella graminicola M1.001]
PAU_P05535	gi240276079gbEER39592.1	45.16	806	412	8	10	804	11	797	0	650	abc transporter [Ajellomyces capsulatus H143]
PAU_P05535	gi261195726refXP_002624267.1	48.84	817	400	7	10	814	11	821	0	711	abc transporter [Ajellomyces dermatitidis SLH14081]
PAU_P05541	gi238500570refXP_002381519.1	49.48	194	66	5	2	167	5	194	7e-40	166	high-affinity glucose transporter, putative [Aspergillus flavus NRRL3357]
PAU_P05588	gi159130550gbEDP55663.1	38.17	469	282	5	5	466	9	476	2e-75	288	MFS transporter, putative [Aspergillus fumigatus A1163]
PAU_P05588	gi157382472gbABV48716.1	38.96	480	276	8	2	467	6	482	3e-78	296	MFS transporter [Hypocrea virens]
PAU_P05588	gi157382492gbABV48735.1	65.59	279	77	2	37	315	1	260	4e-85	320	MFS transporter [Penicillium lilacinoechinulatum]
PAU_P05601	gi238481905refXP_002372191.1	62.72	464	153	3	1	444	1	464	2e-152	543	amino acid transporter, putative [Aspergillus flavus NRRL3357]
PAU_P05601	gi238507023refXP_002384713.1	65.45	466	137	4	1	444	1	464	1e-154	550	amino acid transporter (Mtr), putative [Aspergillus flavus NRRL3357]
PAU_P05602	gi6716399gbAAF26618.1AF125094_1	42.97	761	410	8	11	758	19	768	0	644	AF125094_1 peptide transporter MTD1 [Schizophyllum commune]
PAU_P05603	gi238500824refXP_002381646.1	72.88	553	127	4	1	531	1	552	0	777	pantothenate transporter, putative [Aspergillus flavus NRRL3357]
PAU_P05603	gi242822785refXP_002487958.1	65.15	505	176	0	32	536	48	552	0	661	transporter, putative [Talaromyces stipitatus ATCC 10500]
PAU_P05611	gi146322900refXP_755386.2	50.35	431	198	5	1	430	39	454	5e-112	409	MFS transporter [Aspergillus fumigatus Af293]
PAU_P05611	gi159129459gbEDP54573.1	50.58	431	197	5	1	430	39	454	2e-112	410	MFS transporter, putative [Aspergillus fumigatus A1163]
PAU_P05653	gi119498231refXP_001265873.1	74.36	905	215	6	1	898	1	895	0	1265	vacuolar ABC heavy metal transporter (Hmt1), putative [Neosartorya fischeri NRRL 181]
PAU_P05653	gi310789401gbEFQ24934.1	47.7	912	435	12	10	893	35	932	0	755	ABC transporter [Glomerella graminicola M1.001]
PAU_P05653	gi212540468refXP_002150389.1	70.11	880	245	5	7	880	22	889	0	1161	vacuolar ABC heavy metal transporter (Hmt1), putative [Penicillium marneffei ATCC 18224]
PAU_P05691	gi242812736refXP_002486019.1	59.89	571	209	3	21	589	29	581	0	667	MFS siderophore iron transporter, putative [Talaromyces stipitatus ATCC 10500]
PAU_P05696	gi146322900refXP_755386.2	59.51	447	170	5	3	442	20	462	5e-136	488	MFS transporter [Aspergillus fumigatus Af293]
PAU_P05696	gi159129459gbEDP54573.1	59.73	447	169	5	3	442	20	462	2e-136	490	MFS transporter, putative [Aspergillus fumigatus A1163]
PAU_P05696	gi119481007refXP_001260532.1	61.47	423	156	3	1	419	25	444	1e-139	500	MFS transporter, putative [Neosartorya fischeri NRRL 181]
PAU_P05726	gi119482253refXP_001261155.1	66.32	484	162	1	17	499	64	547	1e-164	584	MFS multidrug transporter, putative [Neosartorya fischeri NRRL 181]
PAU_P05726	gi71002684refXP_756023.1	64.55	505	173	2	1	499	43	547	2e-165	586	MFS multidrug transporter [Aspergillus fumigatus Af293]
PAU_P05726	gi106879081dbjBAE95340.1	83.65	520	63	1	1	498	1	520	0	773	citrinin biosynthesis transporter CtnC [Monascus purpureus]
PAU_P05765	gi70990440refXP_750069.1	67.47	495	154	4	1	494	1	489	6e-160	568	MFS transporter [Aspergillus fumigatus Af293]
PAU_P05765	gi159130550gbEDP55663.1	68.08	495	151	4	1	494	1	489	1e-162	577	MFS transporter, putative [Aspergillus fumigatus A1163]
PAU_P05765	gi157382472gbABV48716.1	71.46	487	133	4	10	494	10	492	3e-174	616	MFS transporter [Hypocrea virens]
PAU_P05791	gi119495796refXP_001264675.1	85.59	479	63	2	1	473	1	479	0	795	ammonium transporter, putative [Neosartorya fischeri NRRL 181]
PAU_P05826	gi119499217refXP_001266366.1	76.7	558	125	3	48	601	37	593	0	793	MFS multidrug transporter, putative [Neosartorya fischeri NRRL 181]
PAU_P05842	gi226294660gbEEH50080.1	59.95	754	292	5	19	765	13	763	0	862	sulfate transporter [Paracoccidioides brasiliensis Pb18]
PAU_P05842	gi119490921refXP_001263121.1	68.69	773	213	8	2	772	1	746	0	1000	sulfate transporter, putative [Neosartorya fischeri NRRL 181]
PAU_P05844	gi224122746refXP_002330462.1	38.88	1263	625	27	670	1906	20	1161	0	756	p-type ATPase transporter [Populus trichocarpa]
PAU_P05859	gi259480547tpeCBF71781.1	48.59	496	229	3	54	539	39	518	9e-128	461	TPA: MFS transporter, putative (AFU_orthologue; AFUA_8G06760) [Aspergillus nidulans FGSC A4]
PAU_P05867	gi238490116refXP_002376295.1	65.71	522	179	0	43	564	32	553	0	662	MFS transporter, putative [Aspergillus flavus NRRL3357]
PAU_P05867	gi189196766refXP_001934721.1	64.86	535	185	1	30	561	27	561	0	672	MFS gliotoxin efflux transporter GliA [Pyrenophora tritici-repentis Pt-1C-BFP]
PAU_P05867	gi119497111refXP_001265322.1	65.63	515	176	1	38	551	23	537	0	639	MFS transporter, putative [Neosartorya fischeri NRRL 181]
PAU_P05882	gi159122477gbEDP47598.1	70.67	549	155	5	1	545	1	547	0	697	MFS transporter, putative [Aspergillus fumigatus A1163]
PAU_P05903	gi303319785refXP_003069892.1	35.66	1388	819	17	72	1425	121	1468	0	853	multidrug resistance ABC transporter, putative [Coccidioides posadasii C735 delta SOWgp]
PAU_P05903	gi242792972refXP_002482067.1	35.79	1414	842	19	40	1425	87	1462	0	870	ABC transporter, putative [Talaromyces stipitatus ATCC 10500]
PAU_P05903	gi238506601refXP_002384502.1	34.88	1422	867	18	44	1434	76	1469	0	872	ABC multidrug transporter, putative [Aspergillus flavus NRRL3357]
PAU_P05907	gi242798421refXP_002483166.1	54.65	538	163	6	22	495	24	544	5e-165	585	MFS transporter, putative [Talaromyces stipitatus ATCC 10500]
PAU_P05907	gi70993122refXP_751409.1	59.26	459	169	2	36	493	32	473	3e-166	589	MFS transporter [Aspergillus fumigatus Af293]
PAU_P05907	gi119499724refXP_001266619.1	58.82	459	171	2	36	493	32	473	7e-167	591	Polyamine transporter, putative [Neosartorya fischeri NRRL 181]
PAU_P05911	gi70981937refXP_746497.1	75	380	95	0	1	380	1	380	4e-154	548	MFS monosaccharide transporter [Aspergillus fumigatus Af293]
PAU_P05913	gi119467334refXP_001257473.1	78.57	168	36	0	11	178	20	187	2e-74	281	Ctr copper transporter, putative [Neosartorya fischeri NRRL 181]
PAU_P05913	gi70984579refXP_747796.1	79.17	168	35	0	11	178	20	187	2e-75	285	Ctr copper transporter [Aspergillus fumigatus Af293]
PAU_P05923	gi239606299gbEEQ83286.1	73.31	547	146	0	39	585	62	608	0	661	siderophore iron transporter mirC [Ajellomyces dermatitidis ER-3]
PAU_P05988	gi238490944refXP_002376709.1	54.17	432	192	2	1	430	99	526	1e-122	444	sugar transporter, putative [Aspergillus flavus NRRL3357]
PAU_P06019	gi238490043refXP_002376259.1	90.85	295	27	0	15	309	13	307	6e-154	547	mitochondrial GTP/GDP transporter Ggc1, putative [Aspergillus flavus NRRL3357]
PAU_P06031	gi159122554gbEDP47675.1	79.47	526	106	1	12	535	6	531	0	808	MFS monosaccharide transporter, putative [Aspergillus fumigatus A1163]
PAU_P06031	gi87158049embCAI54232.1	78.38	518	108	2	10	523	4	521	0	783	putative sugar transporter [Emericella nidulans]
PAU_P06043	gi242777944refXP_002479136.1	73.48	445	112	2	26	469	13	452	0	681	MFS transporter, putative [Talaromyces stipitatus ATCC 10500]
PAU_P06043	gi238488407refXP_002375441.1	75.92	407	97	1	48	453	19	425	0	661	MFS transporter, putative [Aspergillus flavus NRRL3357]
PAU_P06044	gi240273836gbEER37355.1	71.49	754	188	9	2	739	1	743	0	947	ABC multidrug transporter [Ajellomyces capsulatus H143]
PAU_P06068	gi121712594refXP_001273908.1	84.78	381	55	2	1	378	1	381	2e-180	635	Golgi GDP-mannose transporter [Aspergillus clavatus NRRL 1]
PAU_P06094	gi119482728refXP_001261392.1	58.03	598	245	2	29	621	11	607	0	691	siderochrome-iron transporter, putative [Neosartorya fischeri NRRL 181]
PAU_P06138	gi242814079refXP_002486298.1	43.78	482	241	4	58	510	21	501	1e-114	417	pantothenate transporter, putative [Talaromyces stipitatus ATCC 10500]
PAU_P06141	gi212544512refXP_002152410.1	43.45	527	283	3	3	519	11	532	1e-108	398	high-affinity nicotinic acid transporter, putative [Penicillium marneffei ATCC 18224]
PAU_P06143	gi119467446refXP_001257529.1	48.44	289	127	2	23	289	264	552	2e-46	190	MFS transporter, putative [Neosartorya fischeri NRRL 181]
PAU_P06143	gi121701155refXP_001268842.1	48.81	293	124	3	23	289	215	507	2e-47	193	MFS transporter, putative [Aspergillus clavatus NRRL 1]
PAU_P06143	gi121701575refXP_001269052.1	81.25	288	33	1	23	289	193	480	1e-92	343	MFS transporter, putative [Aspergillus clavatus NRRL 1]
PAU_P06170	gi119473941refXP_001258846.1	69.46	478	146	0	30	507	30	507	1e-171	607	MFS transporter, putative [Neosartorya fischeri NRRL 181]
PAU_P06171	gi212536296refXP_002148304.1	79.2	452	93	1	1	451	1	452	0	714	MFS monosaccharide transporter, putative [Penicillium marneffei ATCC 18224]
PAU_P06217	gi121715482refXP_001275350.1	54.25	400	173	1	11	410	8	397	4e-95	353	MFS transporter, putative [Aspergillus clavatus NRRL 1]
PAU_P06217	gi119481007refXP_001260532.1	55.03	398	174	1	11	408	8	400	2e-97	361	MFS transporter, putative [Neosartorya fischeri NRRL 181]
PAU_P06218	gi70983540refXP_747297.1	69.96	546	113	4	10	531	7	525	0	735	choline transporter Hnm1 [Aspergillus fumigatus Af293]
PAU_P06231	gi119499209refXP_001266362.1	77.85	438	97	0	54	491	50	487	0	664	MFS transporter, putative [Neosartorya fischeri NRRL 181]
PAU_P06231	gi70985336refXP_748174.1	77.63	438	98	0	54	491	78	515	0	661	MFS transporter [Aspergillus fumigatus Af293]
PAU_P06234	gi159130218gbEDP55331.1	58.76	354	145	1	1	354	42	394	5e-121	438	hexose transporter, putative [Aspergillus fumigatus A1163]
PAU_P06234	gi212529706refXP_002145010.1	71.11	360	102	1	1	358	33	392	3e-151	538	hexose transporter, putative [Penicillium marneffei ATCC 18224]
PAU_P06234	gi242820800refXP_002487579.1	71.11	360	102	1	1	358	34	393	2e-152	542	hexose transporter, putative [Talaromyces stipitatus ATCC 10500]
PAU_P06246	gi238483799refXP_002373138.1	83.54	486	70	1	3	478	2	487	0	830	pantothenate transporter, putative [Aspergillus flavus NRRL3357]
PAU_P06253	gi189196766refXP_001934721.1	77.52	556	112	1	1	543	1	556	0	836	MFS gliotoxin efflux transporter GliA [Pyrenophora tritici-repentis Pt-1C-BFP]
PAU_P06286	gi159122947gbEDP48067.1	59.62	520	198	4	1	511	1	517	0	638	MFS transporter, putative [Aspergillus fumigatus A1163]
PAU_P06286	gi119488614refXP_001262757.1	61.57	497	188	2	15	511	24	517	0	640	MFS transporter, putative [Neosartorya fischeri NRRL 181]
PAU_P06392	gi121710938refXP_001273085.1	79.01	543	110	2	7	547	9	549	0	835	MFS transporter, putative [Aspergillus clavatus NRRL 1]
PAU_P06394	gi121710934refXP_001273083.1	80.99	242	44	1	9	248	6	247	7e-89	330	Acetate transporter, putative [Aspergillus clavatus NRRL 1]
PAU_P06394	gi237625984gbACR02670.1	90.28	247	23	1	4	250	1	246	5e-106	387	acetate transporter [Penicillium griseofulvum]
PAU_P06395	gi170109159refXP_001885787.1	37.35	1360	797	22	66	1393	149	1485	0	791	pleiotropic drug resistance ABC transporter [Laccaria bicolor S238N-H82]
PAU_P06398	gi237625988gbACR02672.1	85.66	802	105	6	2	800	1	795	0	1332	C6 transporter [Penicillium griseofulvum]
PAU_P06415	gi146323153refXP_748461.2	66.3	1377	458	5	42	1414	50	1424	0	1861	ABC multidrug transporter [Aspergillus fumigatus Af293]
PAU_P06429	gi238485015refXP_002373746.1	47.81	502	214	11	42	509	14	501	4e-110	403	MFS transporter, putative [Aspergillus flavus NRRL3357]
PAU_P06432	gi296821762refXP_002850176.1	65.01	483	167	2	31	511	16	498	0	649	MFS transporter [Arthroderma otae CBS 113480]
PAU_P06433	gi212539089refXP_002149700.1	38.79	1369	794	20	40	1377	119	1474	0	959	ABC multidrug transporter, putative [Penicillium marneffei ATCC 18224]
PAU_P06435	gi310795207gbEFQ30668.1	54.84	124	56	0	1	124	68	191	7e-34	146	major facilitator superfamily transporter [Glomerella graminicola M1.001]
PAU_P06462	gi119499820refXP_001266667.1	67.53	502	158	2	12	512	14	511	0	645	MFS multidrug transporter, putative [Neosartorya fischeri NRRL 181]
PAU_P06462	gi238491264refXP_002376869.1	76.09	460	110	0	56	515	1	460	0	672	MFS multidrug transporter, putative [Aspergillus flavus NRRL3357]
PAU_P06462	gi159125618gbEDP50735.1	67.77	484	155	1	30	512	28	511	0	637	MFS multidrug transporter, putative [Aspergillus fumigatus A1163]
PAU_P06481	gi226290539gbEEH46023.1	70.94	609	170	3	3	606	144	750	0	901	sugar transporter [Paracoccidioides brasiliensis Pb18]
PAU_P06518	gi119491949refXP_001263469.1	83.62	293	48	0	2	294	3	295	2e-138	496	phosphatidylinositol transporter, putative [Neosartorya fischeri NRRL 181]
PAU_P06533	gi70989735refXP_749717.1	84.1	566	75	4	5	568	6	558	0	880	ammonium transporter MeaA [Aspergillus fumigatus Af293]
PAU_P06533	gi225563125gbEEH11404.1	81.67	491	90	0	8	498	7	497	0	758	ammonium transporter MeaA [Ajellomyces capsulatus G186AR]
PAU_P06533	gi239610714gbEEQ87701.1	83.44	489	81	0	9	497	8	496	0	758	ammonium transporter MEP3 [Ajellomyces dermatitidis ER-3]
PAU_P06546	gi302506024refXP_003014969.1	63.47	553	199	3	49	600	43	593	0	645	MFS peptide transporter, putative [Arthroderma benhamiae CBS 112371]
PAU_P06547	gi242805686refXP_002484583.1	58.97	507	200	3	28	529	41	544	2e-150	536	tetracycline-efflux transporter, putative [Talaromyces stipitatus ATCC 10500]
PAU_P06563	gi159125469gbEDP50586.1	70.55	523	131	6	2	506	1	518	0	663	MFS transporter (Mch2), putative [Aspergillus fumigatus A1163]
PAU_P06570	gi225679695gbEEH17979.1	58.24	1068	400	14	29	1076	49	1090	0	1043	sulfate transporter family protein [Paracoccidioides brasiliensis Pb03]
PAU_P06572	gi119484018refXP_001261912.1	68.81	529	154	5	2	525	1	523	0	694	chromate ion transporter, putative [Neosartorya fischeri NRRL 181]
PAU_P06572	gi212539129refXP_002149720.1	63.33	529	176	4	6	524	5	525	0	639	chromate ion transporter, putative [Penicillium marneffei ATCC 18224]
PAU_P06621	gi70986014refXP_748509.1	77.05	488	111	1	7	494	8	494	0	736	MFS multidrug transporter [Aspergillus fumigatus Af293]
PAU_P06647	gi119490092refXP_001262962.1	33.31	1420	829	26	32	1359	90	1483	0	687	ABC transporter, putative [Neosartorya fischeri NRRL 181]
PAU_P06656	gi119500292refXP_001266903.1	69.43	579	136	4	1	538	1	579	1e-176	624	transporter protein smf2 [Neosartorya fischeri NRRL 181]
PAU_P06668	gi302405375refXP_003000524.1	76.48	506	117	1	1	506	1	504	0	693	plastidic glucose transporter 4 [Verticillium albo-atrum VaMs.102]
PAU_P06676	gi169865238refXP_001839222.1	50.8	500	245	1	17	515	22	521	9e-143	511	hexose transporter [Coprinopsis cinerea okayama7#130]
PAU_P06688	gi159128846gbEDP53960.1	72.39	536	129	4	2	530	1	524	0	769	nucleoside transporter, putative [Aspergillus fumigatus A1163]
PAU_P06705	gi146323923refXP_751406.2	75	460	112	2	2	458	1	460	2e-168	596	MFS monocarboxylate transporter [Aspergillus fumigatus Af293]
PAU_P06705	gi159125684gbEDP50801.1	75.22	460	111	2	2	458	1	460	3e-169	599	MFS monocarboxylate transporter, putative [Aspergillus fumigatus A1163]
PAU_P06735	gi238504792refXP_002383625.1	37	1327	752	22	17	1295	12	1302	0	728	ABC multidrug transporter, putative [Aspergillus flavus NRRL3357]
PAU_P06737	gi310795551gbEFQ31012.1	51.14	395	190	2	476	870	204	595	9e-112	409	major facilitator superfamily transporter [Glomerella graminicola M1.001]
PAU_P06737	gi227121701gbACP19528.1	53.67	395	180	2	476	870	227	618	4e-117	427	multidrug transporter [Cadophora finlandica]
PAU_P06743	gi238500209refXP_002381339.1	77.57	428	81	3	2	429	65	477	0	658	sugar transporter, putative [Aspergillus flavus NRRL3357]
PAU_P06748	gi259485675tpeCBF82898.1	62.55	510	190	1	17	526	19	527	0	647	TPA: GABA transporter, putative (Eurofung) [Aspergillus nidulans FGSC A4]
PAU_P06791	gi70987076refXP_749020.1	76.64	518	91	4	1	510	1	496	0	803	MFS multidrug transporter [Aspergillus fumigatus Af293]
PAU_P06791	gi259488501tpeCBF87985.1	76.08	439	95	1	60	498	49	477	0	716	TPA: MFS multidrug transporter, putative (AFU_orthologue; AFUA_7G04900) [Aspergillus nidulans FGSC A4]
PAU_P06817	gi255729560refXP_002549705.1	45.46	1399	743	6	69	1456	90	1479	0	1248	ABC transporter CDR4 [Candida tropicalis MYA-3404]
PAU_P06817	gi68465615refXP_723169.1	47.18	1420	716	9	69	1465	87	1495	0	1293	multidrug resistance ABC transporter [Candida albicans SC5314]
PAU_P06821	gi254569556refXP_002491888.1	44.03	1415	764	13	34	1429	48	1453	0	1152	Plasma membrane ATP binding cassette (ABC) transporter [Pichia pastoris GS115]
PAU_P06829	gi119497423refXP_001265470.1	77.89	502	99	2	5	502	19	512	0	693	MFS transporter, putative [Neosartorya fischeri NRRL 181]
PAU_P06829	gi261199035refXP_002625919.1	69.1	521	136	2	7	502	10	530	0	640	MFS transporter [Ajellomyces dermatitidis SLH14081]
PAU_P06859	gi121712028refXP_001273629.1	59.03	598	218	5	9	579	18	615	0	662	MIP transporter, putative [Aspergillus clavatus NRRL 1]
PAU_P06963	gi310795609gbEFQ31070.1	73.29	498	129	3	11	504	18	515	0	718	major facilitator superfamily transporter [Glomerella graminicola M1.001]
PAU_P06973	gi238494416refXP_002378444.1	85.89	482	67	1	1	481	4	485	0	816	MFS drug efflux transporter, putative [Aspergillus flavus NRRL3357]
PAU_P06989	gi70999073refXP_754258.1	43.38	219	100	4	6	211	10	217	2e-27	126	Ctr copper transporter family protein [Aspergillus fumigatus Af293]
PAU_P06989	gi119490819refXP_001263106.1	46.36	220	92	6	6	211	10	217	5e-29	131	Ctr copper transporter family protein [Neosartorya fischeri NRRL 181]
PAU_P06991	gi238494818refXP_002378645.1	54.8	500	216	3	28	518	24	522	1e-148	531	pantothenate transporter, putative [Aspergillus flavus NRRL3357]
PAU_P07016	gi70981586refXP_746322.1	77	526	112	3	1	520	1	523	0	741	MFS transporter of unkown specificity [Aspergillus fumigatus Af293]
PAU_P07016	gi121712060refXP_001273645.1	76.64	518	115	1	1	512	1	518	0	728	MFS transporter of unkown specificity [Aspergillus clavatus NRRL 1]
PAU_P07016	gi119501401refXP_001267457.1	77.76	526	108	3	1	520	1	523	0	750	MFS transporter of unkown specificity [Neosartorya fischeri NRRL 181]
PAU_P07035	gi189192432refXP_001932555.1	64.91	550	168	4	14	545	17	559	0	696	peptide transporter PTR2-A [Pyrenophora tritici-repentis Pt-1C-BFP]
PAU_P07037	gi259483186tpeCBF78358.1	72.89	402	108	1	36	436	21	422	3e-175	619	TPA: MFS monocarboxylate transporter, putative (AFU_orthologue; AFUA_7G00780) [Aspergillus nidulans FGSC A4]
PAU_P07153	gi238488467refXP_002375471.1	78.95	133	28	0	1	133	4	136	6e-57	223	formate/nitrite transporter family protein, putative [Aspergillus flavus NRRL3357]
PAU_P07157	gi121704212refXP_001270370.1	72.38	554	139	5	9	549	11	563	0	730	MFS transporter, putative [Aspergillus clavatus NRRL 1]
PAU_P07194	gi238490470refXP_002376472.1	71.67	406	112	1	2	404	135	540	4e-152	542	MFS multidrug transporter, putative [Aspergillus flavus NRRL3357]
PAU_P07195	gi159123996gbEDP49115.1	54.02	87	40	0	3	89	31	117	4e-16	87.8	MFS multidrug transporter, putative [Aspergillus fumigatus A1163]
PAU_P07195	gi70983169refXP_747112.1	54.02	87	40	0	3	89	31	117	3e-16	88.2	MFS multidrug transporter [Aspergillus fumigatus Af293]
PAU_P07230	gi14530067embCAC42217.1	58.87	1466	587	9	21	1479	38	1494	0	1690	ABC transporter protein [Emericella nidulans]
PAU_P07230	gi121704968refXP_001270747.1	50.65	1455	676	13	50	1477	28	1467	0	1368	ABC multidrug transporter, putative [Aspergillus clavatus NRRL 1]
PAU_P07288	gi242780551refXP_002479619.1	58.32	463	193	0	1	463	26	488	2e-140	503	sugar transporter, putative [Talaromyces stipitatus ATCC 10500]
PAU_P07307	gi242789588refXP_002481392.1	66.67	570	181	3	57	622	35	599	0	683	NupC family nucleoside cotransporter [Talaromyces stipitatus ATCC 10500]
PAU_P07347	gi118511752embCAL81505.1	92.06	567	44	1	62	628	1	566	0	892	MFS transporter [Penicillium digitatum]
PAU_P07358	gi51316498spQ8X1Z7MIRA_EMENI	74.36	546	136	2	41	582	37	582	0	720	MIRA_EMENI RecName: Full=Siderophore iron transporter mirA; AltName: Full=Enterobactin permease; AltName: Full=Major facilitator iron-regulated transporter A
PAU_P07374	gi261204143refXP_002629285.1	64.94	522	174	5	94	609	121	639	0	642	MFS multidrug transporter [Ajellomyces dermatitidis SLH14081]
PAU_P07398	gi238504052refXP_002383258.1	83.92	143	23	0	28	170	47	189	2e-68	261	pantothenate transporter, putative [Aspergillus flavus NRRL3357]
PAU_P07399	gi310791554gbEFQ27081.1	58.3	283	118	0	1	283	199	481	1e-75	287	major facilitator superfamily transporter [Glomerella graminicola M1.001]
PAU_P07399	gi238504052refXP_002383258.1	74.91	283	71	0	1	283	217	499	8e-99	364	pantothenate transporter, putative [Aspergillus flavus NRRL3357]
PAU_P07402	gi238507624refXP_002385013.1	70.62	514	147	2	3	515	4	514	0	711	sugar transporter, putative [Aspergillus flavus NRRL3357]
PAU_P07406	gi310798470gbEFQ33363.1	51.54	520	232	4	51	551	58	576	3e-144	516	major facilitator superfamily transporter [Glomerella graminicola M1.001]
PAU_P07446	gi239614367gbEEQ91354.1	66.27	504	167	2	18	520	12	513	0	655	MFS monosaccharide transporter [Ajellomyces dermatitidis ER-3]
PAU_P07474	gi242772283refXP_002478009.1	65.31	735	250	2	8	742	11	740	0	1061	small oligopeptide transporter, OPT family [Talaromyces stipitatus ATCC 10500]
PAU_P07474	gi70997029refXP_753269.1	52.76	724	322	7	35	742	46	765	0	802	small oligopeptide transporter, OPT family [Aspergillus fumigatus Af293]
PAU_P07499	gi261205620refXP_002627547.1	72.91	491	130	1	47	534	41	531	0	646	MFS transporter [Ajellomyces dermatitidis SLH14081]
PAU_P07499	gi121708537refXP_001272163.1	73.4	515	122	3	44	543	41	555	0	672	MFS transporter, putative [Aspergillus clavatus NRRL 1]
PAU_P07505	gi212546917refXP_002153612.1	72.79	463	124	2	26	488	22	482	6e-173	611	MFS transporter, putative [Penicillium marneffei ATCC 18224]
PAU_P07505	gi242822113refXP_002487817.1	73	463	123	1	26	488	22	482	8e-176	621	MFS transporter, putative [Talaromyces stipitatus ATCC 10500]
PAU_P07512	gi242760527refXP_002340009.1	75.97	566	118	3	2	566	9	557	0	892	MFS transporter, putative [Talaromyces stipitatus ATCC 10500]
PAU_P07512	gi70981830refXP_746444.1	75.18	552	135	2	17	568	4	553	0	872	MFS transporter [Aspergillus fumigatus Af293]
PAU_P07513	gi119501423refXP_001267468.1	57.04	270	110	2	8	271	10	279	5e-85	318	L-cystine transporter, putative [Neosartorya fischeri NRRL 181]
PAU_P07525	gi238496773refXP_002379622.1	67.95	546	154	8	2	528	1	544	0	715	MFS transporter, putative [Aspergillus flavus NRRL3357]
PAU_P07528	gi238497690refXP_002380080.1	58.21	481	197	3	5	484	9	486	6e-155	551	sugar transporter, putative [Aspergillus flavus NRRL3357]
PAU_P07531	gi296805155refXP_002843402.1	34.2	1415	842	21	53	1429	67	1430	0	655	ABC transporter [Arthroderma otae CBS 113480]
PAU_P07533	gi121709540refXP_001272449.1	74.36	550	134	4	2	551	1	543	0	833	MFS monosaccharide transporter, putative [Aspergillus clavatus NRRL 1]
PAU_P07567	gi238483737refXP_002373107.1	68.28	413	121	3	30	442	69	471	6e-146	521	ZIP Zinc transporter, putative [Aspergillus flavus NRRL3357]
PAU_P07591	gi146323595refXP_746309.2	57.33	450	182	4	1	447	43	485	1e-136	491	MFS transporter [Aspergillus fumigatus Af293]
PAU_P07610	gi302498758refXP_003011376.1	43.75	448	232	3	5	439	5	445	6e-101	372	MFS transporter, putative [Arthroderma benhamiae CBS 112371]
PAU_P07610	gi302661984refXP_003022652.1	43.11	457	240	3	6	449	4	453	6e-101	372	MFS transporter, putative [Trichophyton verrucosum HKI 0517]
PAU_P07610	gi70983325refXP_747190.1	49.77	440	212	3	3	440	5	437	2e-122	443	MFS transporter [Aspergillus fumigatus Af293]
PAU_P07632	gi27461191gbAAL89823.1	68.63	102	31	1	1	102	413	513	2e-31	138	putative sugar transporter [Aspergillus niger]
PAU_P07657	gi121711727refXP_001273479.1	76.68	536	117	3	1	534	1	530	0	820	MFS alpha-glucoside transporter, putative [Aspergillus clavatus NRRL 1]
PAU_P07681	gi225681520gbEEH19804.1	64.43	582	200	1	5	586	16	590	0	711	siderophore iron transporter 1 [Paracoccidioides brasiliensis Pb03]
PAU_P07717	gi212545671refXP_002152989.1	73.65	520	131	3	1	514	1	520	0	768	nucleoside transporter, putative [Penicillium marneffei ATCC 18224]
PAU_P07719	gi242821949refXP_002487785.1	72.03	479	130	2	36	511	32	509	1e-177	627	vitamin B6 transporter, putative [Talaromyces stipitatus ATCC 10500]
PAU_P07719	gi212546963refXP_002153635.1	73.07	479	125	2	36	511	32	509	0	639	vitamin B6 transporter, putative [Penicillium marneffei ATCC 18224]
PAU_P07727	gi259484413tpeCBF80612.1	70.52	519	146	3	7	521	7	522	0	768	TPA: MFS sugar transporter, putative (AFU_orthologue; AFUA_1G11050) [Aspergillus nidulans FGSC A4]
PAU_P07817	gi121717207refXP_001276040.1	46.72	381	181	3	6	366	11	389	5e-80	302	C4-dicarboxylate transporter/malic acid transport protein, putative [Aspergillus clavatus NRRL 1]
PAU_P07819	gi70983121refXP_747088.1	75.53	515	125	1	8	522	10	523	0	787	MFS sugar transporter [Aspergillus fumigatus Af293]
PAU_P07840	gi121704162refXP_001270345.1	52.4	479	219	5	4	475	2	478	3e-136	489	MFS transporter (Seo1), putative [Aspergillus clavatus NRRL 1]
PAU_P07840	gi119467131refXP_001257372.1	54.5	444	197	3	4	443	2	444	9e-137	491	MFS transporter (Seo1), putative [Neosartorya fischeri NRRL 181]
PAU_P07873	gi302653167refXP_003018414.1	34.8	1270	721	15	98	1345	144	1328	0	712	ABC bile acid transporter, putative [Trichophyton verrucosum HKI 0517]
PAU_P07873	gi259484198tpeCBF80212.1	62.5	1336	441	6	73	1349	177	1511	0	1519	TPA: ABC transporter (Eurofung) [Aspergillus nidulans FGSC A4]
PAU_P07899	gi310795403gbEFQ30864.1	34.58	1362	854	18	23	1361	172	1519	0	715	ABC transporter [Glomerella graminicola M1.001]
PAU_P07899	gi310795622gbEFQ31083.1	32.34	1382	855	17	19	1352	73	1422	0	661	ABC transporter [Glomerella graminicola M1.001]
PAU_P07901	gi261204890refXP_002627182.1	80.63	537	100	3	2	537	1	534	0	823	sugar transporter [Ajellomyces dermatitidis SLH14081]
PAU_P07905	gi310795207gbEFQ30668.1	53.38	547	247	3	12	558	27	565	4e-136	489	major facilitator superfamily transporter [Glomerella graminicola M1.001]
PAU_P07915	gi238503041refXP_002382754.1	83.69	472	61	1	1	456	1	472	0	768	sugar transporter, putative [Aspergillus flavus NRRL3357]
PAU_P07932	gi238502373refXP_002382420.1	64.86	424	144	3	16	435	2	424	5e-154	548	MFS transporter, putative [Aspergillus flavus NRRL3357]
PAU_P07932	gi119482347refXP_001261202.1	69.06	404	116	3	35	435	11	408	2e-154	549	MFS transporter, putative [Neosartorya fischeri NRRL 181]
PAU_P07940	gi71001054refXP_755208.1	59.38	517	155	9	1	498	1	481	5e-140	502	ZIP metal ion transporter [Aspergillus fumigatus Af293]
PAU_P07940	gi121698374refXP_001267801.1	60.63	508	166	8	3	498	4	489	1e-145	520	ZIP metal ion transporter, putative [Aspergillus clavatus NRRL 1]
PAU_P07940	gi119480699refXP_001260378.1	61.32	517	156	8	1	498	1	492	2e-151	540	ZIP metal ion transporter, putative [Neosartorya fischeri NRRL 181]
PAU_P08038	gi302497731refXP_003010865.1	74.74	483	121	1	56	537	21	503	0	712	MFS multidrug transporter, putative [Arthroderma benhamiae CBS 112371]
PAU_P08048	gi296815146refXP_002847910.1	63.58	692	230	3	1	672	632	1321	0	866	ATP-dependent ABC transporter [Arthroderma otae CBS 113480]
PAU_P08099	gi242813797refXP_002486238.1	78.31	498	106	1	19	516	27	522	0	735	sugar transporter, putative [Talaromyces stipitatus ATCC 10500]
PAU_P08107	gi238494948refXP_002378710.1	74.51	255	61	1	27	277	28	282	2e-91	339	aquaporin transporter, putative [Aspergillus flavus NRRL3357]
PAU_P08107	gi212538539refXP_002149425.1	60.94	297	111	2	29	320	32	328	1e-94	350	aquaporin transporter, putative [Penicillium marneffei ATCC 18224]
PAU_P08119	gi212536040refXP_002148176.1	61.31	597	197	5	52	621	64	653	0	686	transporter, putative [Penicillium marneffei ATCC 18224]
PAU_P08120	gi296805030refXP_002843342.1	34.5	1487	882	30	5	1446	3	1442	0	750	ABC transporter [Arthroderma otae CBS 113480]
PAU_P08120	gi238495032refXP_002378752.1	34.75	1479	900	24	10	1447	12	1466	0	751	ABC transporter, putative [Aspergillus flavus NRRL3357]
PAU_P08126	gi115388767refXP_001211889.1	55.38	585	245	4	9	591	6	576	0	645	siderophore iron transporter mirB [Aspergillus terreus NIH2624]
PAU_P08126	gi212544560refXP_002152434.1	55.63	595	256	2	1	595	1	587	0	686	MFS siderophore iron transporter, putative [Penicillium marneffei ATCC 18224]
PAU_P08135	gi238490766refXP_002376620.1	68.39	174	55	0	11	184	9	182	6e-52	207	sugar transporter, putative [Aspergillus flavus NRRL3357]
PAU_P08149	gi121700420refXP_001268475.1	75	564	132	3	11	573	10	565	0	749	MFS monosaccharide transporter, putative [Aspergillus clavatus NRRL 1]
PAU_P08149	gi119473342refXP_001258572.1	75.49	563	132	2	11	572	10	567	0	754	MFS monosaccharide transporter, putative [Neosartorya fischeri NRRL 181]
PAU_P08194	gi159126557gbEDP51673.1	77.73	494	99	4	21	504	20	512	0	655	amino acid transporter, putative [Aspergillus fumigatus A1163]
PAU_P08246	gi238492781refXP_002377627.1	81.48	540	100	0	29	568	28	567	0	831	siderophore iron transporter, putative [Aspergillus flavus NRRL3357]
PAU_P08307	gi121708744refXP_001272234.1	67.54	496	160	1	21	515	8	503	0	644	MFS multidrug transporter, putative [Aspergillus clavatus NRRL 1]
PAU_P08307	gi238491264refXP_002376869.1	76.09	460	110	0	57	516	1	460	0	672	MFS multidrug transporter, putative [Aspergillus flavus NRRL3357]
PAU_P08307	gi159125618gbEDP50735.1	67.77	484	155	1	31	513	28	511	0	637	MFS multidrug transporter, putative [Aspergillus fumigatus A1163]
PAU_P08315	gi259479752tpeCBF70261.1	68.06	454	144	1	48	501	26	478	0	642	TPA: MFS transporter, putative (AFU_orthologue; AFUA_2G08910) [Aspergillus nidulans FGSC A4]
PAU_P08316	gi71001486refXP_755424.1	76.38	525	120	2	3	527	7	527	0	847	MFS alpha-glucoside transporter [Aspergillus fumigatus Af293]
PAU_P08316	gi240282149gbEER45652.1	71.91	502	141	0	26	527	144	645	0	776	trehalose transporter [Ajellomyces capsulatus H143]
PAU_P08349	gi58266624refXP_570468.1	50	540	241	10	4	532	8	529	6e-130	469	amino acid transporter [Cryptococcus neoformans var. neoformans JEC21]
PAU_P08478	gi259486250tpeCBF83940.1	81.14	440	82	1	1	440	1	439	4e-162	575	TPA: amino acid transporter (Eurofung) [Aspergillus nidulans FGSC A4]
PAU_P08498	gi238505599refXP_002384017.1	79.39	490	98	2	2	490	1	488	0	727	pantothenate transporter, putative [Aspergillus flavus NRRL3357]
PAU_P08524	gi70984741refXP_747877.1	65.3	487	165	4	18	502	22	506	1e-172	610	NCS1 allantoate transporter [Aspergillus fumigatus Af293]
PAU_P08524	gi121704148refXP_001270338.1	64.07	501	170	5	18	510	22	520	2e-173	613	NCS1 allantoate transporter [Aspergillus clavatus NRRL 1]
PAU_P08528	gi310796962gbEFQ32423.1	78.93	484	101	1	8	490	9	492	0	764	major facilitator superfamily transporter [Glomerella graminicola M1.001]
PAU_P08571	gi121712172refXP_001273701.1	70.73	451	131	1	52	501	458	908	0	640	MFS transporter, putative [Aspergillus clavatus NRRL 1]
PAU_P08618	gi212539209refXP_002149760.1	48.14	484	248	1	57	540	94	574	2e-140	503	MFS multidrug transporter, putative [Penicillium marneffei ATCC 18224]
PAU_P08619	gi295808155embCBH19584.1	29.03	434	268	8	312	709	75	504	7e-42	177	sucrose transporter [Hypocrea virens]
PAU_P08638	gi303312931refXP_003066477.1	52.96	1454	620	13	15	1435	30	1452	0	1434	multidrug resistance ABC transporter, putative [Coccidioides posadasii C735 delta SOWgp]
PAU_P08638	gi121719516refXP_001276457.1	44.99	1476	761	15	1	1433	1	1468	0	1196	ABC multidrug transporter, putative [Aspergillus clavatus NRRL 1]
PAU_P08639	gi121710836refXP_001273034.1	77.8	437	97	0	1	437	1	437	3e-180	635	sulfate transporter, putative [Aspergillus clavatus NRRL 1]
PAU_P08639	gi119497959refXP_001265737.1	78.03	437	96	0	1	437	1	437	1e-180	637	sulfate transporter, putative [Neosartorya fischeri NRRL 181]
PAU_P08653	gi189193587refXP_001933132.1	44.92	512	271	3	27	530	71	579	1e-113	414	MFS transporter [Pyrenophora tritici-repentis Pt-1C-BFP]
PAU_P08653	gi110265121gbABG57045.1	48.79	496	244	4	43	530	83	576	2e-123	447	major facilitator superfamily transporter [Mycosphaerella graminicola]
PAU_P08666	gi238505342refXP_002383900.1	61.18	425	152	4	42	463	15	429	1e-133	481	MFS transporter, putative [Aspergillus flavus NRRL3357]
PAU_P08687	gi70981422refXP_731493.1	73.22	519	113	3	2	494	1	519	0	683	MFS transporter [Aspergillus fumigatus Af293]
PAU_P08687	gi119467069refXP_001257341.1	76.52	494	115	1	2	494	1	494	0	694	MFS transporter, putative [Neosartorya fischeri NRRL 181]
PAU_P08697	gi119473647refXP_001258699.1	54.7	404	181	2	15	417	7	409	2e-117	426	MFS transporter, putative [Neosartorya fischeri NRRL 181]
PAU_P08697	gi242812923refXP_002486061.1	84.54	427	65	1	2	427	1	427	0	707	monocarboxylate transporter, putative [Talaromyces stipitatus ATCC 10500]
PAU_P08699	gi212543215refXP_002151762.1	43.33	457	257	2	52	506	68	524	1e-98	365	MFS transporter, putative [Penicillium marneffei ATCC 18224]
PAU_P08717	gi121716044refXP_001275631.1	67.56	746	211	9	2	719	1	743	0	805	arsenite efflux transporter ArsB-like, puative [Aspergillus clavatus NRRL 1]
PAU_P08721	gi212546155refXP_002153231.1	44.1	830	410	7	1	825	1	781	0	661	glucose/galactose transporter, putative [Penicillium marneffei ATCC 18224]
PAU_P08721	gi70994772refXP_752163.1	68.92	872	251	6	1	860	1	864	0	1127	MFS monosaccharide transporter [Aspergillus fumigatus Af293]
PAU_P08770	gi242816011refXP_002486684.1	76.92	468	108	0	1	468	1	468	0	693	amino acid transporter, putative [Talaromyces stipitatus ATCC 10500]
PAU_P08806	gi310795207gbEFQ30668.1	55.75	522	231	0	49	570	44	565	6e-146	522	major facilitator superfamily transporter [Glomerella graminicola M1.001]
PAU_P08835	gi238506291refXP_002384347.1	74.76	519	122	1	2	511	1	519	0	735	MFS glucose transporter, putative [Aspergillus flavus NRRL3357]
PAU_P08843	gi212539209refXP_002149760.1	47.07	512	214	3	28	485	73	581	7e-119	432	MFS multidrug transporter, putative [Penicillium marneffei ATCC 18224]
PAU_P08921	gi238507549refXP_002384976.1	63.87	393	109	6	70	431	40	430	3e-112	409	UPD-GlcNAc transporter (Mnn2-2), putative [Aspergillus flavus NRRL3357]
PAU_P08945	gi121704288refXP_001270408.1	62.3	573	188	8	2	558	1	561	3e-176	622	plasma membrane zinc ion transporter, putative [Aspergillus clavatus NRRL 1]
PAU_P08945	gi119467033refXP_001257323.1	62.65	573	182	14	2	558	1	557	8e-177	624	plasma membrane zinc ion transporter, putative [Neosartorya fischeri NRRL 181]
PAU_P08974	gi238506229refXP_002384316.1	71.89	523	147	0	2	524	58	580	0	723	sugar transporter, putative [Aspergillus flavus NRRL3357]
PAU_P08997	gi119494834refXP_001264220.1	33.71	1513	883	26	33	1466	18	1489	0	733	ABC transporter, putative [Neosartorya fischeri NRRL 181]
PAU_P08997	gi119495913refXP_001264732.1	40.48	1460	828	17	29	1471	24	1459	0	1008	ABC multidrug transporter, putative [Neosartorya fischeri NRRL 181]
PAU_P09005	gi238507648refXP_002385025.1	72.36	474	102	1	4	448	52	525	0	657	MFS transporter of unkown specificity [Aspergillus flavus NRRL3357]
PAU_P09018	gi119473262refXP_001258546.1	58.13	640	238	7	137	758	23	650	3e-171	607	cation efflux protein/ zinc transporter [Neosartorya fischeri NRRL 181]
PAU_P09048	gi121709311refXP_001272381.1	57.06	652	223	6	1	632	1	615	0	641	MFS transporter, putative [Aspergillus clavatus NRRL 1]
PAU_P09071	gi241954538refXP_002419990.1	39.81	1437	829	15	25	1436	48	1473	0	1055	ATP-binding cassette (ABC) transporter, putative; opaque-specific ABC transporter, putative [Candida dubliniensis CD36]
PAU_P09071	gi241953349refXP_002419396.1	40.81	1414	801	15	64	1446	91	1499	0	1059	drug resistance protein 2; multidrug transporter of the ABC transporter family, putative [Candida dubliniensis CD36]
PAU_P09134	gi242787981refXP_002481129.1	81.51	530	97	1	3	532	4	532	0	795	sugar transporter, putative [Talaromyces stipitatus ATCC 10500]
PAU_P09134	gi212534032refXP_002147172.1	83.11	527	88	1	3	529	4	529	0	800	sugar transporter, putative [Penicillium marneffei ATCC 18224]
PAU_P09168	gi302499200refXP_003011596.1	36.59	1238	677	26	236	1453	22	1171	0	649	ABC multidrug transporter, putative [Arthroderma benhamiae CBS 112371]
PAU_P09177	gi119501306refXP_001267410.1	72.13	506	135	4	33	532	35	540	0	649	MFS myo-inositol transporter, putative [Neosartorya fischeri NRRL 181]
PAU_P09177	gi121706474refXP_001271499.1	73.29	498	129	2	40	533	41	538	0	644	MFS myo-inositol transporter, putative [Aspergillus clavatus NRRL 1]
PAU_P09186	gi51316438spQ870L2MIRB_EMENI	58.33	600	244	2	3	596	5	604	0	650	MIRB_EMENI RecName: Full=Siderophore iron transporter mirB; AltName: Full=Major facilitator iron-regulated transporter B; AltName: Full=Triacetylfusarinine C permease
PAU_P09202	gi242795349refXP_002482568.1	57.99	557	211	7	2	545	1	547	0	657	MFS monosaccharide transporter, putative [Talaromyces stipitatus ATCC 10500]
PAU_P09204	gi302498758refXP_003011376.1	48.22	450	217	3	1	445	3	441	4e-113	412	MFS transporter, putative [Arthroderma benhamiae CBS 112371]
PAU_P09204	gi302661984refXP_003022652.1	46.67	465	232	3	1	460	1	454	4e-114	416	MFS transporter, putative [Trichophyton verrucosum HKI 0517]
PAU_P09233	gi302503793refXP_003013856.1	46.23	491	256	4	47	530	1	490	3e-119	433	MFS multidrug transporter, putative [Arthroderma benhamiae CBS 112371]
PAU_P09233	gi121701155refXP_001268842.1	47.91	503	255	3	33	528	5	507	6e-121	439	MFS transporter, putative [Aspergillus clavatus NRRL 1]
PAU_P09248	gi212543685refXP_002151997.1	68.49	657	204	2	2	658	1	654	0	877	MFS phosphate transporter, putative [Penicillium marneffei ATCC 18224]
PAU_P09248	gi296818541refXP_002849607.1	72.81	662	175	3	2	662	1	658	0	959	pi-transporter A-1 [Arthroderma otae CBS 113480]
PAU_P09295	gi119482942refXP_001261499.1	67.75	462	142	3	29	487	21	478	0	646	sugar transporter family protein [Neosartorya fischeri NRRL 181]
PAU_P09298	gi19111849refNP_595057.1	52.89	537	197	7	13	497	17	549	2e-146	523	inorganic phosphate transporter (predicted) [Schizosaccharomyces pombe 972h-]
PAU_P09298	gi19115461refNP_594549.1	54.55	539	201	6	1	497	1	537	4e-153	545	inorganic phosphate transporter (predicted) [Schizosaccharomyces pombe 972h-]
PAU_P09298	gi213409179refXP_002175360.1	56.55	534	175	7	24	502	20	551	6e-155	551	inorganic phosphate transporter [Schizosaccharomyces japonicus yFS275]
PAU_P09301	gi238506977refXP_002384690.1	37.29	531	308	5	32	549	31	549	2e-87	328	MFS multidrug transporter, putative [Aspergillus flavus NRRL3357]
PAU_P09303	gi302403881refXP_002999779.1	58.61	517	210	3	13	526	14	529	0	643	MFS hexose transporter [Verticillium albo-atrum VaMs.102]
PAU_P09321	gi242780802refXP_002479671.1	73.72	468	113	3	19	482	19	480	0	753	pantothenate transporter, putative [Talaromyces stipitatus ATCC 10500]
PAU_P09328	gi121704122refXP_001270325.1	35.83	1094	624	14	11	1038	359	1440	0	673	ABC transporter, putative [Aspergillus clavatus NRRL 1]
PAU_P09329	gi296805052refXP_002843353.1	53.98	176	81	0	76	251	182	357	8e-51	204	multidrug resistance-associated protein 1 transporter [Arthroderma otae CBS 113480]
PAU_P09329	gi121710982refXP_001273107.1	58.1	179	75	0	73	251	155	333	1e-57	227	ABC transporter, putative [Aspergillus clavatus NRRL 1]
PAU_P09352	gi242812736refXP_002486019.1	66.9	583	172	2	16	594	16	581	0	745	MFS siderophore iron transporter, putative [Talaromyces stipitatus ATCC 10500]
PAU_P09368	gi242772359refXP_002478024.1	40.55	471	262	5	3	470	7	462	9e-85	318	sugar transporter, putative [Talaromyces stipitatus ATCC 10500]
PAU_P09371	gi242778834refXP_002479319.1	62.72	625	204	9	2	604	1	618	0	718	phosphate transporter [Talaromyces stipitatus ATCC 10500]
PAU_P09390	gi212528870refXP_002144592.1	56.52	437	185	2	8	439	134	570	4e-110	402	MFS multidrug transporter, putative [Penicillium marneffei ATCC 18224]
PAU_P09390	gi119501673refXP_001267593.1	56.61	431	182	2	14	439	72	502	1e-112	410	MFS transporter, putative [Neosartorya fischeri NRRL 181]
PAU_P09476	gi238490736refXP_002376605.1	71.58	366	104	0	44	409	33	398	5e-149	531	C4-dicarboxylate transporter/malic acid transport protein, putative [Aspergillus flavus NRRL3357]
PAU_P09491	gi70986002refXP_748504.1	60.16	492	194	1	33	522	26	517	4e-157	559	MFS transporter [Aspergillus fumigatus Af293]
PAU_P09500	gi238483767refXP_002373122.1	79.54	479	97	1	29	506	23	501	0	796	pantothenate transporter, putative [Aspergillus flavus NRRL3357]
PAU_P09512	gi70981656refXP_746357.1	76.85	501	112	1	13	509	3	503	0	676	MFS transporter [Aspergillus fumigatus Af293]
PAU_P09532	gi310799833gbEFQ34726.1	69.72	327	98	1	43	369	87	412	1e-131	474	major facilitator superfamily transporter [Glomerella graminicola M1.001]
PAU_P09540	gi70985220refXP_748116.1	50	1440	688	9	61	1495	44	1456	0	1348	ABC multidrug transporter [Aspergillus fumigatus Af293]
PAU_P09540	gi159129904gbEDP55018.1	59.39	1470	569	9	39	1503	51	1497	0	1701	ABC multidrug transporter, putative [Aspergillus fumigatus A1163]
PAU_P09540	gi13183712gbAAK15314.1AF329852_1	48.19	1494	703	21	40	1503	84	1536	0	1276	AF329852_1 ABC transporter Atr4 [Mycosphaerella graminicola]
PAU_P09580	gi238499077refXP_002380773.1	40.23	353	202	4	47	393	81	430	9e-47	192	vacuolar calcium ion transporter, putative [Aspergillus flavus NRRL3357]
PAU_P09581	gi238499079refXP_002380774.1	50	354	174	2	58	410	116	467	2e-84	317	vacuolar calcium ion transporter, putative [Aspergillus flavus NRRL3357]
PAU_P09604	gi310795816gbEFQ31277.1	57.82	486	198	4	6	488	9	490	2e-146	523	major facilitator superfamily transporter [Glomerella graminicola M1.001]
PAU_P09737	gi212539273refXP_002149792.1	74.67	458	116	0	33	490	18	475	0	747	pantothenate transporter, putative [Penicillium marneffei ATCC 18224]
PAU_P09737	gi242760447refXP_002339993.1	76.47	459	102	1	38	490	22	480	0	752	pantothenate transporter, putative [Talaromyces stipitatus ATCC 10500]
PAU_P09762	gi242774411refXP_002478435.1	53.1	533	249	1	2	534	1	532	6e-149	532	MFS multidrug transporter, putative [Talaromyces stipitatus ATCC 10500]
PAU_P09798	gi146323442refXP_754420.2	66.46	483	151	4	1	474	1	481	4e-160	569	high-affinity hexose transporter [Aspergillus fumigatus Af293]
PAU_P09803	gi119480355refXP_001260206.1	71.15	520	134	4	21	532	24	535	0	686	MFS transporter, putative [Neosartorya fischeri NRRL 181]
PAU_P09842	gi212531761refXP_002146037.1	57.63	557	236	0	46	602	64	620	0	652	siderochrome-iron transporter, putative [Penicillium marneffei ATCC 18224]
PAU_P09842	gi119490817refXP_001263105.1	59.9	576	229	1	27	602	12	585	0	696	siderophore iron transporter [Neosartorya fischeri NRRL 181]
PAU_P09880	gi238502193refXP_002382330.1	80.62	129	25	0	2	130	58	186	2e-54	215	oligopeptide transporter, putative [Aspergillus flavus NRRL3357]
PAU_P09888	gi121703912refXP_001270220.1	66.37	562	118	3	3	564	22	512	0	653	MFS transporter, putative [Aspergillus clavatus NRRL 1]
PAU_P09908	gi238506499refXP_002384451.1	86.21	58	8	0	2	59	131	188	3e-24	114	MFS sugar transporter, putative [Aspergillus flavus NRRL3357]
PAU_P09947	gi119467446refXP_001257529.1	50.54	465	207	2	17	458	88	552	7e-107	392	MFS transporter, putative [Neosartorya fischeri NRRL 181]
PAU_P09947	gi121701155refXP_001268842.1	51.95	462	195	2	24	458	46	507	4e-112	409	MFS transporter, putative [Aspergillus clavatus NRRL 1]
PAU_P09947	gi121701575refXP_001269052.1	84.62	481	52	1	1	459	1	481	0	697	MFS transporter, putative [Aspergillus clavatus NRRL 1]
PAU_P09970	gi189192038refXP_001932358.1	69.6	523	149	2	6	519	15	536	0	727	membrane transporter [Pyrenophora tritici-repentis Pt-1C-BFP]
PAU_P09988	gi212543269refXP_002151789.1	59.49	79	32	0	2	80	1	79	1e-19	99.8	iron/copper transporter Atx1, putative [Penicillium marneffei ATCC 18224]
PAU_P09989	gi51870715dbjBAD42437.1	37.25	1423	851	19	71	1468	57	1462	0	866	ATP binding cassette transporter [Penicillium digitatum]
PAU_P09989	gi303318225refXP_003069112.1	41.41	1466	807	21	40	1475	54	1497	0	1032	multidrug resistance ABC transporter, putative [Coccidioides posadasii C735 delta SOWgp]
PAU_P09997	gi121712030refXP_001273630.1	82.44	501	87	1	51	550	44	544	0	790	MFS multidrug transporter, putative [Aspergillus clavatus NRRL 1]
PAU_P09997	gi238507772refXP_002385087.1	84.93	511	75	2	48	557	28	537	0	814	MFS multidrug transporter, putative [Aspergillus flavus NRRL3357]
PAU_P10020	gi70997860refXP_753662.1	72.26	530	141	2	35	561	28	554	0	749	MFS multidrug transporter [Aspergillus fumigatus Af293]
PAU_P10040	gi242808875refXP_002485254.1	66.73	568	178	5	2	562	1	564	0	661	MFS transporter, putative [Talaromyces stipitatus ATCC 10500]
PAU_P10040	gi121709934refXP_001272583.1	67.01	576	173	4	2	562	1	574	0	679	MFS transporter, putative [Aspergillus clavatus NRRL 1]
PAU_P10040	gi119467958refXP_001257785.1	66.32	576	177	4	2	562	1	574	0	682	MFS transporter, putative [Neosartorya fischeri NRRL 181]
PAU_P10055	gi121703990refXP_001270259.1	79.7	473	95	1	17	489	18	489	0	748	MFS transporter, putative [Aspergillus clavatus NRRL 1]
PAU_P10055	gi119467316refXP_001257464.1	77.17	473	107	1	17	489	18	489	0	726	MFS transporter, putative [Neosartorya fischeri NRRL 181]
PAU_P10074	gi242820680refXP_002487555.1	56.45	581	238	4	2	567	915	1495	0	664	ABC transporter, putative [Talaromyces stipitatus ATCC 10500]
PAU_P10074	gi296817419refXP_002849046.1	54.4	579	251	2	2	567	893	1471	0	644	ATP-binding cassette transporter [Arthroderma otae CBS 113480]
PAU_P10115	gi119481667refXP_001260862.1	72.46	621	135	2	14	598	8	628	0	890	ABC transporter, putative [Neosartorya fischeri NRRL 181]
PAU_P10115	gi302502921refXP_003013421.1	56.53	651	206	6	15	597	4	645	0	707	ABC transporter, putative [Arthroderma benhamiae CBS 112371]
PAU_P10136	gi121701793refXP_001269161.1	46.91	842	410	8	2	816	641	1472	0	740	ATP-binding cassette transporter [Aspergillus clavatus NRRL 1]
PAU_P10136	gi242820680refXP_002487555.1	52.49	865	365	8	2	821	637	1500	0	882	ABC transporter, putative [Talaromyces stipitatus ATCC 10500]
PAU_P10167	gi119491168refXP_001263206.1	70.78	510	130	1	11	501	12	521	0	686	sugar transporter (hexose transporter [Neosartorya fischeri NRRL 181]
PAU_P10167	gi212540770refXP_002150540.1	66.14	511	154	1	10	501	15	525	0	647	MFS sugar transporter protein, putative [Penicillium marneffei ATCC 18224]
PAU_P10167	gi70999288refXP_754363.1	70.59	510	131	1	11	501	12	521	0	686	MFS sugar transporter protein [Aspergillus fumigatus Af293]
PAU_P10168	gi238494230refXP_002378351.1	62.1	562	119	6	1	471	1	559	3e-176	622	MFS sugar transporter, putative [Aspergillus flavus NRRL3357]
PAU_P10185	gi119480749refXP_001260403.1	76.86	795	133	5	2	759	1	781	0	1086	vacuolar transporter chaperone (Vtc4), putative [Neosartorya fischeri NRRL 181]
PAU_P10249	gi189201093refXP_001936883.1	46.94	98	44	2	8	99	3	98	1e-16	89.7	pantothenate transporter liz1 [Pyrenophora tritici-repentis Pt-1C-BFP]
PAU_P10249	gi238498100refXP_002380285.1	43.52	108	57	1	5	108	1	108	3e-18	94.7	pantothenate transporter, putative [Aspergillus flavus NRRL3357]
PAU_P10251	gi238499909refXP_002381189.1	69.68	498	127	5	69	547	64	556	0	689	CorA family metal ion transporter, putative [Aspergillus flavus NRRL3357]
PAU_P10267	gi261197646refXP_002625225.1	69.62	418	120	1	1	418	243	653	4e-138	495	MFS drug efflux transporter [Ajellomyces dermatitidis SLH14081]
PAU_P10276	gi121713456refXP_001274339.1	65.68	641	191	6	2	617	271	907	0	801	MFS transporter, putative [Aspergillus clavatus NRRL 1]
PAU_P10282	gi159123996gbEDP49115.1	52.49	522	228	2	39	559	67	569	4e-144	516	MFS multidrug transporter, putative [Aspergillus fumigatus A1163]
PAU_P10282	gi242760731refXP_002340049.1	54.64	560	229	3	7	560	40	580	2e-160	570	MFS multidrug transporter, putative [Talaromyces stipitatus ATCC 10500]
PAU_P10282	gi212539209refXP_002149760.1	57.85	548	207	4	14	560	50	574	3e-165	586	MFS multidrug transporter, putative [Penicillium marneffei ATCC 18224]
PAU_P10303	gi261197646refXP_002625225.1	52.21	113	54	0	5	117	118	230	1e-25	119	MFS drug efflux transporter [Ajellomyces dermatitidis SLH14081]
PAU_P10318	gi239611603gbEEQ88590.1	59.22	1128	378	13	2	1055	187	1306	0	1159	cation chloride cotransporter [Ajellomyces dermatitidis ER-3]
PAU_P10321	gi70996758refXP_753134.1	82.49	217	38	0	1	217	328	544	5e-103	377	MFS transporter [Aspergillus fumigatus Af293]
PAU_P10321	gi119494103refXP_001263971.1	82.49	217	38	0	1	217	328	544	6e-104	380	MFS transporter, putative [Neosartorya fischeri NRRL 181]
PAU_P10323	gi261189520refXP_002621171.1	60.43	647	195	13	2	599	1	635	0	655	CorA family metal ion transporter [Ajellomyces dermatitidis SLH14081]
PAU_P10323	gi242794811refXP_002482452.1	58.75	640	210	10	2	599	1	628	0	664	CorA family metal ion transporter, putative [Talaromyces stipitatus ATCC 10500]
PAU_P10333	gi121705824refXP_001271175.1	61.3	460	135	2	4	420	52	511	3e-167	592	MFS transporter, putative [Aspergillus clavatus NRRL 1]
PAU_P10347	gi121711874refXP_001273552.1	78.98	471	96	2	45	512	41	511	0	660	MFS nicotinic acid transporter Tna1, putative [Aspergillus clavatus NRRL 1]
PAU_P10348	gi242798985refXP_002483281.1	32.37	1251	745	16	2	1161	176	1416	0	646	ABC multidrug transporter, putative [Talaromyces stipitatus ATCC 10500]
PAU_P10406	gi238504554refXP_002383508.1	83.12	154	26	0	10	163	293	446	3e-66	255	MFS transporter Liz1/Seo1, putative [Aspergillus flavus NRRL3357]
PAU_P10431	gi70991703refXP_750700.1	62.61	567	191	8	2	549	16	580	2e-145	520	nucleotide-sugar transporter [Aspergillus fumigatus Af293]
PAU_P10431	gi119469252refXP_001257928.1	62.85	576	188	10	2	556	16	586	1e-147	527	nucleotide-sugar transporter, putative [Neosartorya fischeri NRRL 181]
PAU_P10455	gi159129056gbEDP54170.1	63.11	469	173	0	1	469	74	542	9e-180	634	MFS monosaccharide transporter, putative [Aspergillus fumigatus A1163]
PAU_P10455	gi119480229refXP_001260143.1	63.75	469	170	0	1	469	74	542	1e-180	637	MFS monosaccharide transporter, putative [Neosartorya fischeri NRRL 181]
PAU_P10491	gi121698210refXP_001267749.1	76.19	420	97	1	1	420	90	506	6e-173	611	MFS transporter, putative [Aspergillus clavatus NRRL 1]
PAU_P10513	gi164428355refXP_956337.2	72.11	606	163	2	1	600	99	704	0	845	transporter ATM1, mitochondrial precursor [Neurospora crassa OR74A]
PAU_P10546	gi119477055refXP_001259230.1	78.35	508	107	1	1	505	255	762	0	685	MFS transporter, putative [Neosartorya fischeri NRRL 181]
PAU_P10546	gi146324237refXP_753208.2	77.95	508	109	1	1	505	24	531	0	686	MFS transporter [Aspergillus fumigatus Af293]
PAU_P10546	gi121714200refXP_001274711.1	77.3	511	113	1	1	508	21	531	0	689	MFS transporter, putative [Aspergillus clavatus NRRL 1]
PAU_P10555	gi212544958refXP_002152633.1	77.78	531	117	1	1	530	53	583	0	780	sugar transporter, putative [Penicillium marneffei ATCC 18224]
PAU_P10555	gi242814235refXP_002486330.1	78.15	531	115	1	1	530	51	581	0	781	sugar transporter, putative [Talaromyces stipitatus ATCC 10500]
PAU_P10560	gi121701653refXP_001269091.1	68.49	438	104	5	2	409	3	436	1e-162	577	MFS transporter, putative [Aspergillus clavatus NRRL 1]
PAU_P10578	gi212530390refXP_002145352.1	65.47	556	167	3	9	544	25	575	0	708	MFS peptide transporter, putative [Penicillium marneffei ATCC 18224]
PAU_P10578	gi238504757refXP_002383609.1	64.18	536	171	2	31	545	53	588	0	707	MFS peptide transporter, putative [Aspergillus flavus NRRL3357]
PAU_P10578	gi119501607refXP_001267560.1	64.29	532	170	1	31	542	83	614	0	706	oligopeptide transporter [Neosartorya fischeri NRRL 181]
PAU_P10618	gi121705900refXP_001271213.1	75.61	451	110	0	1	451	27	477	0	666	MFS sugar transporter, putative [Aspergillus clavatus NRRL 1]
PAU_P10621	gi121716969refXP_001275966.1	76.34	503	119	0	2	504	46	548	0	769	MFS multidrug transporter, putative [Aspergillus clavatus NRRL 1]
PAU_P10621	gi242761524refXP_002340196.1	65.81	503	163	3	2	504	71	564	0	677	MFS multidrug transporter, putative [Talaromyces stipitatus ATCC 10500]
PAU_P10642	gi242791530refXP_002481776.1	58.14	645	230	7	15	635	161	789	0	706	potassium ion transporter (Trk1), putative [Talaromyces stipitatus ATCC 10500]
PAU_P10642	gi70985214refXP_748113.1	62.23	699	231	11	2	680	130	815	0	799	potassium ion transporter (Trk1) [Aspergillus fumigatus Af293]
PAU_P10661	gi71002334refXP_755848.1	73.05	501	124	3	1	491	56	555	0	654	MFS drug transporter [Aspergillus fumigatus Af293]
PAU_P10661	gi119481899refXP_001260978.1	74.13	491	127	0	1	491	56	546	0	664	MFS drug transporter, putative [Neosartorya fischeri NRRL 181]
PAU_P10680	gi310795622gbEFQ31083.1	42.26	892	466	12	2	855	535	1415	0	640	ABC transporter [Glomerella graminicola M1.001]
PAU_P10719	gi121700885refXP_001268707.1	73.28	494	113	8	1	482	102	588	0	644	MFS multidrug transporter, putative [Aspergillus clavatus NRRL 1]
PAU_P10785	gi121704266refXP_001270397.1	69.84	378	109	2	2	375	81	457	1e-139	500	MFS transporter, putative [Aspergillus clavatus NRRL 1]
PAU_P10791	gi70984523refXP_747768.1	46.65	971	444	9	3	914	327	1282	0	771	ABC multidrug transporter [Aspergillus fumigatus Af293]
PAU_P10791	gi238485254refXP_002373865.1	45.04	968	451	12	3	914	345	1287	0	705	ABC multidrug transporter, putative [Aspergillus flavus NRRL3357]
PAU_P10806	gi70997609refXP_753546.1	72.35	434	84	2	5	418	4	421	0	642	ammonium transporter MepA [Aspergillus fumigatus Af293]
PAU_P10806	gi242762292refXP_002340346.1	76.71	438	82	1	1	418	1	438	0	706	ammonium transporter MepA [Talaromyces stipitatus ATCC 10500]
PAU_P10823	gi310799582gbEFQ34475.1	73.47	524	133	2	3	520	4	527	0	719	major facilitator superfamily transporter [Glomerella graminicola M1.001]
PAU_P10842	gi238501808refXP_002382138.1	67.41	448	128	4	6	450	5	437	1e-157	560	MFS transporter, putative [Aspergillus flavus NRRL3357]
PAU_P10868	gi238494582refXP_002378527.1	69.25	530	133	4	1	507	419	941	0	672	ABC multidrug transporter, putative [Aspergillus flavus NRRL3357]
PAU_P10874	gi70998731refXP_754087.1	73.61	451	89	3	2	424	1	449	0	658	MFS transporter [Aspergillus fumigatus Af293]
PAU_P10874	gi238507341refXP_002384872.1	77.12	507	90	3	2	484	17	521	0	781	MFS transporter, putative [Aspergillus flavus NRRL3357]
PAU_P10879	gi242777325refXP_002479011.1	73.33	435	115	1	2	436	87	520	0	666	ABC transporter, putative [Talaromyces stipitatus ATCC 10500]
PAU_P10879	gi70991689refXP_750693.1	72.63	453	106	1	2	436	100	552	0	681	ABC transporter [Aspergillus fumigatus Af293]
PAU_P10890	gi189192038refXP_001932358.1	41.48	487	273	3	42	518	52	536	2e-97	361	membrane transporter [Pyrenophora tritici-repentis Pt-1C-BFP]
PAU_P10902	gi238488685refXP_002375580.1	72.75	477	119	3	1	476	122	588	0	660	MFS transporter family protein, putative [Aspergillus flavus NRRL3357]
PAU_P10902	gi121716479refXP_001275820.1	72.29	480	115	4	1	476	123	588	0	665	MFS transporter family protein, putative [Aspergillus clavatus NRRL 1]
PAU_P10933	gi238499441refXP_002380955.1	87.18	351	41	1	3	353	190	536	8e-160	567	magnesium ion transporter (Mrs2), putative [Aspergillus flavus NRRL3357]
PAU_P10956	gi70985346refXP_748179.1	78.93	484	101	1	14	496	106	589	0	710	MFS multidrug transporter [Aspergillus fumigatus Af293]
PAU_P10962	gi121704930refXP_001270728.1	52.87	715	172	13	30	583	353	1063	0	656	MFS transporter, putative [Aspergillus clavatus NRRL 1]
PAU_P10963	gi238490116refXP_002376295.1	66.2	503	170	0	252	754	51	553	0	642	MFS transporter, putative [Aspergillus flavus NRRL3357]
PAU_P10963	gi189196766refXP_001934721.1	66.6	500	167	0	252	751	62	561	0	653	MFS gliotoxin efflux transporter GliA [Pyrenophora tritici-repentis Pt-1C-BFP]
PAU_P10977	gi212533373refXP_002146843.1	76.92	442	102	0	3363	3804	12	453	0	695	MFS transporter, putative [Penicillium marneffei ATCC 18224]
PAU_P11036	gi70999810refXP_754622.1	82.7	237	41	0	49	285	62	298	1e-111	406	vacuolar iron transporter Ccc1 [Aspergillus fumigatus Af293]
PAU_P11036	gi119491935refXP_001263462.1	71.33	293	73	3	1	285	9	298	6e-113	411	vacuolar iron transporter Ccc1, putative [Neosartorya fischeri NRRL 181]
PAU_P11052	gi238487320refXP_002374898.1	64.79	426	137	8	1	419	41	460	2e-145	520	UDP-galactose transporter, putative [Aspergillus flavus NRRL3357]
PAU_P11052	gi119472919refXP_001258445.1	64.24	425	140	7	1	419	1	419	1e-145	520	udp-galactose transporter [Neosartorya fischeri NRRL 181]
PAU_P11054	gi119500292refXP_001266903.1	67.36	579	134	4	3820	4343	1	579	4e-166	592	transporter protein smf2 [Neosartorya fischeri NRRL 181]
PAU_P11065	gi238500209refXP_002381339.1	86.49	37	5	0	2	38	1	37	1e-11	73.2	sugar transporter, putative [Aspergillus flavus NRRL3357]
PAU_P11071	gi71000922refXP_755142.1	60.47	759	210	11	4024	4728	155	877	0	748	CorA family metal ion transporter [Aspergillus fumigatus Af293]
PAU_P11078	gi119497423refXP_001265470.1	72.68	377	60	2	1	334	136	512	3e-124	449	MFS transporter, putative [Neosartorya fischeri NRRL 181]
PAU_P11078	gi121703393refXP_001269961.1	72.15	377	62	2	1	334	136	512	2e-124	450	MFS transporter, putative [Aspergillus clavatus NRRL 1]
PAU_P11086	gi119470766refXP_001258088.1	41.33	496	286	3	4	498	40	531	3e-92	343	MFS transporter, putative [Neosartorya fischeri NRRL 181]
PAU_P11086	gi121711439refXP_001273335.1	50.2	490	239	3	5	493	67	552	5e-106	389	MFS transporter, putative [Aspergillus clavatus NRRL 1]
PAU_P11086	gi121711707refXP_001273469.1	73.96	503	127	2	1	502	59	558	0	643	MFS transporter, putative [Aspergillus clavatus NRRL 1]
PAU_P11089	gi296814170refXP_002847422.1	33.86	1013	554	12	1	902	367	1374	2e-146	525	ABC transporter [Arthroderma otae CBS 113480]
PAU_P11089	gi121701919refXP_001269224.1	35.11	994	548	12	1	902	404	1392	4e-147	526	ABC multidrug transporter, putative [Aspergillus clavatus NRRL 1]
PAU_P11089	gi121704122refXP_001270325.1	39.96	986	501	8	1	902	394	1372	0	645	ABC transporter, putative [Aspergillus clavatus NRRL 1]
PAU_P11166	gi119482540refXP_001261298.1	80.3	401	79	0	1	401	128	528	5e-171	605	sugar transporter [Neosartorya fischeri NRRL 181]
PAU_P11171	gi226289905gbEEH45389.1	72.08	505	129	2	2	500	17	515	0	676	sugar transporter STL1 [Paracoccidioides brasiliensis Pb18]
PAU_P11188	gi242804523refXP_002484392.1	73.68	532	135	3	24	550	22	553	0	760	amino acid transporter, putative [Talaromyces stipitatus ATCC 10500]
PAU_P11203	gi70995430refXP_752470.1	76.75	271	63	0	1104	1374	28	298	3e-121	442	MFS sugar transporter [Aspergillus fumigatus Af293]
PAU_P11204	gi238484963refXP_002373720.1	75.96	890	168	9	2	848	132	1018	0	1164	ABC transporter (Adp1), putative [Aspergillus flavus NRRL3357]
PAU_P11205	gi239608506gbEEQ85493.1	66.54	526	172	2	5	526	13	538	0	646	MFS multidrug transporter [Ajellomyces dermatitidis ER-3]
PAU_P11205	gi261192067refXP_002622441.1	66.54	526	172	2	5	526	13	538	0	647	MFS multidrug transporter [Ajellomyces dermatitidis SLH14081]
PAU_P11213	gi242774164refXP_002478386.1	58.24	649	238	11	1	619	63	708	0	662	potassium transporter, putative [Talaromyces stipitatus ATCC 10500]
PAU_P11213	gi212531859refXP_002146086.1	58.86	649	229	10	1	617	66	708	0	664	potassium transporter, putative [Penicillium marneffei ATCC 18224]
PAU_P11240	gi239610982gbEEQ87969.1	65.58	1078	304	7	20	1036	69	1140	0	1351	ABC efflux transporter [Ajellomyces dermatitidis ER-3]
PAU_P11277	gi119468314refXP_001257846.1	73.85	654	170	1	3	656	6	658	0	993	long-chain fatty acid transporter, putative [Neosartorya fischeri NRRL 181]
PAU_P11281	gi121710104refXP_001272668.1	63.07	566	187	8	5	551	29	591	4e-148	529	sodium/calcium transporter, putative [Aspergillus clavatus NRRL 1]
PAU_P11281	gi119480259refXP_001260158.1	64.95	562	178	8	5	551	9	566	6e-154	548	sodium/calcium transporter, putative [Neosartorya fischeri NRRL 181]
PAU_P11288	gi238508499refXP_002385442.1	76.36	495	113	3	1	493	45	537	0	675	MFS transporter, putative [Aspergillus flavus NRRL3357]
PAU_P11289	gi119479917refXP_001259987.1	78.41	454	86	2	3	456	11	452	0	662	MFS transporter, putative [Neosartorya fischeri NRRL 181]
PAU_P11293	gi121712172refXP_001273701.1	79.32	440	86	1	1	440	1	435	6e-166	588	MFS transporter, putative [Aspergillus clavatus NRRL 1]
PAU_P11294	gi119494389refXP_001264090.1	81.16	292	54	1	2	292	217	508	8e-112	407	MFS transporter, putative [Neosartorya fischeri NRRL 181]
PAU_P11294	gi70996562refXP_753036.1	81.85	292	52	1	2	292	217	508	4e-112	408	MFS transporter [Aspergillus fumigatus Af293]
PAU_P11343	gi238506229refXP_002384316.1	68.18	528	143	2	4787	5294	58	580	0	676	sugar transporter, putative [Aspergillus flavus NRRL3357]
PAU_P11344	gi295667441refXP_002794270.1	71.86	469	122	4	1	468	76	535	0	689	acetyl-coenzyme A transporter 1 [Paracoccidioides brasiliensis Pb01]
PAU_P11349	gi119473262refXP_001258546.1	88.32	197	23	0	1	197	454	650	2e-84	317	cation efflux protein/ zinc transporter [Neosartorya fischeri NRRL 181]
PAU_P11381	gi19115461refNP_594549.1	67.29	107	33	2	1	107	433	537	2e-32	142	inorganic phosphate transporter (predicted) [Schizosaccharomyces pombe 972h-]
PAU_P11381	gi19075472refNP_587972.1	68.75	112	33	2	1	112	454	563	4e-35	150	inorganic phosphate transporter (predicted) [Schizosaccharomyces pombe 972h-]
PAU_P11381	gi213409179refXP_002175360.1	68.75	112	33	2	1	112	442	551	3e-36	154	inorganic phosphate transporter [Schizosaccharomyces japonicus yFS275]
PAU_P11383	gi242780802refXP_002479671.1	65.52	58	20	0	1	58	395	452	4e-17	90.9	pantothenate transporter, putative [Talaromyces stipitatus ATCC 10500]
PAU_P11408	gi119499403refXP_001266459.1	57.17	1443	590	9	9967	11401	34	1456	0	1595	ABC multidrug transporter, putative [Neosartorya fischeri NRRL 181]
PAU_P11408	gi224969385gbACN71232.1	61.74	1461	524	14	9967	11413	11	1450	0	1731	ABC transporter ABCl1 [Glomerella lindemuthiana]
PAU_P11458	gi310794366gbEFQ29827.1	43.26	386	205	1	1	372	966	1351	8e-83	311	ABC transporter [Glomerella graminicola M1.001]
PAU_P11459	gi238506499refXP_002384451.1	70.25	158	23	2	1	134	31	188	1e-56	222	MFS sugar transporter, putative [Aspergillus flavus NRRL3357]
PAU_P11469	gi259482978tpeCBF77966.1	81.78	505	85	2	19	518	21	523	0	780	TPA: MFS allantoate transporter, putative (AFU_orthologue; AFUA_5G09470) [Aspergillus nidulans FGSC A4]
PAU_P11473	gi189191058refXP_001931868.1	75	516	127	1	4	519	29	542	0	712	purine transporter [Pyrenophora tritici-repentis Pt-1C-BFP]
