# Supplementary material for: Genome sequencing and analysis of the paclitaxel-producing endophytic fungus Penicillium aurantiogriseum NRRL 62431
Source: BMC Genomics. 2014 Jan 25;15:69. doi: 10.1186/1471-2164-15-69 (PMC3925984; doi:10.1186/1471-2164-15-69)
Supplement: Additional file 3 — Data S1. Transcription factors in the genome of Penicillium aurantiogriseum NRRL 62431. Data S2 Transporters in the genome of Penicillium aurantiogriseum NRRL 62431. Data S3 Blast result of the 13 reported paclitaxel biosynthetic genes in Taxus sp. against the genome of Penicillium aurantiogriseum NRRL 62431. Data S4 Blast result of the 13 reported paclitaxel biosynthetic genes in Taxus sp. against the unigenes in the transcriptome of Hazel (Corylus avellana L.). Data S5 DNA sequences of paclitaxel biosynthetic gene candidates in Hazel (Corylus avellana L.). Data S6 Blast results of Hazel paclitaxel biosynthetic gene candidates against Penicillium aurantiogriseum NRRL 62431 proteins. Data S7 DNA sequences of paclitaxel biosynthetic genes in Taxus baccata. Data S8 Blast result of paclitaxel biosynthetic genes of Taxus baccata against Penicillium aurantiogriseum NRRL 62431 proteins. Data S9 Blast result of the paclitaxel biosynthetic genes candidates in Penicillium aurantiogriseum NRRL 62431 against the genome of EF0021. [file 1471-2164-15-69-S3.zip › 2078393261107576_add11.xls]

## Sheet: Table_S5_all_hits
Data S3. Blast result of the 13 reported paclitaxel biosynthetic genes in Taxus sp. against the genome of Penicillium aurantiogriseum NRRL 62431
Query ID	Query annotation	Subject ID	% Identity	Alignment length	Mismatches	Openings	Query start	Query end	Subject start	Subject end	E-value	Bit score
AY582743	PAM	PAU_P09074	39.14	511	278	10	14	501	18	518	7e-92	334
AY582743	PAM	PAU_P08372	37.7	496	280	7	27	499	25	514	6e-87	317
AY056019	T13OH	PAU_P05184	23.9	477	305	14	12	450	28	484	2e-25	112
AY056019	T13OH	PAU_P05549	23.6	445	289	12	46	452	51	482	2e-21	99.8
AY289209	T5OH	PAU_P05184	23.53	476	309	15	60	499	53	509	4e-21	98.6
AY056019	T13OH	PAU_P08245	28.15	270	171	8	226	481	249	509	7e-21	97.8
AY289209	T5OH	PAU_P06818	23.8	458	274	16	54	467	11	437	1e-20	96.7
AY307951	T7OH	PAU_P05184	22.68	441	287	12	62	465	61	484	4e-20	95.1
AY307951	T7OH	PAU_P04657	25.94	347	225	11	170	489	64	405	7e-20	94.4
AY518383	T2OH	PAU_P05184	23.62	453	280	14	76	479	75	510	9e-19	90.9
AY289209	T5OH	PAU_P04657	24.06	345	226	10	150	469	49	382	3e-18	89.4
AY056019	T13OH	PAU_P05159	29.38	211	134	6	286	485	317	523	4e-18	88.6
AY289209	T5OH	PAU_P03964	31.31	214	129	6	298	496	304	514	1e-17	87.4
AY056019	T13OH	PAU_P03964	29.36	218	138	5	280	483	300	515	2e-17	86.7
AY289209	T5OH	PAU_P05159	28.3	212	138	5	295	495	311	519	3e-17	85.9
AY307951	T7OH	PAU_P03964	30.96	197	122	5	294	478	298	492	6e-17	84.7
AY289209	T5OH	PAU_P05549	22.4	442	300	11	59	466	50	482	9e-17	84.3
AY518383	T2OH	PAU_P01570	23.81	462	291	19	65	493	62	495	1e-16	84
AY289209	T5OH	PAU_P08245	26.15	218	141	6	291	497	303	511	2e-16	82.8
AY518383	T2OH	PAU_P05549	23.3	455	290	14	75	481	65	508	5e-16	81.6
AF081514	GGPPS	PAU_P01318	34.92	189	104	6	170	351	195	371	5e-16	81.3
AY056019	T13OH	PAU_P07317	27.4	208	136	5	286	482	313	516	7e-16	81.3
AY289209	T5OH	PAU_P01570	22	441	297	16	55	469	52	471	7e-16	81.3
AY289209	T5OH	PAU_P08999	27.24	246	167	7	240	480	241	479	1e-15	80.5
AY056019	T13OH	PAU_P09415	31.15	183	111	6	287	458	197	375	1e-15	80.1
AF318211	T10OH	PAU_P05184	22.2	446	291	11	57	464	59	486	6e-15	77.8
AY056019	T13OH	PAU_P06399	19.18	490	354	11	7	466	5	482	1e-14	77
AY518383	T2OH	PAU_P01582	23.83	256	183	5	209	462	201	446	1e-14	76.6
AY518383	T2OH	PAU_P10860	23.83	407	265	14	82	455	79	473	2e-14	76.6
AY289209	T5OH	PAU_P06622	27.24	257	155	8	252	483	261	510	1e-14	76.6
AY289209	T5OH	PAU_P07317	26.89	212	141	4	295	495	307	515	2e-14	76.6
AY289209	T5OH	PAU_P09415	31.07	177	108	5	302	467	197	370	2e-14	76.6
AY307951	T7OH	PAU_P05549	22.25	445	293	13	62	467	52	482	2e-14	76.6
AY056019	T13OH	PAU_P10647	25.88	228	158	3	231	452	181	403	3e-14	75.9
AY289209	T5OH	PAU_P10647	26.79	224	151	4	250	466	186	403	2e-14	75.9
AY056019	T13OH	PAU_P06818	23.25	456	292	18	34	453	4	437	3e-14	75.5
AY289209	T5OH	PAU_P06933	23.64	368	231	13	131	459	135	491	3e-14	75.5
AY307951	T7OH	PAU_P10860	23.57	314	216	8	168	460	163	473	4e-14	75.5
AY518383	T2OH	PAU_P04657	23.79	227	149	5	233	453	158	366	6e-14	74.7
AY518383	T2OH	PAU_P06818	29.25	212	121	7	270	463	237	437	7e-14	74.7
AY289209	T5OH	PAU_P02289	22.01	468	306	17	54	483	80	526	6e-14	74.7
AY307951	T7OH	PAU_P05159	27.42	186	122	4	304	479	319	501	6e-14	74.7
AY056019	T13OH	PAU_P02289	21.11	469	321	16	34	469	74	526	9e-14	74.3
AY056019	T13OH	PAU_P02289	26.23	244	149	6	239	458	262	498	7e-14	74.3
AY289209	T5OH	PAU_P03613	23.16	462	298	20	54	466	31	484	8e-14	74.3
AY307951	T7OH	PAU_P08245	23.61	216	147	5	292	497	303	510	8e-14	74.3
AY518383	T2OH	PAU_P06010	26.63	199	142	3	266	462	316	512	1e-13	73.9
AY289209	T5OH	PAU_P04063	24.3	251	173	7	235	472	253	499	2e-13	73.6
AY307951	T7OH	PAU_P01582	25	244	165	7	229	466	218	449	1e-13	73.6
AY056019	T13OH	PAU_P01582	29.95	187	118	6	271	451	270	449	3e-13	72.4
AY518383	T2OH	PAU_P08245	25.44	228	149	7	276	492	293	510	3e-13	72.4
AY289209	T5OH	PAU_P01582	21.31	413	299	9	67	466	47	446	3e-13	72.4
AY518383	T2OH	PAU_P05159	26.57	207	137	6	296	491	317	519	4e-13	72
AY307951	T7OH	PAU_P10941	28.07	171	117	4	289	456	218	385	4e-13	72
AY056019	T13OH	PAU_P06010	21.65	462	315	15	35	460	76	526	6e-13	71.6
AY518383	T2OH	PAU_P02289	26	200	142	4	266	462	315	511	7e-13	71.2
AY307951	T7OH	PAU_P09415	31.07	177	108	6	304	469	198	371	8e-13	71.2
AY518383	T2OH	PAU_P08999	24.7	247	172	8	236	476	241	479	9e-13	70.9
AY289209	T5OH	PAU_P06010	22.44	450	296	15	53	466	80	512	8e-13	70.9
AY289209	T5OH	PAU_P00633	25.91	220	147	7	289	495	325	541	8e-13	70.9
AY289209	T5OH	PAU_P01131	25.11	223	152	5	259	466	261	483	1e-12	70.5
AF318211	T10OH	PAU_P05549	21.43	448	297	13	57	464	50	482	1e-12	70.1
AY307951	T7OH	PAU_P08664	29.17	216	133	8	263	467	193	399	1e-12	70.1
AY518383	T2OH	PAU_P06399	23.77	223	152	5	254	468	262	474	2e-12	69.7
AY289209	T5OH	PAU_P06815	22.1	439	296	19	54	466	9	427	2e-12	69.7
AY518383	T2OH	PAU_P08664	26.45	242	160	8	241	475	180	410	2e-12	69.3
AY056019	T13OH	PAU_P00633	27.23	213	134	9	284	482	337	542	3e-12	68.9
AY289209	T5OH	PAU_P10860	23.37	368	228	12	135	459	117	473	3e-12	68.9
AY056019	T13OH	PAU_P04657	25.64	234	148	6	223	449	158	372	4e-12	68.6
AY056019	T13OH	PAU_P06229	25.32	233	155	8	227	452	237	457	5e-12	68.6
AY518383	T2OH	PAU_P05387	28.5	207	140	6	269	468	273	478	4e-12	68.6
AY307951	T7OH	PAU_P08548	24	475	303	17	33	467	8	464	4e-12	68.6
AY289209	T5OH	PAU_P03922	23.94	213	156	3	260	466	22	234	7e-12	67.8
AY307951	T7OH	PAU_P06622	27.02	248	145	8	255	484	271	500	8e-12	67.8
AY518383	T2OH	PAU_P03439	26.69	251	153	9	227	462	47	281	9e-12	67.4
AY307951	T7OH	PAU_P08999	24.6	248	173	8	240	481	240	479	9e-12	67.4
AY518383	T2OH	PAU_P10667	30.04	253	157	12	227	469	125	367	1e-11	67
AY307951	T7OH	PAU_P07317	26.11	203	131	4	304	490	315	514	1e-11	67
AY518383	T2OH	PAU_P00267	28.65	171	115	3	283	451	312	477	1e-11	66.6
AY518383	T2OH	PAU_P03964	27.18	195	128	5	289	471	298	490	2e-11	66.6
AY307951	T7OH	PAU_P07769	24.45	364	225	15	135	467	130	474	2e-11	66.6
AY307951	T7OH	PAU_P01041	24.88	201	140	6	258	456	302	493	2e-11	66.6
AY056019	T13OH	PAU_P08999	24.79	234	163	8	226	453	241	467	2e-11	66.2
AY518383	T2OH	PAU_P07317	26.11	203	126	5	305	491	321	515	2e-11	66.2
AY289209	T5OH	PAU_P00267	25.37	205	143	3	251	455	283	477	2e-11	66.2
AY289209	T5OH	PAU_P04017	22.71	361	251	14	142	478	125	481	2e-11	66.2
AY289209	T5OH	PAU_P08664	25.33	229	162	4	275	499	209	432	2e-11	66.2
AY307951	T7OH	PAU_P04017	24.93	357	245	17	145	479	128	483	2e-11	66.2
AY307951	T7OH	PAU_P06818	24.88	205	139	5	275	468	237	437	2e-11	66.2
AY307951	T7OH	PAU_P06010	25.46	216	149	5	268	475	315	526	3e-11	65.9
AF318211	T10OH	PAU_P08245	27.85	219	140	5	287	495	301	511	3e-11	65.5
AY307951	T7OH	PAU_P06229	23.73	354	242	11	145	478	123	468	3e-11	65.5
AY056019	T13OH	PAU_P00253	26.79	209	114	6	243	429	264	455	5e-11	65.1
AY518383	T2OH	PAU_P03062	24.67	227	149	6	245	462	275	488	4e-11	65.1
AY289209	T5OH	PAU_P03439	25.88	255	172	9	231	477	47	292	5e-11	65.1
AY289209	T5OH	PAU_P07769	28.25	177	118	4	295	466	302	474	7e-11	64.7
AY307951	T7OH	PAU_P02005	22.52	404	272	15	73	456	102	484	6e-11	64.7
AY307951	T7OH	PAU_P10647	22.97	222	160	3	252	467	187	403	9e-11	64.3
AY518383	T2OH	PAU_P05011	24.23	227	153	7	245	462	261	477	1e-10	63.9
AY518383	T2OH	PAU_P09415	28.88	187	112	7	296	468	196	375	1e-10	63.9
AY289209	T5OH	PAU_P06399	24.19	277	189	7	226	491	224	490	1e-10	63.9
AY307951	T7OH	PAU_P01570	21.57	459	314	16	73	500	65	508	1e-10	63.9
AY307951	T7OH	PAU_P06933	22.1	362	238	12	132	457	135	488	1e-10	63.9
AY518383	T2OH	PAU_P06815	22.91	371	259	14	139	494	100	458	1e-10	63.5
AY307951	T7OH	PAU_P06815	22.59	301	210	11	181	463	132	427	1e-10	63.5
AY307951	T7OH	PAU_P07081	25.58	215	146	5	250	460	181	385	2e-10	63.5
AY307951	T7OH	PAU_P07436	27.13	188	130	5	289	474	273	455	1e-10	63.5
AY056019	T13OH	PAU_P07769	26	250	163	9	216	453	236	475	2e-10	63.2
AY289209	T5OH	PAU_P03062	26.24	221	148	6	262	476	286	497	2e-10	63.2
AY289209	T5OH	PAU_P01041	26.95	167	118	4	291	455	329	493	2e-10	63.2
AY518383	T2OH	PAU_P10941	26.74	172	120	4	283	451	217	385	3e-10	62.8
AY307951	T7OH	PAU_P04063	23.93	234	167	5	236	460	253	484	3e-10	62.8
AY289209	T5OH	PAU_P07349	27.39	241	151	6	247	466	253	490	3e-10	62.4
AY307951	T7OH	PAU_P05387	28.34	187	127	5	277	456	276	462	3e-10	62.4
AY056019	T13OH	PAU_P04017	26.7	221	146	9	231	442	247	460	4e-10	62
AY056019	T13OH	PAU_P06503	24.89	221	151	7	256	464	317	534	4e-10	62
AY056019	T13OH	PAU_P03439	25	180	127	3	288	463	117	292	7e-10	61.2
AY056019	T13OH	PAU_P04283	20.65	460	322	14	35	460	77	527	6e-10	61.2
AY518383	T2OH	PAU_P07436	27.51	189	129	6	289	474	277	460	7e-10	61.2
AY518383	T2OH	PAU_P08220	27.41	197	129	5	280	462	291	487	7e-10	61.2
AY289209	T5OH	PAU_P10941	27.59	174	116	4	287	455	217	385	6e-10	61.2
AY289209	T5OH	PAU_P06229	21.2	415	286	16	85	470	59	461	6e-10	61.2
AY056019	T13OH	PAU_P10860	25.47	212	132	7	252	445	270	473	8e-10	60.8
AY056019	T13OH	PAU_P07081	26.11	203	137	5	247	445	192	385	9e-10	60.8
AY289209	T5OH	PAU_P10667	27.11	284	178	13	207	473	96	367	1e-09	60.8
AY056019	T13OH	PAU_P00267	24.4	168	124	1	273	440	312	476	1e-09	60.5
AY056019	T13OH	PAU_P01041	24.48	192	134	4	242	431	301	483	1e-09	60.5
AY518383	T2OH	PAU_P02005	23.43	286	187	12	191	462	228	495	1e-09	60.5
AY307951	T7OH	PAU_P02289	21.36	412	270	11	88	460	108	504	1e-09	60.5
AY307951	T7OH	PAU_P04857	26.9	171	116	4	301	467	308	473	1e-09	60.5
AY056019	T13OH	PAU_P01570	26.18	191	121	7	273	452	290	471	2e-09	60.1
AY056019	T13OH	PAU_P03179	22.82	206	131	4	252	454	264	444	1e-09	60.1
AY056019	T13OH	PAU_P06933	26.35	167	121	2	277	442	323	488	2e-09	60.1
AY518383	T2OH	PAU_P05434	27.71	231	145	8	269	483	298	522	2e-09	60.1
AY289209	T5OH	PAU_P02005	21.65	425	307	14	54	466	85	495	1e-09	60.1
AY289209	T5OH	PAU_P07081	23.98	196	140	4	275	466	202	392	1e-09	60.1
AY307951	T7OH	PAU_P00267	23.32	193	143	2	264	456	290	477	1e-09	60.1
AY307951	T7OH	PAU_P03062	24.62	260	177	6	216	467	240	488	2e-09	60.1
AY307951	T7OH	PAU_P03439	24.9	249	160	11	232	467	47	281	1e-09	60.1
AY307951	T7OH	PAU_P05011	21.61	361	241	10	135	467	131	477	1e-09	60.1
AY307951	T7OH	PAU_P06399	23.68	190	133	4	291	472	288	473	2e-09	60.1
AY056019	T13OH	PAU_P10667	29.38	177	114	6	289	459	196	367	2e-09	59.7
AY056019	T13OH	PAU_P06815	22.01	468	324	17	40	484	9	458	2e-09	59.7
AY518383	T2OH	PAU_P07081	24.41	213	141	4	254	462	196	392	2e-09	59.7
AY518383	T2OH	PAU_P07769	25.73	241	159	9	244	476	258	486	2e-09	59.7
AY289209	T5OH	PAU_P03264	22.41	406	256	16	133	493	126	517	2e-09	59.7
AY289209	T5OH	PAU_P04283	20.35	462	311	16	54	474	82	527	2e-09	59.7
AY307951	T7OH	PAU_P05434	25.31	245	157	10	250	475	269	506	2e-09	59.7
AF318211	T10OH	PAU_P05434	24.11	506	288	19	49	496	63	530	3e-09	59.3
AY518383	T2OH	PAU_P04063	24.45	229	155	9	264	478	286	510	2e-09	59.3
AY518383	T2OH	PAU_P06229	21.45	415	283	15	82	466	60	461	3e-09	59.3
AY307951	T7OH	PAU_P03922	23.73	236	166	5	241	467	4	234	3e-09	59.3
AY307951	T7OH	PAU_P00633	25.84	209	139	6	299	496	336	539	2e-09	59.3
AY518383	T2OH	PAU_P09625	24.89	221	137	6	271	477	16	221	4e-09	58.5
AY307951	T7OH	PAU_P06107	28.14	167	108	4	299	454	295	460	5e-09	58.5
AY056019	T13OH	PAU_P03613	21.94	465	302	20	40	453	31	485	6e-09	58.2
AY056019	T13OH	PAU_P08664	25.6	207	143	5	261	463	209	408	6e-09	58.2
AY518383	T2OH	PAU_P03824	26.74	258	167	9	217	463	220	466	6e-09	58.2
AY518383	T2OH	PAU_P04017	27.19	217	136	9	266	468	267	475	5e-09	58.2
AY518383	T2OH	PAU_P08548	24.8	246	166	10	225	462	230	464	6e-09	58.2
AY289209	T5OH	PAU_P05434	23.6	483	315	17	53	498	65	530	5e-09	58.2
AY289209	T5OH	PAU_P05484	25.31	241	165	7	235	466	246	480	7e-09	58.2
AY307951	T7OH	PAU_P04287	25	196	135	5	296	482	287	479	6e-09	58.2
AY518383	T2OH	PAU_P00613	28.65	185	120	6	291	470	313	490	8e-09	57.8
AY289209	T5OH	PAU_P01154	24.55	224	147	6	266	474	184	400	7e-09	57.8
AY518383	T2OH	PAU_P01768	27.05	207	136	6	266	462	192	393	1e-08	57.4
AY518383	T2OH	PAU_P04283	24.41	213	151	4	266	470	317	527	9e-09	57.4
AY289209	T5OH	PAU_P03179	24.26	202	125	4	268	466	266	442	1e-08	57.4
AY289209	T5OH	PAU_P04287	24.5	200	131	6	276	466	274	462	1e-08	57.4
AY289209	T5OH	PAU_P04888	22.2	419	273	17	91	484	89	479	1e-08	57.4
AY056019	T13OH	PAU_P10941	24.22	223	151	7	224	440	174	384	1e-08	57
AY518383	T2OH	PAU_P05484	26.53	294	183	13	204	479	223	501	1e-08	57
AY518383	T2OH	PAU_P05800	27.93	179	123	4	287	462	291	466	1e-08	57
AY289209	T5OH	PAU_P06107	27.84	176	117	4	298	466	295	467	1e-08	57
AY289209	T5OH	PAU_P09311	25.28	178	125	4	292	464	293	467	1e-08	57
AY518383	T2OH	PAU_P02962	22.96	331	217	10	189	494	77	394	2e-08	56.6
AY518383	T2OH	PAU_P06107	27.84	176	117	4	294	462	295	467	2e-08	56.6
AY518383	T2OH	PAU_P00633	22.97	209	146	6	294	491	337	541	2e-08	56.6
AY289209	T5OH	PAU_P00253	26.22	225	140	8	230	443	246	455	2e-08	56.6
AY289209	T5OH	PAU_P05387	26.09	207	145	6	273	472	273	478	2e-08	56.6
AY307951	T7OH	PAU_P06503	22.96	196	144	4	277	467	323	516	2e-08	56.6
AY056019	T13OH	PAU_P07087	22.41	232	157	6	249	465	256	479	2e-08	56.2
AY056019	T13OH	PAU_P08548	24.79	234	161	7	211	438	226	450	2e-08	56.2
AY518383	T2OH	PAU_P06622	24	225	132	8	267	468	287	495	2e-08	56.2
AY307951	T7OH	PAU_P05800	27.64	199	128	8	276	467	277	466	2e-08	56.2
AY518383	T2OH	PAU_P08977	30	120	81	2	346	462	332	451	3e-08	55.8
AY056019	T13OH	PAU_P01154	25	200	136	5	268	456	195	391	4e-08	55.5
AY518383	T2OH	PAU_P04287	26.59	173	116	5	297	462	294	462	4e-08	55.5
AY307951	T7OH	PAU_P03179	25.24	210	123	8	267	469	262	444	4e-08	55.5
AF318211	T10OH	PAU_P06622	26.46	291	179	10	211	481	235	510	5e-08	55.1
AY056019	T13OH	PAU_P01768	25.88	228	155	7	242	462	182	402	5e-08	55.1
AY518383	T2OH	PAU_P06387	23.87	243	149	9	257	469	238	474	6e-08	55.1
AY289209	T5OH	PAU_P02962	23.67	245	173	5	259	498	159	394	5e-08	55.1
AY289209	T5OH	PAU_P07436	23.51	251	176	8	231	478	223	460	5e-08	55.1
AF318211	T10OH	PAU_P01570	23.4	376	244	14	46	393	45	404	7e-08	54.7
AY056019	T13OH	PAU_P05387	27.84	176	119	5	272	440	287	461	6e-08	54.7
AY518383	T2OH	PAU_P07808	23.83	256	164	11	222	455	224	470	7e-08	54.7
AY289209	T5OH	PAU_P01768	27.31	227	132	8	257	466	183	393	7e-08	54.7
AY289209	T5OH	PAU_P03620	24.24	198	143	4	264	455	278	474	6e-08	54.7
AY289209	T5OH	PAU_P09625	25.12	203	127	7	279	466	18	210	7e-08	54.7
AY307951	T7OH	PAU_P01154	28.65	171	105	6	297	455	210	375	7e-08	54.7
AY518383	T2OH	PAU_P06933	21.33	375	261	11	112	455	120	491	9e-08	54.3
AY518383	T2OH	PAU_P09311	24.86	181	128	4	285	460	290	467	8e-08	54.3
AY518383	T2OH	PAU_P01041	24.36	156	116	2	287	441	329	483	9e-08	54.3
AY289209	T5OH	PAU_P04871	27.35	234	143	8	262	477	249	473	9e-08	54.3
AF318211	T10OH	PAU_P06818	20.47	464	295	15	46	465	4	437	1e-07	53.9
AY056019	T13OH	PAU_P04063	22.13	235	170	7	221	445	253	484	1e-07	53.9
AY056019	T13OH	PAU_P07349	26.29	213	135	5	260	453	282	491	1e-07	53.9
AY518383	T2OH	PAU_P10693	23.95	238	137	7	279	495	159	373	1e-07	53.9
AY289209	T5OH	PAU_P05011	21.96	214	156	5	258	466	270	477	1e-07	53.9
AY056019	T13OH	PAU_P05434	23.44	256	154	9	221	453	262	498	2e-07	53.5
AY518383	T2OH	PAU_P06503	20.29	419	284	13	82	462	110	516	1e-07	53.5
AY289209	T5OH	PAU_P09044	23.61	233	160	7	240	462	212	436	1e-07	53.5
AY307951	T7OH	PAU_P10667	28	175	107	7	310	474	202	367	2e-07	53.5
AY307951	T7OH	PAU_P04871	26.46	223	145	8	263	471	249	466	2e-07	53.5
AY056019	T13OH	PAU_P09044	24.71	259	176	10	237	485	219	468	2e-07	53.1
AY518383	T2OH	PAU_P04871	26.98	215	130	9	272	468	263	468	2e-07	53.1
AY289209	T5OH	PAU_P05800	26.26	179	126	4	291	466	291	466	2e-07	53.1
AY056019	T13OH	PAU_P03922	20.51	234	178	4	225	452	3	234	2e-07	52.8
AY518383	T2OH	PAU_P00253	24.35	193	139	5	253	439	264	455	3e-07	52.8
AY289209	T5OH	PAU_P04857	25.13	195	135	5	302	490	310	499	2e-07	52.8
AY289209	T5OH	PAU_P06503	21.39	201	155	3	269	466	316	516	3e-07	52.8
AY307951	T7OH	PAU_P05484	25.21	242	164	7	236	467	246	480	3e-07	52.8
AY307951	T7OH	PAU_P01131	22.64	212	140	6	273	467	279	483	2e-07	52.8
AF318211	T10OH	PAU_P01131	22.53	324	223	8	151	464	178	483	3e-07	52.4
AY056019	T13OH	PAU_P09982	22.53	293	169	9	211	451	256	542	3e-07	52.4
AY289209	T5OH	PAU_P02577	26.92	182	120	6	309	478	348	528	4e-07	52.4
AY056019	T13OH	PAU_P03264	27.87	122	73	4	335	445	361	478	4e-07	52
AY289209	T5OH	PAU_P10693	22.48	218	135	6	283	489	159	353	5e-07	52
AY056019	T13OH	PAU_P10693	23.61	216	131	6	269	473	159	351	5e-07	51.6
AY056019	T13OH	PAU_P09311	24.42	172	122	4	284	450	299	467	5e-07	51.6
AY518383	T2OH	PAU_P09044	21.57	204	152	5	268	467	242	441	5e-07	51.6
AY289209	T5OH	PAU_P00613	26.26	179	126	5	295	468	309	486	6e-07	51.6
AY307951	T7OH	PAU_P04283	23.61	216	149	6	270	475	318	527	5e-07	51.6
AY307951	T7OH	PAU_P09311	25.64	195	134	5	292	482	297	484	5e-07	51.6
AY056019	T13OH	PAU_P04287	23.86	176	119	5	287	453	294	463	8e-07	51.2
AY056019	T13OH	PAU_P07436	27.04	196	130	8	279	471	277	462	8e-07	51.2
AY056019	T13OH	PAU_P01131	22.77	224	158	8	242	452	262	483	7e-07	51.2
AY289209	T5OH	PAU_P00368	28.85	156	101	5	303	455	350	498	7e-07	51.2
AY307951	T7OH	PAU_P01768	25.46	216	150	5	258	467	183	393	7e-07	51.2
AY056019	T13OH	PAU_P02962	22.86	245	175	6	245	484	159	394	9e-07	50.8
AY056019	T13OH	PAU_P05011	22.43	214	155	5	244	452	270	477	1e-06	50.8
AY056019	T13OH	PAU_P07808	22	250	166	10	239	472	260	496	8e-07	50.8
AY056019	T13OH	PAU_P09782	30	120	78	3	338	452	343	461	9e-07	50.8
AY518383	T2OH	PAU_P00308	25.75	299	179	13	176	455	153	427	1e-06	50.8
AY518383	T2OH	PAU_P03922	22.28	202	143	6	271	462	37	234	9e-07	50.8
AY289209	T5OH	PAU_P04333	24.6	252	153	9	225	467	180	403	8e-07	50.8
AY307951	T7OH	PAU_P02962	21.72	244	181	4	261	499	156	394	8e-07	50.8
AY307951	T7OH	PAU_P06387	21.99	241	164	7	254	482	253	481	1e-06	50.8
AY307951	T7OH	PAU_P07349	26.29	213	137	5	273	467	280	490	9e-07	50.8
AY307951	T7OH	PAU_P09782	28.07	171	115	6	302	467	294	461	1e-06	50.8
AY056019	T13OH	PAU_P03824	25	184	130	5	289	468	302	481	1e-06	50.4
AY518383	T2OH	PAU_P10647	23.74	198	140	3	271	462	211	403	1e-06	50.4
AY518383	T2OH	PAU_P07349	25.55	227	148	4	254	462	267	490	1e-06	50.4
AY518383	T2OH	PAU_P01154	24.76	206	113	7	292	470	210	400	1e-06	50.4
AY307951	T7OH	PAU_P00370	21.33	286	198	8	183	448	153	431	1e-06	50.4
AY289209	T5OH	PAU_P00265	21.74	299	168	9	232	464	268	566	1e-06	50.1
AY289209	T5OH	PAU_P07231	21.29	451	272	19	71	466	51	473	2e-06	50.1
AY307951	T7OH	PAU_P02004	23.36	214	145	5	258	455	275	485	1e-06	50.1
AY307951	T7OH	PAU_P00253	23.71	194	139	6	258	444	264	455	1e-06	50.1
AY307951	T7OH	PAU_P00613	26.22	164	117	3	297	456	310	473	2e-06	50.1
AF318211	T10OH	PAU_P10647	22	250	184	2	221	464	159	403	2e-06	49.7
AY056019	T13OH	PAU_P02005	23.83	193	139	5	250	437	291	480	2e-06	49.7
AY518383	T2OH	PAU_P02577	26.06	188	120	6	290	462	333	516	2e-06	49.7
AY518383	T2OH	PAU_P06515	27.27	132	83	1	344	462	345	476	2e-06	49.7
AY518383	T2OH	PAU_P00804	25.59	211	135	7	247	447	212	410	2e-06	49.7
AY307951	T7OH	PAU_P02577	26.29	194	118	6	294	467	328	516	2e-06	49.7
AY307951	T7OH	PAU_P08220	26.32	190	126	6	283	458	289	478	2e-06	49.7
AY307951	T7OH	PAU_P00804	23.91	230	142	9	239	452	198	410	2e-06	49.7
AY056019	T13OH	PAU_P09625	21.94	196	143	4	265	453	19	211	3e-06	49.3
AY518383	T2OH	PAU_P03179	23.12	199	121	5	269	462	271	442	3e-06	49.3
AY518383	T2OH	PAU_P01131	19.32	207	147	5	271	462	282	483	3e-06	49.3
AY289209	T5OH	PAU_P07808	20.98	224	156	8	249	459	255	470	3e-06	49.3
AY307951	T7OH	PAU_P09044	24.31	181	123	5	275	448	244	417	3e-06	49.3
AF318211	T10OH	PAU_P00253	24.18	153	113	2	255	404	264	416	3e-06	48.9
AF318211	T10OH	PAU_P04017	24.5	298	189	11	135	404	120	409	4e-06	48.9
AY056019	T13OH	PAU_P03620	26.88	160	110	5	287	440	315	473	4e-06	48.9
AY056019	T13OH	PAU_P05800	24.41	213	150	6	243	452	262	466	3e-06	48.9
AY289209	T5OH	PAU_P02671	24.69	162	120	2	287	447	293	453	4e-06	48.9
AY289209	T5OH	PAU_P02960	20	335	234	11	162	466	152	482	4e-06	48.9
AY289209	T5OH	PAU_P08548	22.39	268	189	9	225	483	226	483	4e-06	48.9
AY307951	T7OH	PAU_P00304	26.32	133	83	5	347	464	13	145	3e-06	48.9
AY056019	T13OH	PAU_P04888	23.71	447	276	20	59	470	63	479	5e-06	48.5
AY289209	T5OH	PAU_P08215	25.32	233	149	7	242	462	211	430	5e-06	48.5
AY307951	T7OH	PAU_P00308	26.51	166	107	6	301	460	271	427	5e-06	48.5
AY307951	T7OH	PAU_P03824	28.05	164	108	5	310	468	308	466	4e-06	48.5
AY518383	T2OH	PAU_P04857	25.29	170	120	4	296	462	308	473	5e-06	48.1
AY289209	T5OH	PAU_P03824	23.64	258	185	7	231	482	230	481	5e-06	48.1
AY289209	T5OH	PAU_P09782	22.27	247	174	9	255	490	248	487	6e-06	48.1
AF318211	T10OH	PAU_P02289	21.8	477	298	18	46	472	74	525	7e-06	47.8
AF318211	T10OH	PAU_P05159	25.82	182	124	3	304	476	322	501	8e-06	47.8
AY289209	T5OH	PAU_P06387	21.1	237	160	8	253	475	253	476	7e-06	47.8
AY307951	T7OH	PAU_P01637	22.8	250	183	5	226	467	240	487	8e-06	47.8
AY307951	T7OH	PAU_P03613	25.43	173	116	6	307	467	313	484	8e-06	47.8
AF318211	T10OH	PAU_P06933	25	276	176	7	129	375	135	408	1e-05	47.4
AY056019	T13OH	PAU_P02671	22.84	162	123	2	273	433	293	453	9e-06	47.4
AY056019	T13OH	PAU_P05484	24.17	240	169	8	221	452	246	480	1e-05	47.4
AY518383	T2OH	PAU_P03264	24.84	157	98	5	321	462	339	490	1e-05	47.4
AY518383	T2OH	PAU_P09982	20.85	470	277	19	59	459	97	540	1e-05	47.4
AY289209	T5OH	PAU_P08220	27.13	188	124	6	304	480	314	499	1e-05	47.4
AY307951	T7OH	PAU_P04333	22.63	190	136	5	273	458	207	389	1e-05	47.4
AF318211	T10OH	PAU_P07317	25.37	201	136	4	304	493	318	515	1e-05	47
AY518383	T2OH	PAU_P01637	22.03	286	203	8	191	462	208	487	1e-05	47
AY518383	T2OH	PAU_P01985	26.11	157	102	6	311	454	321	476	1e-05	47
AY289209	T5OH	PAU_P10346	20.98	205	154	5	275	475	207	407	1e-05	47
AY289209	T5OH	PAU_P00370	21.86	279	191	7	195	455	170	439	1e-05	47
AY289209	T5OH	PAU_P05926	21.24	226	156	5	246	455	255	474	2e-05	47
AY307951	T7OH	PAU_P10693	22.78	237	141	8	284	500	159	373	1e-05	47
AY307951	T7OH	PAU_P04888	20	440	292	14	92	499	89	500	1e-05	47
AF318211	T10OH	PAU_P06010	21.15	454	305	15	47	464	76	512	2e-05	46.6
AY056019	T13OH	PAU_P02004	24.16	149	94	5	308	440	340	485	2e-05	46.6
AY056019	T13OH	PAU_P05477	23.42	222	148	8	245	452	311	524	2e-05	46.6
AY518383	T2OH	PAU_P09782	25.29	170	119	5	298	462	295	461	2e-05	46.6
AF318211	T10OH	PAU_P04287	23.89	180	132	3	290	464	283	462	2e-05	46.2
AY056019	T13OH	PAU_P07231	25.11	219	130	9	270	460	268	480	2e-05	46.2
AY307951	T7OH	PAU_P00294	23.78	185	114	6	299	468	201	373	2e-05	46.2
AY307951	T7OH	PAU_P05926	23.18	220	145	6	268	465	271	488	2e-05	46.2
AF318211	T10OH	PAU_P01582	24.77	214	149	5	253	464	243	446	3e-05	45.8
AY056019	T13OH	PAU_P08963	23.61	216	134	9	273	477	287	482	3e-05	45.8
AY518383	T2OH	PAU_P04888	20.05	394	278	11	86	462	88	461	3e-05	45.8
AY056019	T13OH	PAU_P00613	26.97	152	103	5	295	440	323	472	5e-05	45.1
AY518383	T2OH	PAU_P04333	23.16	177	121	6	294	463	235	403	5e-05	45.1
AY518383	T2OH	PAU_P04905	27.33	172	105	6	287	447	303	465	5e-05	45.1
AY289209	T5OH	PAU_P08977	25.98	127	89	3	344	466	326	451	6e-05	45.1
AY307951	T7OH	PAU_P03264	20.05	364	235	14	138	460	130	478	5e-05	45.1
AY307951	T7OH	PAU_P05477	23.89	226	152	8	260	472	311	529	5e-05	45.1
AY307951	T7OH	PAU_P08977	27.17	173	114	5	299	467	287	451	5e-05	45.1
AY307951	T7OH	PAU_P09982	25.25	301	166	14	220	466	247	542	5e-05	45.1
AY289209	T5OH	PAU_P07801	22.56	195	140	5	278	466	286	475	6e-05	44.7
AY307951	T7OH	PAU_P00176	22.7	185	131	4	289	467	29	207	7e-05	44.7
AY307951	T7OH	PAU_P08215	26.09	207	136	6	267	463	231	430	8e-05	44.7
