# Supplementary material for: Genome sequencing and analysis of the paclitaxel-producing endophytic fungus Penicillium aurantiogriseum NRRL 62431
Source: BMC Genomics. 2014 Jan 25;15:69. doi: 10.1186/1471-2164-15-69 (PMC3925984; doi:10.1186/1471-2164-15-69)
Supplement: Additional file 3 — Data S1. Transcription factors in the genome of Penicillium aurantiogriseum NRRL 62431. Data S2 Transporters in the genome of Penicillium aurantiogriseum NRRL 62431. Data S3 Blast result of the 13 reported paclitaxel biosynthetic genes in Taxus sp. against the genome of Penicillium aurantiogriseum NRRL 62431. Data S4 Blast result of the 13 reported paclitaxel biosynthetic genes in Taxus sp. against the unigenes in the transcriptome of Hazel (Corylus avellana L.). Data S5 DNA sequences of paclitaxel biosynthetic gene candidates in Hazel (Corylus avellana L.). Data S6 Blast results of Hazel paclitaxel biosynthetic gene candidates against Penicillium aurantiogriseum NRRL 62431 proteins. Data S7 DNA sequences of paclitaxel biosynthetic genes in Taxus baccata. Data S8 Blast result of paclitaxel biosynthetic genes of Taxus baccata against Penicillium aurantiogriseum NRRL 62431 proteins. Data S9 Blast result of the paclitaxel biosynthetic genes candidates in Penicillium aurantiogriseum NRRL 62431 against the genome of EF0021. [file 1471-2164-15-69-S3.zip › 2078393261107576_add12.xls]

## Sheet: Table_S7
Data S4. Blast result of the 13 reported paclitaxel biosynthetic genes in Taxus against the unigenes in the transcriptome of Hazel (Corylus avellana L.).
Query ID	Query annotation	Subject ID	% Identity	Alignment length	Mismatches	Openings	Query start	Query end	Subject start	Subject end	E-value	Bit score
AY582743	PAM	KA416905	62.92	89	18	0	339	427	269	3	5e-31	119
AY582743	PAM	KA394097	62	50	9	0	398	447	1242	1391	1e-100	68.2
AF081514	GGPPS	KA409779	61.69	295	69	1	99	393	1048	167	1e-102	359
AY582743	PAM	KA397138	56.94	72	16	0	376	447	218	3	4e-22	89.4
AY289209	T5OH	KA397811	53.85	26	11	0	357	382	3	80	6e-08	25.4
AY582743	PAM	KA426249	52.38	189	45	0	219	407	567	1	6e-59	213
AF466397	DBTNBT	KA398346	51.72	29	9	0	279	307	184	270	4e-06	36.6
AY582743	PAM	KA414016	51.39	72	20	0	145	216	231	16	5e-18	75.9
AF190130	TAT	KA394895	50.49	103	38	3	15	117	57	356	2e-59	89.7
AY582743	PAM	KA393787	50.26	191	62	1	157	346	578	6	2e-50	185
AF190130	TAT	KA398346	48.28	29	10	0	280	308	184	270	4e-05	33.1
AY582743	PAM	KA393828	48.22	197	55	2	136	330	593	3	1e-51	189
AY289209	T5OH	KA398220	46.15	26	9	0	132	157	39	116	1e-12	28.9
AY056019	T13OH	KA397811	46.15	26	10	0	343	368	3	80	2e-08	25
AF193765	DBAT	KA394895	45.97	124	48	3	4	126	21	383	2e-59	93.6
AY582743	PAM	KA425414	44.81	154	57	4	2	152	61	510	7e-27	106
AF318211	T10OH	KA397811	44.44	18	6	0	355	372	3	56	2e-06	21.9
AY082804	BAPT	KA394895	44.35	115	50	2	4	116	12	356	4e-52	84.3
AY289209	T5OH	KA398220	44.19	43	13	0	154	196	112	240	1e-12	48.5
AF318211	T10OH	KA398220	43.9	41	13	0	154	194	118	240	3e-11	44.7
AY289209	T5OH	KA394559	43.79	153	57	4	275	424	461	15	2e-29	115
AF297618	TBT	KA394895	43.36	113	48	4	4	111	30	356	1e-51	74.3
AY582743	PAM	KA425724	43.31	157	49	7	9	165	80	529	9e-34	129
AY307951	T7OH	KA398220	43.14	51	19	2	149	197	88	240	3e-09	42.4
AY582743	PAM	KA424629	42.98	121	50	3	2	119	97	450	7e-19	80.1
AY582743	PAM	KA429292	42.96	291	107	6	399	680	1	855	3e-62	225
AY582743	PAM	KA394097	42.43	403	127	21	2	399	97	1242	1e-100	305
AY518383	T2OH	KA398220	41.86	43	17	0	150	192	112	240	3e-08	43.1
AY056019	T13OH	KA398220	41.46	41	14	0	142	182	118	240	3e-09	42.7
AY289209	T5OH	KA419178	41.18	34	8	0	248	281	118	17	5e-05	33.1
AF318211	T10OH	KA394559	40.74	162	66	4	264	422	488	15	1e-27	109
AF466397	DBTNBT	KA394895	40	120	51	2	9	127	30	383	3e-58	81.6
AY307951	T7OH	KA423831	40	105	42	2	360	464	425	117	6e-21	86.7
AF318211	T10OH	KA417045	40	90	36	0	355	444	1	270	7e-19	79
AY056019	T13OH	KA417045	40	90	35	0	343	432	1	270	4e-18	76.3
AF318211	T10OH	KA398220	40	30	10	0	125	154	24	113	3e-11	28.5
AF318211	T10OH	KA403291	39.47	76	26	4	37	112	91	306	4e-13	60.5
AY289209	T5OH	KA417045	39.33	89	36	0	357	445	1	267	6e-17	72.4
AY307951	T7OH	KA398220	39.29	28	12	0	130	157	30	113	3e-09	23.9
AY307951	T7OH	KA400803	38.78	49	21	2	419	467	4	144	4e-05	34.3
AY307951	T7OH	KA400596	38.6	57	27	1	416	472	355	188	4e-16	41.2
AY518383	T2OH	KA394559	38.56	153	56	4	271	420	461	15	1e-25	102
AY289209	T5OH	KA423831	38.53	109	45	2	359	467	425	105	8e-21	86.3
AY307951	T7OH	KA395310	38.46	52	24	2	419	468	3	158	1e-05	35.8
AY518383	T2OH	KA403908	38.46	39	18	0	384	422	46	162	8e-05	32.3
AF193765	DBAT	KA399667	38.24	68	32	1	1	64	112	312	5e-05	33.1
AY307951	T7OH	KA394559	38.07	176	63	13	253	425	503	15	9e-27	106
AY056019	T13OH	KA398220	37.93	29	11	0	114	142	27	113	3e-09	23.5
AF318211	T10OH	KA423831	37.84	111	36	4	357	465	425	105	2e-22	91.7
AY289209	T5OH	KA416861	37.68	69	20	3	233	298	232	26	6e-12	55.8
AY056019	T13OH	KA403291	37.62	101	38	7	12	112	61	342	1e-14	65.5
AY056019	T13OH	KA421557	37.29	59	23	2	395	453	311	141	8e-08	42.7
AY056019	T13OH	KA423831	37.23	137	47	15	345	479	425	60	7e-22	89.7
AY056019	T13OH	KA394559	37.18	156	62	4	258	410	470	15	1e-24	99.4
AY056019	T13OH	KA413483	37.1	62	26	1	349	409	206	21	2e-09	47.4
AY307951	T7OH	KA421557	37.1	62	28	2	407	468	320	141	5e-07	40
AY307951	T7OH	KA403291	36.84	76	29	4	40	115	91	306	2e-11	54.7
AF318211	T10OH	KA418323	36.73	49	13	3	213	261	139	2	1e-06	38.1
AY518383	T2OH	KA416861	36	75	31	3	223	294	250	26	7e-11	52.4
AY289209	T5OH	KA397811	35.8	81	25	16	383	447	56	298	6e-08	36.6
AY518383	T2OH	KA423831	35.78	109	44	2	355	463	425	105	3e-19	80.9
AY307951	T7OH	KA417045	35.56	90	36	0	358	447	1	270	2e-16	70.9
AY518383	T2OH	KA417045	35.56	90	38	0	353	442	1	270	2e-15	67.8
AY289209	T5OH	KA421557	35.48	62	25	2	406	467	320	141	8e-08	42.7
AY582743	PAM	KA426711	35.27	207	92	6	466	660	609	7	4e-25	101
AY056019	T13OH	KA416861	34.67	75	26	3	213	284	250	26	8e-12	55.5
AY056019	T13OH	KA407653	34.65	101	39	2	38	136	341	45	5e-14	64.3
AY289209	T5OH	KA407653	34.29	105	45	2	52	154	341	33	5e-13	60.8
AF318211	T10OH	KA407653	34.29	105	47	2	50	152	341	33	1e-12	59.7
AY518383	T2OH	KA427222	34.25	73	29	4	21	92	46	252	1e-05	37
AY307951	T7OH	KA395956	34.15	82	37	1	81	161	279	34	5e-10	49.7
AY307951	T7OH	KA423819	34.06	138	68	3	326	458	411	7	3e-14	64.3
AY582743	PAM	KA407176	34.04	141	61	10	2	136	158	550	2e-13	62.4
AY518383	T2OH	KA400596	33.9	59	27	1	411	469	355	182	2e-14	39.3
AY518383	T2OH	KA402822	33.65	104	48	5	361	462	1	297	1e-10	52.4
AY518383	T2OH	KA408024	33.64	110	54	2	355	462	10	339	2e-12	58.5
AF081514	GGPPS	KA409542	33.51	191	79	12	170	360	820	284	5e-21	89
AY056019	T13OH	KA397811	33.33	81	23	16	369	433	56	298	2e-08	38.9
AY289209	T5OH	KA400910	33.33	90	46	1	279	365	50	316	2e-07	41.6
AY518383	T2OH	KA413483	33.33	63	27	1	359	419	206	21	1e-06	37.7
AY582743	PAM	KA413657	33.33	75	31	9	492	557	230	6	2e-06	37.4
AY289209	T5OH	KA403291	33	100	42	4	29	126	55	342	5e-12	56.6
AY518383	T2OH	KA414213	32.91	79	37	3	376	447	3	230	1e-08	44.7
AF318211	T10OH	KA414213	32.89	76	35	4	378	449	3	230	7e-09	45.4
AY289209	T5OH	KA400596	32.79	61	25	3	415	473	355	182	6e-14	37.4
AF318211	T10OH	KA413483	32.79	61	29	1	362	421	203	21	3e-07	40
AY307951	T7OH	KA407653	32.67	101	48	2	53	151	341	45	8e-11	53.5
AF193765	DBAT	KA395860	32.58	89	43	1	232	319	73	339	9e-08	43.1
AY364469	TS	KA395227	32.56	86	36	1	234	318	273	16	2e-10	51.2
AY518383	T2OH	KA406091	32.47	77	17	23	397	450	4	234	7e-07	40
AY518383	T2OH	KA403675	32.38	105	53	2	362	455	5	313	1e-07	42.4
AF318211	T10OH	KA423819	32.35	136	69	3	323	455	411	13	1e-13	62.8
AY082804	BAPT	KA423413	32.35	102	57	5	283	378	410	120	2e-06	38.5
AY289209	T5OH	KA413483	32.26	62	29	1	363	423	206	21	7e-08	42
AY518383	T2OH	KA421557	32.26	62	30	2	402	463	320	141	2e-05	34.7
AY056019	T13OH	KA403607	32.19	407	187	8	48	453	1207	11	1e-64	233
AF318211	T10OH	KA430357	32.17	115	50	5	347	456	1128	1472	8e-10	52
AF318211	T10OH	KA430080	32.15	395	177	20	41	422	1127	3	9e-50	184
AY518383	T2OH	KA423819	32.12	137	64	4	321	453	411	13	7e-14	63.2
AF466397	DBTNBT	KA394895	32.09	321	152	12	122	426	376	1302	3e-58	152
AY518383	T2OH	KA395310	32.08	53	24	3	411	463	9	158	2e-05	35
AY289209	T5OH	KA428343	32.06	131	65	2	335	462	810	424	1e-12	60.1
AY056019	T13OH	KA403675	32.04	103	38	9	352	445	5	313	9e-11	52.8
AF318211	T10OH	KA403675	32.04	103	39	9	364	457	5	313	4e-09	47.4
AF318211	T10OH	KA408024	31.96	97	46	2	355	449	4	294	7e-11	53.1
AY056019	T13OH	KA430080	31.91	376	172	9	37	410	1103	3	5e-50	185
AY307951	T7OH	KA400596	31.91	94	44	2	332	424	635	360	4e-16	52
AY289209	T5OH	KA401823	31.88	138	61	1	227	363	421	8	7e-18	76.6
AY307951	T7OH	KA416861	31.88	69	24	3	234	299	232	26	2e-10	50.8
AY056019	T13OH	KA400459	31.88	69	34	1	345	410	196	399	2e-05	35
AY056019	T13OH	KA402331	31.82	110	58	6	373	475	510	199	6e-09	47.4
AY056019	T13OH	KA423819	31.75	126	62	3	311	433	411	43	2e-13	61.6
AF297618	TBT	KA429402	31.62	136	66	3	60	191	417	815	8e-13	61.2
AY307951	T7OH	KA414213	31.58	76	35	4	381	452	3	230	4e-09	46.2
AY289209	T5OH	KA418041	31.46	89	40	6	347	429	1	267	2e-07	40.8
AY289209	T5OH	KA430080	31.4	379	168	12	51	424	1103	3	6e-51	188
U48796	TS	KA395227	31.4	86	37	1	234	318	273	16	8e-10	48.9
AY307951	T7OH	KA403607	31.3	409	186	9	62	468	1210	11	2e-57	210
AY518383	T2OH	KA428343	31.3	131	67	2	331	458	810	424	2e-11	56.2
AY289209	T5OH	KA408024	31.25	112	57	2	357	466	4	339	3e-11	54.3
AY307951	T7OH	KA401527	31.25	80	41	1	350	428	249	10	3e-07	40.4
AY307951	T7OH	KA426103	31.21	141	71	1	331	467	21	440	2e-15	68.6
AY518383	T2OH	KA426266	31.07	103	50	2	343	443	68	376	6e-10	50.8
AY307951	T7OH	KA418055	30.99	71	30	10	416	476	246	34	6e-05	32.7
AF193765	DBAT	KA394895	30.98	326	161	6	121	435	376	1335	2e-59	144
AF318211	T10OH	KA407064	30.97	155	75	4	320	469	589	137	5e-13	62.8
AY056019	T13OH	KA408024	30.95	126	60	6	343	462	4	381	8e-12	56.2
AF318211	T10OH	KA424001	30.95	126	74	4	385	487	61	426	2e-08	45.1
AY056019	T13OH	KA401823	30.94	139	59	1	213	350	421	5	1e-20	85.9
AY518383	T2OH	KA401823	30.94	139	66	1	223	360	421	5	4e-18	77.4
AF318211	T10OH	KA403937	30.86	81	36	4	347	423	154	396	4e-07	40.8
AF318211	T10OH	KA397811	30.86	81	29	16	381	445	56	298	2e-06	34.7
AF318211	T10OH	KA426103	30.77	130	57	7	323	445	15	383	1e-13	62.8
AY307951	T7OH	KA400910	30.77	117	50	13	253	366	5	316	3e-07	40.4
AF318211	T10OH	KA422928	30.71	127	62	3	362	476	10	381	1e-12	58.9
AF466397	DBTNBT	KA397185	30.61	49	24	0	357	405	149	3	8e-06	36.6
AY056019	T13OH	KA402822	30.6	134	68	8	351	481	1	378	1e-11	55.8
AY518383	T2OH	KA398373	30.56	144	66	5	246	382	594	178	7e-12	57.4
AY307951	T7OH	KA428343	30.53	131	68	2	336	463	810	424	4e-11	55.1
AF318211	T10OH	KA401527	30.53	95	44	3	332	424	288	13	6e-08	42.7
AY056019	T13OH	KA418323	30.49	82	38	1	167	248	247	5	1e-07	42
AY289209	T5OH	KA414213	30.38	79	38	3	380	451	3	230	8e-08	42
AY518383	T2OH	KA429692	30.28	218	106	8	255	462	155	784	5e-17	75.5
AF190130	TAT	KA394895	30.25	324	169	2	118	432	361	1326	2e-59	149
AY307951	T7OH	KA429692	30.22	225	117	5	250	467	125	784	4e-18	79
AF318211	T10OH	KA397231	30.14	146	82	3	301	445	1006	1434	6e-12	59.3
AY518383	T2OH	KA424001	30.1	103	57	3	383	467	61	360	3e-10	51.2
AY518383	T2OH	KA400910	30.1	103	49	1	265	361	11	316	2e-07	41.2
AY307951	T7OH	KA403675	30.1	103	44	9	367	460	5	313	2e-06	38.1
AY056019	T13OH	KA406936	30.06	173	81	7	289	452	19	516	1e-15	70.5
AY289209	T5OH	KA409900	30.03	373	172	8	96	466	6	1100	1e-50	187
AF190130	TAT	KA395860	30	120	60	4	218	336	40	387	2e-09	48.9
AF318211	T10OH	KA400910	29.9	97	50	4	270	363	38	316	1e-05	35.4
AY518383	T2OH	KA407064	29.87	154	72	7	299	444	646	206	5e-12	59.3
AY289209	T5OH	KA406091	29.87	77	18	23	401	454	4	234	3e-07	41.6
AF318211	T10OH	KA395437	29.85	67	28	3	332	397	200	9	4e-05	35
AY289209	T5OH	KA403607	29.83	409	189	9	61	467	1210	11	3e-55	202
AY307951	T7OH	KA407064	29.82	171	85	6	311	472	631	137	1e-11	57.8
AY056019	T13OH	KA407064	29.8	151	72	4	289	434	646	206	3e-12	60.1
AY518383	T2OH	KA426103	29.79	141	69	1	326	462	21	440	8e-16	70.1
AF318211	T10OH	KA428343	29.77	131	68	2	333	460	810	424	6e-11	54.7
AY307951	T7OH	KA430080	29.71	377	173	10	52	425	1103	3	3e-44	166
AY289209	T5OH	KA407064	29.69	128	64	4	322	445	589	218	4e-10	53.1
AY518383	T2OH	KA418041	29.63	81	35	3	343	419	1	234	2e-05	34.3
AF190130	TAT	KA398153	29.62	449	230	15	2	424	1544	243	6e-45	168
AY056019	T13OH	KA400596	29.55	88	44	1	339	425	575	312	6e-09	49.3
AY518383	T2OH	KA407653	29.52	105	51	2	48	150	341	33	1e-08	46.6
AY518383	T2OH	KA402331	29.52	105	58	3	383	480	510	205	2e-08	45.4
AF318211	T10OH	KA404414	29.51	122	63	3	301	421	366	10	2e-11	54.7
AY056019	T13OH	KA422928	29.46	112	56	3	349	452	7	333	2e-10	52
AY289209	T5OH	KA403675	29.46	129	63	2	366	485	5	385	4e-09	47.4
AY056019	T13OH	KA428343	29.46	112	58	2	340	448	753	424	2e-08	46.6
AY289209	T5OH	KA423819	29.41	136	71	3	325	457	411	13	2e-12	58.2
AF318211	T10OH	KA401421	29.41	85	37	4	301	385	2	244	9e-10	48.5
AF318211	T10OH	KA429245	29.38	160	77	4	299	457	295	762	7e-15	68.2
AF190130	TAT	KA429402	29.38	194	95	9	10	197	261	815	7e-15	68.2
AF297618	TBT	KA395860	29.35	92	46	1	227	317	73	348	6e-07	40.4
AY307951	T7OH	KA393728	29.34	167	88	4	288	447	814	1302	7e-12	58.9
AF318211	T10OH	KA416861	29.33	75	27	3	225	296	250	26	3e-08	43.5
AF318211	T10OH	KA404114	29.29	198	100	6	258	449	879	304	9e-18	77.4
AY056019	T13OH	KA401062	29.27	123	63	7	340	455	559	191	4e-12	58.2
AF318211	T10OH	KA397699	29.26	229	113	11	247	464	811	158	6e-18	79
AF466397	DBTNBT	KA426906	29.2	137	73	1	252	384	84	491	5e-12	57.8
AY307951	T7OH	KA408024	29.2	113	56	1	358	467	4	339	2e-10	52
AY518383	T2OH	KA400596	29.17	96	39	4	327	419	635	360	2e-14	48.1
AF318211	T10OH	KA403607	29.13	436	215	8	31	465	1294	11	4e-60	219
AY056019	T13OH	KA426103	29.11	158	77	4	316	461	21	482	5e-16	70.9
AY056019	T13OH	KA414213	29.11	79	37	3	366	437	3	230	6e-08	42.4
AY307951	T7OH	KA418041	29.11	79	36	1	348	424	1	234	2e-06	37.4
AY056019	T13OH	KA403937	29.11	79	37	4	335	409	154	390	4e-06	37.4
AF318211	T10OH	KA404472	29.07	227	109	11	242	464	823	1470	8e-17	75.5
AF318211	T10OH	KA409900	29.03	372	176	7	94	464	6	1100	7e-50	184
AY307951	T7OH	KA413483	29.03	62	31	1	364	424	206	21	5e-06	35.8
AY082804	BAPT	KA426906	28.99	69	32	0	251	319	81	287	1e-06	40
AY518383	T2OH	KA430080	28.98	383	185	16	47	420	1103	3	2e-42	159
AY307951	T7OH	KA402822	28.97	107	52	8	366	467	1	297	2e-08	45.1
AY307951	T7OH	KA403937	28.92	83	37	4	350	428	154	402	4e-07	40.8
AF318211	T10OH	KA426266	28.91	128	63	4	320	445	5	376	5e-11	54.3
AY056019	T13OH	KA429692	28.89	225	105	8	238	452	134	784	1e-19	84.3
AF193765	DBAT	KA393770	28.89	180	101	1	144	319	4	540	3e-12	58.5
AF190130	TAT	KA423413	28.89	135	76	1	284	417	410	9	3e-11	54.3
AF318211	T10OH	KA402822	28.89	135	68	7	363	495	1	384	9e-11	52.8
AY307951	T7OH	KA404114	28.87	194	96	4	277	467	828	259	6e-19	81.3
AY289209	T5OH	KA426103	28.86	149	70	7	325	466	15	440	3e-14	65.1
AY289209	T5OH	KA429692	28.85	208	97	7	249	447	125	727	1e-19	84
AF318211	T10OH	KA429692	28.82	229	107	7	233	445	62	727	4e-21	89
AF466397	DBTNBT	KA429402	28.8	191	99	5	19	201	279	836	5e-12	58.5
AY307951	T7OH	KA412540	28.77	73	33	4	260	328	219	1	4e-05	32.7
AY056019	T13OH	KA401421	28.75	80	33	4	294	373	17	244	1e-07	41.2
AY518383	T2OH	KA403291	28.7	115	57	4	6	120	4	336	4e-11	53.5
AY289209	T5OH	KA397231	28.67	143	81	3	306	447	1015	1434	2e-10	54.3
AY518383	T2OH	KA403607	28.57	434	198	9	32	463	1285	11	4e-57	209
AY307951	T7OH	KA407144	28.57	224	114	5	250	466	731	75	3e-18	79.3
AY307951	T7OH	KA401823	28.57	133	58	1	234	365	403	5	5e-17	73.9
AF318211	T10OH	KA401062	28.57	175	82	14	325	490	631	149	6e-13	60.8
AY307951	T7OH	KA422928	28.45	116	56	5	364	474	7	354	2e-10	52
AY518383	T2OH	KA409900	28.42	373	178	8	92	462	6	1100	1e-47	177
AY518383	T2OH	KA418055	28.38	74	29	10	399	462	282	61	8e-05	32.3
AY518383	T2OH	KA406936	28.33	180	87	4	296	469	10	537	1e-17	76.6
AY056019	T13OH	KA395956	28.26	92	42	0	66	157	279	4	1e-11	55.1
AY518383	T2OH	KA399882	28.26	92	47	4	38	128	166	429	4e-05	34.3
AF297618	TBT	KA397185	28.26	46	26	0	351	396	149	12	7e-05	33.5
AY056019	T13OH	KA424347	28.23	124	63	11	336	448	2	373	3e-06	38.1
AF466397	DBTNBT	KA398153	28.18	440	230	15	3	416	1544	270	1e-39	150
AY082804	BAPT	KA398153	28.12	441	236	13	12	425	1526	243	2e-38	146
AY307951	T7OH	KA426266	28.12	128	63	4	323	448	5	376	9e-11	53.5
AY289209	T5OH	KA426266	28.12	128	64	4	322	447	5	376	7e-10	50.4
AY056019	T13OH	KA418041	28.12	96	47	2	333	423	1	282	3e-07	40.4
AY307951	T7OH	KA397699	28.1	210	98	11	258	456	787	191	4e-16	72.8
AF297618	TBT	KA394895	28.05	328	168	4	107	425	346	1317	1e-51	138
AY518383	T2OH	KA394224	28.05	164	81	4	315	472	550	71	1e-12	61.6
AF190130	TAT	KA393770	28	200	106	5	146	336	4	588	9e-13	60.5
AF297618	TBT	KA402214	28	175	92	9	212	376	754	257	1e-07	43.9
AY056019	T13OH	KA401527	28	75	38	1	339	412	237	13	2e-06	38.1
AY518383	T2OH	KA397231	27.98	193	104	5	272	462	928	1491	3e-14	67
AF318211	T10OH	KA394884	27.95	229	121	8	251	465	966	1628	5e-16	72.8
AF318211	T10OH	KA394224	27.95	161	80	4	320	474	541	71	4e-12	59.7
AY289209	T5OH	KA402822	27.94	136	71	8	365	497	1	384	4e-09	47.4
AY289209	T5OH	KA395956	27.91	86	35	0	80	165	279	22	9e-12	55.5
AY289209	T5OH	KA422928	27.91	129	65	3	363	479	7	384	2e-11	55.1
AY289209	T5OH	KA404414	27.91	129	66	7	296	423	375	10	2e-08	44.7
AY307951	T7OH	KA404414	27.87	122	62	3	304	424	366	10	2e-09	48.5
AY289209	T5OH	KA396049	27.86	201	108	6	275	462	773	1357	1e-15	70.9
AF466397	DBTNBT	KA423413	27.86	140	85	4	283	420	410	3	1e-08	45.8
AY289209	T5OH	KA403937	27.85	79	37	4	349	423	154	390	7e-06	36.6
AF318211	T10OH	KA415528	27.85	79	45	1	346	423	13	249	1e-05	35
AY307951	T7OH	KA397231	27.84	176	95	3	293	467	973	1491	4e-16	73.2
AF466397	DBTNBT	KA395860	27.84	97	50	1	224	319	49	339	1e-06	39.7
AY056019	T13OH	KA430590	27.75	191	87	4	266	452	853	293	5e-21	89.7
AY082804	BAPT	KA394895	27.71	332	168	10	120	433	361	1326	4e-52	129
AY518383	T2OH	KA399562	27.68	112	53	7	343	447	2	337	5e-07	40.4
AY289209	T5OH	KA400596	27.66	94	44	2	331	423	635	360	6e-14	48.5
AF318211	T10OH	KA418041	27.66	94	46	3	345	435	1	282	2e-07	41.2
AY289209	T5OH	KA401527	27.66	94	48	2	334	426	288	13	7e-07	39.3
AF318211	T10OH	KA401823	27.61	134	64	1	225	357	421	20	1e-14	65.9
AY056019	T13OH	KA404472	27.57	243	117	15	225	461	811	1494	5e-13	62.8
AY289209	T5OH	KA400790	27.56	283	156	12	213	471	658	1470	9e-15	68.6
AF193765	DBAT	KA398153	27.54	443	238	13	9	427	1526	237	3e-38	146
AY289209	T5OH	KA407028	27.52	149	83	1	334	469	650	207	5e-05	36.2
AY518383	T2OH	KA401527	27.5	80	41	1	345	422	249	13	1e-05	35
AF318211	T10OH	KA406936	27.47	182	84	8	300	471	16	537	7e-15	67.8
AY289209	T5OH	KA394224	27.44	164	82	7	322	476	541	71	6e-11	55.8
AF190130	TAT	KA426906	27.41	135	72	1	253	382	84	485	4e-09	48.1
AY307951	T7OH	KA401062	27.4	146	76	9	331	467	637	200	3e-11	55.5
AY518383	T2OH	KA422928	27.34	128	63	3	359	474	7	381	2e-10	52
AF318211	T10OH	KA407144	27.31	216	120	5	252	464	716	84	6e-17	74.7
AY518383	T2OH	KA404114	27.27	209	111	3	256	462	876	259	1e-17	77
AY518383	T2OH	KA427773	27.27	121	60	5	24	137	663	316	5e-05	34.7
AY056019	T13OH	KA409900	27.2	375	175	10	82	452	6	1100	3e-45	169
AY056019	T13OH	KA395759	27.19	114	66	1	272	384	932	1270	4e-06	39.3
AY518383	T2OH	KA407791	27.14	339	169	12	140	462	1011	31	2e-29	116
AY307951	T7OH	KA428583	27.13	247	134	6	252	494	56	778	1e-19	83.6
AY289209	T5OH	KA406936	27.07	181	89	7	302	473	16	537	1e-15	70.5
AY307951	T7OH	KA424001	27	100	55	3	391	472	70	360	4e-08	44.3
AY307951	T7OH	KA406936	26.97	178	90	4	303	474	16	537	3e-16	72.4
AY518383	T2OH	KA401062	26.97	178	94	9	326	494	637	131	1e-13	63.2
AY518383	T2OH	KA404414	26.92	130	60	8	292	419	375	10	2e-08	44.7
AY056019	T13OH	KA394224	26.85	149	77	4	308	452	541	107	5e-10	52.8
AY289209	T5OH	KA407144	26.84	231	120	9	240	463	746	81	1e-15	70.5
AY518383	T2OH	KA407144	26.77	198	101	6	270	459	656	81	8e-12	57.8
AY307951	T7OH	KA394224	26.75	157	82	4	320	472	550	92	4e-11	56.2
AF318211	T10OH	KA430382	26.74	258	128	12	247	493	841	1578	2e-21	90.9
AY307951	T7OH	KA402331	26.73	101	51	7	382	475	528	226	5e-08	44.3
AF318211	T10OH	KA405155	26.72	262	144	3	234	479	1092	316	2e-17	77.8
AY289209	T5OH	KA404114	26.67	210	113	3	259	466	879	259	3e-16	72.4
AY518383	T2OH	KA430382	26.64	229	107	9	271	491	919	1578	3e-20	86.7
AY289209	T5OH	KA398373	26.63	199	101	4	248	424	603	19	1e-13	63.2
AY289209	T5OH	KA401062	26.63	169	88	9	333	492	628	149	3e-11	55.1
AF318211	T10OH	KA395759	26.61	109	66	1	284	391	932	1255	6e-06	38.9
AY518383	T2OH	KA403937	26.58	79	33	4	345	419	154	390	7e-06	36.6
AY056019	T13OH	KA394413	26.54	162	82	3	258	416	481	5	1e-11	57
AY518383	T2OH	KA400790	26.52	279	151	10	209	467	664	1470	5e-15	69.3
AY056019	T13OH	KA426027	26.49	151	74	13	326	463	3	455	3e-09	48.1
AY307951	T7OH	KA408938	26.47	204	111	4	276	472	880	281	6e-14	65.9
AY518383	T2OH	KA405155	26.44	208	111	3	271	467	966	352	5e-16	72.8
AY289209	T5OH	KA429245	26.37	201	101	9	301	499	295	870	1e-10	53.9
AF318211	T10OH	KA407791	26.36	330	172	3	142	464	1011	31	7e-33	127
AY056019	T13OH	KA404414	26.36	129	60	7	282	409	375	10	6e-09	46.6
AF318211	T10OH	KA402331	26.36	110	58	6	385	487	510	199	7e-07	40.4
AY307951	T7OH	KA409900	26.34	372	178	7	97	467	6	1100	6e-44	165
AY056019	T13OH	KA407791	26.33	338	179	4	130	460	1011	10	4e-32	125
AY289209	T5OH	KA407791	26.27	316	169	3	158	466	969	31	1e-30	120
AF318211	T10OH	KA428852	26.27	217	113	5	271	474	6	641	2e-17	76.3
AY307951	T7OH	KA428852	26.27	217	117	5	274	477	6	641	3e-15	69.3
AY307951	T7OH	KA429245	26.27	236	112	13	232	458	88	756	2e-12	60.1
AY056019	T13OH	KA424001	26.26	99	58	4	373	452	61	345	3e-05	34.7
AF318211	T10OH	KA397990	26.21	248	116	18	248	477	855	112	1e-14	67.8
AY518383	T2OH	KA395956	26.19	84	45	0	76	159	279	28	4e-07	40
AY289209	T5OH	KA430590	26.18	191	88	4	280	466	853	293	2e-19	84
AF318211	T10OH	KA400790	26.18	275	144	11	222	477	703	1494	6e-19	82.4
AY056019	T13OH	KA407028	26.15	130	67	2	329	445	620	237	9e-05	35.4
AY289209	T5OH	KA394413	26.14	153	77	3	274	423	475	26	6e-12	57.8
AY289209	T5OH	KA393728	26.12	291	160	10	184	445	457	1299	3e-11	57
AY307951	T7OH	KA426027	26.09	115	57	8	342	448	6	350	3e-08	45.1
AF193765	DBAT	KA429402	26.06	188	106	4	12	195	264	815	3e-10	52.8
AY518383	T2OH	KA404472	26.03	219	107	11	249	462	847	1470	2e-10	54.3
AF190130	TAT	KA405457	25.97	335	179	26	62	377	1122	196	1e-13	64.3
AY307951	T7OH	KA415528	25.97	77	42	1	349	424	13	243	4e-05	33.1
AY082804	BAPT	KA395860	25.96	104	52	4	217	319	40	339	1e-05	36.2
AY056019	T13OH	KA398373	25.94	212	111	4	221	410	642	19	1e-13	63.5
AY056019	T13OH	KA397699	25.91	220	99	11	232	440	820	194	1e-15	71.2
AY289209	T5OH	KA397990	25.91	220	96	14	250	455	855	196	4e-15	69.7
AF466397	DBTNBT	KA402214	25.9	166	93	5	224	384	748	251	9e-09	47.4
AY518383	T2OH	KA397699	25.89	224	105	13	251	462	790	158	2e-10	54.3
AY307951	T7OH	KA399562	25.86	116	54	7	348	456	2	349	8e-08	43.1
AF297618	TBT	KA398153	25.85	441	241	12	5	420	1529	243	4e-36	139
AF318211	T10OH	KA406091	25.84	89	29	23	399	464	4	270	1e-05	36.2
AY056019	T13OH	KA406091	25.84	89	43	3	367	452	4	270	1e-05	35.8
AY056019	T13OH	KA397231	25.82	182	102	3	288	464	1003	1539	8e-12	58.9
AY289209	T5OH	KA424001	25.71	105	61	4	386	471	58	360	2e-06	38.9
AY289209	T5OH	KA404472	25.66	265	143	9	226	466	703	1470	8e-11	55.5
AY307951	T7OH	KA430382	25.64	273	145	6	237	496	778	1578	4e-20	86.3
AF318211	T10OH	KA429736	25.62	160	91	3	272	428	525	995	2e-08	46.6
AF318211	T10OH	KA430107	25.6	293	161	9	210	474	1032	181	3e-15	69.7
AY289209	T5OH	KA428852	25.54	231	122	6	275	489	12	686	8e-14	64.3
AY518383	T2OH	KA430107	25.48	208	107	8	267	463	819	220	3e-11	56.6
AY307951	T7OH	KA398373	25.47	212	116	4	236	425	642	19	2e-09	49.3
AY289209	T5OH	KA429736	25.45	165	92	3	262	423	489	974	4e-10	52.4
AY289209	T5OH	KA402331	25.45	110	63	3	382	484	525	205	2e-06	38.9
AF318211	T10OH	KA396049	25.44	456	265	14	40	460	32	1357	1e-20	87.8
AY289209	T5OH	KA428583	25.44	228	121	4	247	467	32	703	2e-19	83.2
AF297618	TBT	KA405457	25.44	342	183	33	56	371	1122	196	5e-11	55.8
AY056019	T13OH	KA428852	25.32	233	121	6	258	474	3	683	1e-14	67
AF297618	TBT	KA393770	25.27	186	105	3	139	317	1	549	8e-11	53.9
AY056019	T13OH	KA407144	25.26	289	161	5	184	451	926	75	5e-17	75.1
AY056019	T13OH	KA428583	25.23	222	116	5	236	453	53	703	1e-19	84
AF318211	T10OH	KA394413	25.16	155	77	3	270	421	481	26	1e-11	57
AY082804	BAPT	KA393770	25.13	187	97	8	145	319	4	540	6e-09	47.8
AY289209	T5OH	KA430357	25.11	235	124	5	239	458	783	1472	4e-11	56.2
AY056019	T13OH	KA430382	25.1	251	123	9	243	481	853	1578	5e-18	79.3
AY307951	T7OH	KA407791	25.08	327	172	3	145	464	1011	40	7e-31	121
AF193765	DBAT	KA430414	25.06	407	238	17	5	381	1619	450	1e-13	65.1
AY518383	T2OH	KA428852	25	220	112	7	268	472	3	641	2e-14	66.6
AY518383	T2OH	KA429245	25	252	131	14	221	465	70	783	7e-11	54.7
AF297618	TBT	KA423413	25	140	81	5	278	414	410	6	4e-06	37.4
AF190130	TAT	KA402214	25	168	101	6	227	382	742	257	2e-05	36.2
AY289209	T5OH	KA424347	25	124	63	11	350	462	2	373	4e-05	34.3
AY518383	T2OH	KA394808	24.85	169	88	1	281	446	591	88	4e-12	58.9
AY307951	T7OH	KA398933	24.84	459	251	13	14	456	43	1380	6e-21	89
AY307951	T7OH	KA394413	24.84	153	79	3	275	424	475	26	9e-11	53.9
AY307951	T7OH	KA400790	24.82	274	156	4	210	472	661	1470	2e-16	73.9
AF193765	DBAT	KA426906	24.81	129	70	4	252	376	84	470	9e-09	47
AY307951	T7OH	KA405155	24.8	250	141	3	237	472	1092	352	7e-15	68.9
AY056019	T13OH	KA409168	24.78	448	240	9	47	453	1552	236	4e-26	106
AY307951	T7OH	KA430107	24.78	226	117	7	252	468	876	220	2e-15	70.1
AY289209	T5OH	KA394808	24.77	327	176	9	146	455	1026	73	4e-18	79
AY056019	T13OH	KA394884	24.73	364	209	8	112	448	558	1625	8e-17	75.5
AY307951	T7OH	KA406091	24.72	89	26	23	402	467	4	270	1e-05	36.2
AY056019	T13OH	KA394808	24.53	322	176	6	132	439	1026	79	6e-19	81.6
AF190130	TAT	KA430414	24.51	408	238	16	2	382	1625	450	5e-18	79.3
AY056019	T13OH	KA405155	24.5	302	167	7	175	453	1248	364	2e-16	73.9
AF466397	DBTNBT	KA405457	24.47	331	173	20	61	379	1122	190	3e-15	69.7
AY307951	T7OH	KA424347	24.46	139	83	2	353	480	8	418	3e-05	34.7
AF318211	T10OH	KA393728	24.44	356	187	22	159	490	412	1413	2e-13	63.9
AY056019	T13OH	KA400790	24.43	262	136	11	210	452	703	1455	5e-14	66.2
AY289209	T5OH	KA418323	24.42	86	33	4	181	263	247	2	1e-06	38.1
AY056019	T13OH	KA429736	24.39	123	63	3	295	416	636	995	1e-06	41.2
AY518383	T2OH	KA408938	24.38	361	183	21	125	467	1300	281	3e-18	80.1
AY518383	T2OH	KA428583	24.37	197	104	4	271	463	125	703	1e-15	70.1
AY056019	T13OH	KA399562	24.35	115	48	7	333	440	2	346	3e-09	47.8
AF318211	T10OH	KA394808	24.3	321	181	3	144	453	1026	73	6e-18	78.2
AY056019	T13OH	KA429245	24.23	260	135	13	217	471	88	828	7e-14	64.7
AY056019	T13OH	KA404114	24.22	223	126	3	246	462	876	217	4e-14	65.5
AY289209	T5OH	KA408938	24.16	269	149	3	239	488	1000	203	3e-15	70.5
AY289209	T5OH	KA430504	24.1	166	100	3	291	455	978	1466	1e-05	38.5
AF318211	T10OH	KA409168	24.09	411	221	9	83	465	1441	236	1e-21	91.7
AY518383	T2OH	KA426027	24.09	137	80	1	341	468	18	425	1e-07	42.7
AF193765	DBAT	KA402214	24.09	137	75	5	245	376	682	272	5e-06	38.1
AY307951	T7OH	KA394808	24.07	324	176	6	147	456	1026	73	2e-16	73.6
AY056019	T13OH	KA408938	24.07	216	114	3	245	452	934	296	2e-14	67.4
AY056019	T13OH	KA395759	24.05	79	35	2	13	90	44	274	4e-05	36.2
AY289209	T5OH	KA405155	24.03	308	183	3	187	471	1266	352	3e-16	73.6
AY518383	T2OH	KA430590	23.98	196	86	9	272	462	853	293	1e-14	68.6
AY082804	BAPT	KA405457	23.96	359	198	21	34	377	1206	193	4e-13	62.8
AY307951	T7OH	KA429736	23.96	192	97	6	241	428	429	986	3e-10	53.1
AF193765	DBAT	KA405457	23.96	338	179	29	60	376	1122	196	3e-09	50.1
AY289209	T5OH	KA397699	23.91	230	107	11	248	466	814	158	1e-13	64.7
AY289209	T5OH	KA409168	23.86	415	222	8	80	467	1456	236	6e-24	99
AY056019	T13OH	KA426266	23.84	172	91	4	308	472	5	508	9e-10	50.1
AY518383	T2OH	KA394413	23.81	231	122	5	204	419	703	26	2e-11	55.8
AY056019	T13OH	KA396049	23.75	459	267	18	31	448	35	1357	2e-17	77.4
AY289209	T5OH	KA430382	23.74	257	129	11	249	495	841	1578	5e-18	79.3
AF466397	DBTNBT	KA393770	23.74	198	109	3	145	335	4	588	1e-10	53.1
AF318211	T10OH	KA428583	23.73	236	121	5	234	465	11	703	4e-19	82
AY307951	T7OH	KA409168	23.58	458	262	10	56	468	1579	236	6e-20	85.9
AF318211	T10OH	KA398373	23.58	212	119	4	234	423	639	16	5e-11	54.7
AY289209	T5OH	KA430550	23.53	204	118	2	274	462	862	257	8e-07	42.4
AY518383	T2OH	KA401421	23.53	85	41	4	299	383	2	244	4e-05	33.1
AF466397	DBTNBT	KA430414	23.5	366	202	11	45	384	1508	444	1e-15	71.6
AY289209	T5OH	KA430107	23.43	303	164	7	209	486	1032	145	1e-12	60.8
AY289209	T5OH	KA398933	23.37	505	279	16	12	498	43	1509	3e-20	86.7
AY307951	T7OH	KA394884	23.31	266	148	6	214	463	846	1625	4e-12	59.7
AY289209	T5OH	KA399562	23.28	116	53	7	347	455	2	349	4e-07	40.8
AY056019	T13OH	KA398933	23.27	447	244	13	8	439	73	1374	3e-21	90.1
AY307951	T7OH	KA396049	23.21	461	268	11	37	463	8	1357	4e-17	75.9
AY518383	T2OH	KA409168	23.19	414	235	7	76	463	1456	236	1e-18	81.3
AY056019	T13OH	KA430357	23.13	268	136	11	238	485	825	1595	1e-11	58.2
AY056019	T13OH	KA430107	22.98	309	167	7	198	480	1032	127	1e-13	64.7
AY289209	T5OH	KA394884	22.9	310	175	6	182	468	732	1643	1e-13	65.1
AY056019	T13OH	KA393728	22.89	332	187	12	147	455	412	1371	6e-11	55.8
AY307951	T7OH	KA430504	22.84	232	132	14	240	467	846	1499	7e-05	35.8
AY518383	T2OH	KA430357	22.83	219	115	10	249	454	846	1472	4e-08	46.2
AF297618	TBT	KA430414	22.65	340	213	6	60	376	1451	450	2e-13	63.9
AY518383	T2OH	KA429736	22.58	155	80	3	270	421	525	980	5e-08	45.4
AY056019	T13OH	KA430550	22.5	160	84	7	295	440	757	299	5e-06	39.7
AF318211	T10OH	KA400596	22.48	436	241	26	51	437	1541	312	4e-13	63.2
AY518383	T2OH	KA393728	22.35	443	261	13	83	494	142	1431	8e-13	62
AY307951	T7OH	KA397990	22.17	212	92	14	259	456	831	196	7e-12	58.9
AY518383	T2OH	KA396049	22.13	461	274	10	31	458	5	1357	4e-15	69.3
AY307951	T7OH	KA430590	22.02	436	241	11	63	467	1567	293	2e-17	77.8
AF318211	T10OH	KA426027	21.99	141	75	8	338	470	3	425	3e-07	41.6
AY082804	BAPT	KA430414	21.9	347	203	18	65	376	1451	465	2e-10	54.3
AF318211	T10OH	KA398933	21.79	491	282	11	18	497	73	1512	4e-19	82.8
AF318211	T10OH	KA408938	21.7	424	246	7	78	469	1531	281	1e-15	71.6
AY307951	T7OH	KA395759	21.7	401	248	4	34	394	65	1255	2e-09	50.4
AY307951	T7OH	KA430357	21.68	226	126	6	253	467	837	1496	8e-07	42
AF297618	TBT	KA426906	21.64	134	72	4	247	376	84	485	1e-07	43.5
AY518383	T2OH	KA398933	21.59	440	252	11	19	446	79	1365	2e-14	67
AY518383	T2OH	KA395759	21.54	130	65	3	22	146	44	424	6e-06	38.9
AY518383	T2OH	KA394884	21.27	268	150	9	207	458	849	1625	4e-10	53.1
AY082804	BAPT	KA397185	21.17	137	67	12	279	403	416	6	9e-05	33.1
AY082804	BAPT	KA402214	21.05	152	80	10	245	381	682	257	4e-06	38.5
AF318211	T10OH	KA430590	20.84	475	260	14	22	470	1657	275	5e-20	86.3
AY289209	T5OH	KA395759	19.62	418	258	8	25	398	41	1270	4e-07	42.7
