# Supplementary material for: Genome sequencing and analysis of the paclitaxel-producing endophytic fungus Penicillium aurantiogriseum NRRL 62431
Source: BMC Genomics. 2014 Jan 25;15:69. doi: 10.1186/1471-2164-15-69 (PMC3925984; doi:10.1186/1471-2164-15-69)
Supplement: Additional file 3 — Data S1. Transcription factors in the genome of Penicillium aurantiogriseum NRRL 62431. Data S2 Transporters in the genome of Penicillium aurantiogriseum NRRL 62431. Data S3 Blast result of the 13 reported paclitaxel biosynthetic genes in Taxus sp. against the genome of Penicillium aurantiogriseum NRRL 62431. Data S4 Blast result of the 13 reported paclitaxel biosynthetic genes in Taxus sp. against the unigenes in the transcriptome of Hazel (Corylus avellana L.). Data S5 DNA sequences of paclitaxel biosynthetic gene candidates in Hazel (Corylus avellana L.). Data S6 Blast results of Hazel paclitaxel biosynthetic gene candidates against Penicillium aurantiogriseum NRRL 62431 proteins. Data S7 DNA sequences of paclitaxel biosynthetic genes in Taxus baccata. Data S8 Blast result of paclitaxel biosynthetic genes of Taxus baccata against Penicillium aurantiogriseum NRRL 62431 proteins. Data S9 Blast result of the paclitaxel biosynthetic genes candidates in Penicillium aurantiogriseum NRRL 62431 against the genome of EF0021. [file 1471-2164-15-69-S3.zip › 2078393261107576_add13.xls]

## Sheet: Table_S7
Data S5. DNA sequences of paclitaxel biosynthetic gene candidates in Hazel (Corylus avellana L.).
>KA427773 | CAV_034548 | Unigene46958_All [organism=Corylus avellana] [strain=L.] [gcode=11]
AAAAAAATCTGCCAAGTTGGGTTTCCCTAATTCTTTCATGATATTCGACACGACCTCTTT
GAACTTTCTTGCCGTGTCAGAATTCGGGTCGGCCAAATCCACCGAAAGAATGGTGTTTGA
TACCAGATTAAGCGAAGTCTTGAAAGCCGCTTCGCCAATATCTACTGCCTCACCGGTTAG
GCTGCTTTGATGAGTTTCAGCGAGGAGCTCTTGCACTTTCTTGCGCCGGAGATCTTGGTT
GGCGTCAAGTGCTGTGTTGGAGAATAGTTGGCCGTTGCATATTTTGCGAAGGTTTCTCCA
CTGGCTTGAAATGGGTATACATGGCAAGCCGAAGTCGCCGTGTTGGTGGGCTCGGAGCGC
ATCCGTGACGGTTCGATTCGACAAGTTTCGGTCGTGTGTTTGGAGGACTTGTTTGGCCAT
GTCTGCTGAAGAGATTACAATTGTTGTTAGTTTGCCTAGTTTTAGGCTCATGATTGAGCC
ATGAGACTTGGCAAGTTTGGATAAGGAAATATGGGGTTTATCACCGAGCTCTAAGAGGTT
TCCTATCACAGGAAATGGTTTTGGACCGGGTGGAAGCTTTCTGTGATTTGCTTTGCCTGT
AGGAATCATATGGAAGGTTTTGATTAAAATCCAGATGAGGCAAAGGCCAATTACAAAGCT
CAAGAAATCCATCTCAAGTATATATTCTCACAGGGAAAGAATAATGCAAAGGCAAAAGAA
GATCTTCT
>KA403607 | CAV_010564_2 | Unigene21161_All [organism=Corylus avellana] [strain=L.] [gcode=11]
CAGGAACCCAACTCAAACGGGTGACGAGGTGGTGGAGGAAGACGGAGAGCTCTACTCTAG
CAAGCTCATAACCAGGGCACAACCGCGGCCCTCCTCCAAATGGGGTGAACACATTCCCAG
GACTTGTTGCTCCCGAGTTGTCCTGCCATCTCCATGGATTAAAAGAGCGAGCGTCTTTGA
AGTGGTCGCGGTCCAAATGTACAGCCCGAAATGATGCAAAAACCTTCCATCCTTTAGGAA
TTGTGTAACCCTTTATATTGATGTCGGTCATCGATCGCCTGAATATCCCACCGATTATGT
TTGCCACTCGCAGAGTTTCATTAACAACACATTGAGAGAATGGCATGGACTTATAATCAG
TCCATTCAAGAGGCTCCATCTCACTCTTCTTTGCCCTAATTTGGTCGTGTTCTTCCTTGA
TCTGAGCTAGAGCAAGAGGAGTCTCGGTGAGGAACTTAACGGCAAGAGTCATAATGGTGG
AGGTAGTCTCATAGCCGGCGACAAGCAGAGCCAGTAAGAAGTCAACAATCTGCTCATCGG
AGAAACCGTCGTCTCCGGCCAAGAGGGCTCCTAACATGTCCTTCTTTCTCTCTCCTGCTT
CACTCTCTTTCCTTCTTTGCCTCACTATCAGGGTCAATGCCTCTGCCACCTTAGTTCTTG
CTTTGATAGCTCGGCGGTAGGTGGCGGAGAAGATAGGCAAAGCGACGGTGAAGAAGCCTT
CAATCACTAGCACGTACTCCTTCCTTAGACTCTCCGTCCATTCACATGGATCAAAGCTCA
TCAGCTGCTTTACTGTTAATTCAAATGTTATCTTCTTGGCCTCCTCCATGAGTAAGACCC
GGCCGGTCCAGGAGTCCAAATTGAGCCGGATCAAGCGGTCTATATCAACCAAAAGATGGT
CCTTAATGATGGAGGAATTGGCGAAGCTCATGGTGAGGGAATGCATTCGCTTATGAAGAT
TTCCCTTCATCAGCAGCAGAGAGTGCCTCCCCAGCAGGTTCGATAACGACGCCGGGTAGC
TACACTCGAACAGCTTCCCTTCATTCTGCAAAATGAACCGGTTCGTCTCCGGGTCGGCAG
AGAACACCGTCGGTTCGCCGAAAACATGGGTCGTGAATATGGGTCCGAACCGGTTCACCC
TCTCGTCGATGAAGGGTTCAGGATTCTCAGACTTGTATGCGGAAATGAGTTGCAGAGTCT
CTCCGATGAAAGGCAGCCCGAGGTTGCCAGGTGGCAGCCTCAGCCTCCGGCGCCGAGAGG
CCCGGATCAGAAAAAAGAAAACGACGGTACAGACAACAAGAGGAAAACAGAGATACCCGA
AAACCGCCATGAAAATTTACAGTAAAGGAGATGGCTATTTATCTGTATATGTGCATATAT
AGCAAGAGTTTGAGAGAAAAGGGCAGCACACGGGTGGGTATCTACCATCTGCCATGAATC
TAAAATAGCAGGAAGGTTATTTTCGTGTCTGACATGTTTCTTTTCAGCCAAAAACTTTCT
TTCTCTGTCTGTCTCTCTGAGGATAAGAGACTTTTGGGGAAAGAAATCAGGAAGAGGTTT
TTTGTGTGTGGTAA
>KA406091 | CAV_013034 | Unigene24420_All [organism=Corylus avellana] [strain=L.] [gcode=11]
CTTTCTGTATATAATCTCCATAGATCTCCGTATTTTTGGGACCGACCGCACGAGTTTGAG
CCGGAGAGATTTTTGGTGCAAAAAGAGAGCGAAGGCATTGAAGGATGGGCCGGTTTTGAT
CCATCTCGAAGCCCTGGCGCATTATATCCAAATGAGATAATATCAGATTTTGCCTTCTTA
CCCTTTGGCGGAGGACCAAGAAAATGTGTTGGAGACCAATTTGCCCTAATGGAGTCTACG
GTGGCATTGGCTATGTTGCTGCAAAAGTTCGACGTGGAGTTGAAAGGTTCTGCAGAATCG
GTGGAATTGGTCACCGGGGCAACAATGCACACAAAGAATGGATTGTGGTGCAAGTTAAGG
AAGAGAGGTGATGTCCATTGACATAGATTCATTACTTGTACGTGTTCGGACAATAATTGT
ATGGTGCATACTATAACTGTTGTCACCAATTACAGACTCGC
>KA426491 | CAV_033266 | Unigene45674_All [organism=Corylus avellana] [strain=L.] [gcode=11]
CCATCTTTCAGTTCTGTAATTTGAATGGAAAGCAAAGGCATGGTATGCCCATCATAGTTG
AGAGCTCTGTCATGGTCAAAAAACGATTGAACAACCAACGGCACATCAATCGGTGAAAGA
ATTTCAGATATTGTCATGTCTAAAGCTGCATGGATGAATTTAGCTCCTGGGCTGTTATCA
CAGTCAACATAAATCAAGCAAGAAGGTGGGTTTTCATTTGTTTGTGTCACAAGGCGACCA
GAAAGTGGGTAGAAATGGACAAGGGCTCTCGAGAGGGAGCGTTTAAGCCTGTCCAAGAGT
GTGTCGATGAAGCCTTCTTGCTCATCTGCTGCCGGAGGTTTGGTGAAGAGAAGACCCTTC
TGGATATAGTGTGCAGAGAGCATGAGAAGATCCCATGGCGTCAGGTAAAAGGGCCGCTTG
GCCTCTTCTAAAGCATGCTCTGGTTTAACAAAGCACTCTGAGATGTGCCGGACTTTCTGA
GGATTCGACATCAGATGGTCAGGGAAGGCTAACAGGCTTAAGGGGCTCTCTTGAATCTCT
CCAATCACGGTAGTTTTAGTTTTATAGAAGCGGCGCGCTCTGGTTCATGCA
>KA402214 | CAV_009144 | Unigene18986_All [organism=Corylus avellana] [strain=L.] [gcode=11]
GCATGCAGAAAACAAAAGCATAAATGCAGAGAACTTTAGATCAAACATTTGAGGAAACTC
AGAAAAGTAAATTAATCCGACTGGGATAACTCCGTCACGTGACTTATGAGACTAATGCCT
CGTTGAACTCTGCAGCATCGTCCGCCATAGCCAGCAACGTCTCAGGCGAGAGGCAAGCTT
CAAAATCAATACTTCCTTCTTCTGGCCCGGGAAACACGGTTAACTTACCGTCATATTTGT
TCCCAACACCACTCCGCACCGCAAGGGGTCTTCCCCAACCGAAGTCATTGCCGTACACAT
TGAACCTCGGCGAGCTTCCTGTGACCAATTTCTTACTAATTAGCAGGTCACTGGTTGTTA
GAAACTTAGGGGTTTTTATCCAATCCGCCACATACTTTTTTATTTCTTCTACTTTTTGAG
AAGCAATCATCTCGTTTATCTGCGAAGCCGCCCAGCCTAGTCCGTGTTCAAGAAGATCCC
CTGCAGTGGCCGTTACGTTCCCGAATAGAATCGCGTTTCCTAGATACTCCTCCGGCAATG
GTGGTTGTAATCTTTGCCTCATTCCCACGAGTACGCCGTAACAAATCTCTTCATCAGCGT
TGAGACGCCGGCTGCGAACCACAGATCGCCAAAGATGAGCCAGAACCGCTTGAAGGGACG
AGATCTTGTTAGTGCTCATTTCAGCATTTGCTTTTGCTTTAAGTTGTTGGATTTTCTCCT
TCGAAAAATGAAAAACTCTCTGTTTTAGGGGTGGACTAGTGTTG
>KA429292 | CAV_036067 | Unigene48478_All [organism=Corylus avellana] [strain=L.] [gcode=11]
TCTGAGCTTGTCAATGATTTTTACAACAATGGGCTGCCGTCAAATCTCTCTGCTAGCAGG
AATCCAAGCCTGGATTATGGTTTCAAGGGGGCTGAAATCGCCATGGCGTCTTATTGTTCC
GAGCTTCAATTTATGGCGAATCCGGTCACTAGCCATGTCCAGAGCGCAGAGCAGCACAAC
CAAGATGTGAACTCTTTGGGATTAATCTCCTCAAGGAAAACAGGGGAAGCTATTGAAATA
TTGAAGCTTATGTCTTCCACTTTTCTGATAGCACTTTGCCAAGCTATTGATTTGAGGCAT
TTGGAGGAAAATTTGAAGAGCATTGTCAAAAATACAGTGAGCCAGGTGGCTAAGAGAACT
CTAACAACTGGTGTTAATGGAGAGCTTCATCCATCCAGATTCTGTGAGAAGGATTTGCTC
AAAGTGGTTGACAGAGAATACCTGTTTGCCTATATCGATGATCCCTGCAGTGCCACCTAC
CCATTGATGCAAAAATTGAGGCAAGTTCTCGTTGATCATGCGTTGACCAATGGCGAGAAT
GAGAAGAATGCAAACAACTCCATCTTCCAAAAGATTGTATCTTTTGAGGAAGAACTGAAG
ACCCTTTTGCCAAAAGAAGTGGAGAGTGCAAGGATTGCATATGAGAGTGGGAATCCTGCA
ATTTCTAACCGCATTAAGGAATGCAGGTCTTATCCATTGTACAGATTTGTGAGGGAAGAA
TTGGGGACCGGATTGCTGACCGGAGAAAAGGACAGGTCTGCCGGCGAGGATTTTGATAAG
GTGTTTACAGCAATGTGTCAGGGGAAGATCATTGATCCTCTGTTGGATTGCCTCAGGGAA
TGGAATGGTGCTCCCATTCCAATATGTTAAATTTTATTTTTGAACCATTGAAGGGAAGGG
AAAATGGGCGTTGCTGGCCCTTATAACCTTCAATGTTCAGCTTTTCCACTTTTGTGTGCT
ACAATTCCACTGTCAAGAAATAATATTTGATCAAAAAAGTGGAAAAGCTGAACATTGAAG
GTT
>KA412540 | CAV_019315 | Unigene31717_All [organism=Corylus avellana] [strain=L.] [gcode=11]
TTCTTGGTTGTTAAGAAGTAGAGAGAGAGTCCATATCAATGTTGTTGCTGTTGTATCTAT
GCCCGCTATGATAAGGGACTGACATGTAGCTTTAATGATTGTATCAGCATCATAATTTGA
TATCTTTTCGTCGTCGTCGGCAACAACAGACAACATCACATCCATAAGATCTTGGTGTCC
CTTTGCCTCACTGGAAACTTTCCTTTGCTTATGTTCTTC
>KA426266 | CAV_033041 | Unigene45449_All [organism=Corylus avellana] [strain=L.] [gcode=11]
TGAACTTGCCAAAGATCCAAACCGGCAGGATCGTCTGTATCGAGAAATCGAAAACGTTTG
TGGGTCCGACAAGATTACAGAGGAACACTTGTCTCAGCTTCCATACTTGAATGCTGTTTT
CCATGAAACTCTGAGGAGGCACAGTCCAGTTCCAGTAATACCTTTGCGATATGCACACGA
AGATACCCAGTTAGGAGGGTACCATGTTCCTGCTGGAAGTGAGATTGCTATAAACATATA
CGGGTGTAACATGGACAAGAAACAATGGGAAAACCCTGAAGAGTGGAAGCCGGAGAGGTT
TCTGGACGAGAAATATGATCCGTTGGATATGCACAAGACAATGGCATTTGGAGCCGGAAG
GAGAGCTTGTGCAGGTACTCTTCAGGCATCGTTAATATCATGCACATCAATTGGTAGATT
AGTGCAGGAGTTTGAATGGATGCTCAAAGATGGGGAAGTGGAGAATGTGGATACTGTTAA
GCTCACTTCCCAAAAACTCCATCCCTTGCAAGCGGTTCTAAAGCCTAGAAATTGATAGGC
TGAGTTACAAAAACTTAAGAGAAGTGTGTCT
>KA430382 | CAV_037157 | Unigene49569_All [organism=Corylus avellana] [strain=L.] [gcode=11]
ATCTTGACCAAAATCTTTTATATATAATAACTGAGAGTTGCGTTGTGCTAAACACTTGAA
AGAGGAAATGGCCATGGCTCTACTATCATTGCTGCAACAATCATGGCAAGAGCTGCACCA
AATACTACCCTTCAATCCACTCCTCTCACTTGTTTTTCTCATCCCTTTTCTCTATGTTTT
CAAGTGTTTTAAAAGTGTCAAACCCAATTTACCTCCATCGCCACCAAAGCTACCAATTAT
CGGCAACCTGCACCAGCTTGGCACACTTCCACACCGTTCTCTTCAAGCCCTTTCTAACAA
GTACGGCCCTCTAATATTCTTATACATAGGCAGTGTTCCAACCCTTGTTGTGTCATCTGC
GGACATGGCCAGAGAAATGATGAAGACACATGATATCATTTTCTCAAACCGGCCCCAAAC
CACAGCTGCCAAAATCTTACTCTATGGATGCAAAGATGTAGGGTTCTCACCCTATGGTGA
GTACTGGAGACAAGCAAGGAAAATTAGTGTCCTCGAACTTTTGAGCATCAAAAGTGTGCA
ATCGTTCCATTATGTAAAGGAAGAAGAAGTTGAAGCGTTGATCAACAAGATACATGACAC
GTGTCTCAAAGGGGGTTCTGTTAATCTAAGCGAGATGTTCATTACAACCTCGAACAACAT
AGCCTCTAGATGTATACTTGGACGGAAGTTTGAAGAAGAAAATGGTAAGAGCAAGTTTGG
AGAGCTATCAAGGAGAGTAATGGTGCTATTTGTAGCATTTTGTTTTGGAGATTTTTTCCC
TTTTTTGGATGGGTTGATGTTCTTACGGGATTAACTCCAAGCCTGAAAGCCATTTCTAGA
GAATTAGATGCTTTGTTTGATCAAGTGATTGAAGAACATAAGAAAGGGAATAGTGATGAT
GACCAGCCTAATAAGCTTGATTTCGTGGAGATTCTCCTCCGACTTCAAAAGAATAGCATG
CTCGACTTTGAGCTCACCAAAGACAACCTCAAAGCAATTCTAATGGATATGTTTGTGGGA
GGAACTGATACAACTTCAACAACTTTGGAATGGTTAATGGCGGAGCTTATAAAAAATCCA
AATATTATAAAGAAAGCACAAGAAGAGGTGAGAAGGGTGGTGGGAAAGAAATCAAAGATA
GATGAGAATGACATCAACCAAATGGATTACTTGAAGCGTGTCCTCAAAGAAACTCTAAGA
GTACATCCACCAGCTCCTCTCTTGGTACCTCGAGAAACATCAGCAAATGTGAAATTTGAA
GGTTATGATATTCCGCCAAAAACAAGAGTATTTGTCAATTCATGGGCAATCCAAAGGGAC
CCTACTGTATGGGAGAGGCCAGAAGAGTTCCTCCCGGATAGATTTAAAGACAATCCCATT
GATTTCAAAGGCCAAGACTTTGAATTCATCCCATTCGGAGGTGGGAGAAGGGGATGTCCA
GGATTGGCATTTGGTGTTACTTCAGTTGAATATGTGATTGCCAACATCTTATATTGGTTT
GACTGGAAGCTACCTGGTGATAATGTACATGGGGAAGACTTGGACTTGAGTGAAGTTAAT
GGGCTCACTGTGACGATGAAAATTCCTCTTCATCTGGTACCAACACTGTACTCACCTTGA
TCTATGCATTAAGAGATTTGTGGTTTTATATATATATA
>KA400459 | CAV_007296 | Unigene15833_All [organism=Corylus avellana] [strain=L.] [gcode=11]
CGACCAGATTATCAAAGGCCTTATTTTGGTCATGCTAGTTGGCGGGACTAACACATCAGC
AATATCATTAGAGTGGGCGATGTCCAATCTGCTCATCCATCCTGATGTACTAAAGAAGGC
TAGAGCTGAATTGGACAATCAAATTGGGGAAGCGAATTTGATAGACGAACCAGATGTGCC
TAAACTACCGTACATTACCTTCAAAGCATAATTTCTGAGACCCTTCGATTGTACCCGGCA
ACTCCACTGCTAATACCCCACATGTCCTCTGATGACTGCACCATCGGAGGATACGATGTT
CCACGTAACACAATGTTATTGGTGAATGCATGGGCCATACACAGAGACCCCAAGGTGGTG
TGGGATGATGCAACCAGTTTTAAACCCGAGAGATTCGAGTGCGGCAAGGCTGACCCGCT
>KA428343 | CAV_035118 | Unigene47529_All [organism=Corylus avellana] [strain=L.] [gcode=11]
TTCCCACACCAACCTAATTATCCACCAATCACTAATCCACACAATTGTTTCAAAGAATCC
TAACCGTCTCCATCGGCTCTGGACGCACAAAACTTGAAAAAATACAACACAAAAAGATAG
GAAATTCCTGGACCAATCCACCCTTGAGCAACGTGGCAAACAACGAAATTACCATTCCCC
CCTTCCCCACAAAATAAAGACCTAGATGGTGTTTACAAATGCTTAGAAAAATAGAAAAGT
GAAAAGAAAATAATGTGCGGAGGGGCATTTTAGATATTTTCATCAGTCCAGTGAGAGATT
CGGGTACTGTGCGCACCGTTTCGAGAGGAAAACCATGCAGTCGTCTTTGGGGCAAATGGT
GGGGATGTAGGCGATCTCGTCGCAGCCGTCGGTACGGTGGCGTTTAAAGTCGAGCAACGT
GGCGAACATCGCGATGAAAAGGACGAGGTGGTTCAAGGCGTACCTCTGACCCACGCACAG
GTGGGCCCCGGCCCCGAAGGCCAGGAAGTTCCGCTTGAAAAGCCGGTCCTCCTGGCGCTC
ATCGGAGAATCTGTCCGGGTCGAACCGGTCCGGCTCTGAGAAACCCTGGAACGACGACTC
GAACACCGAAGGGAACACGATCGTCCCCTTGGGGATCGTGTACGTCTCCGTCAGCGGGAA
GTCCACCGCAGCAATATGAGGCACCATGGTCGCCGGAGCTCGGTACCTCACGACCTCACG
CGCCACCGCATGCGTGTACTTCATCCGCCCAAGCTGGTCGGCGGTAATCAGAGAATCCGA
CTCCGGCGACCATATCGACTCAACCTCCTCC
>KA405457 | CAV_012402 | Unigene23621_All [organism=Corylus avellana] [strain=L.] [gcode=11]
GCCCCAGCTAGCATTCAGTAGCTACTCAGCTATTTTCCAAGAAACAAATGGAAGGAGTTC
TTCATCCCTGTCAAAAACGACCTCGTCTTCCTCTAATATGTTCACAGATGCCTCAATTCC
ATGTCCATCTCTTGTACTCGTCAAGACGACAAGATTCTTAAAAGGCATACTGGGACAGCA
CGCCCAGGTGGGCTCCCCCCACCCAAAATCAGCTTCATAAAGAGGAAACCTGCACCAACT
TGTAAACTTATACAACTCCACGTCACCCATCGAGGACACCTCCATCCCCTTTGTCAGCGA
ATCCGGAAACTCATCGCTCTGTAGTTTCTTCACGTAATCACCGTCGATTTCTTTTATTAC
ATGACTTAGTTTGATCGCCAGTGTACGATCATCATCATGATCAAGCTGATGATCAAGCGG
TGATAATACAGCCATGGCGAAGTACCAAAGATTCCCAAAGGAATGCGTTGGCAAGGGTGG
GACCATCCTGGGGCGTAAGTTCACCGCATGAACAGCTACATGCACTATTGCTGGTGCCGG
TTTTGATTTGTTTATCGCAATCAGACGTTTCCATATGAGCGCTGAAACCGCCTCAACGCG
CGTTGAGGAAGCCTTTTCTTTCAAAGCTGCGATGCTTGATTTGTCGAACACCAATCTTCT
TGTTACGATCTTTTCCTTTGTGGCCCCAATGTCTCCCATGCCCCAAGGCAAATCTTTTGG
TGGGAAGTACGTGGCCGCATCAAATTTTGGACAGACATGATCTTCATCCGATCCCCCACG
TGATGTAACGCTCCAGGCGCCAAGAAATGTTGTGGCTGAAGCTCCATCTGCGATCCTGTG
CGAAAAACACACACCAATGGCTACTCCGCCACATTCGAAGATATTATATTTGACAGCTAA
GAGAACTTCATGGGTTCCAAAGGGTTCAAATGGCAGAAACTGGTTCAAGATTTCCAAGTT
GAAGTGTTGGAGAACTTGTGATAAGTTGTAGGCAACTCGAGTTTCATAAAACTCGACCCC
CTCATCGTTGCAGTCGATGAAGTGATCTTCTTTGACGGATCCAGCCAAAGGGTAGAAGCG
GTTGAGGGTTTGTTGGAGGGACTTTTTAAGGCGATTCTTGGGTTGATCAAAGTCATGGCC
GCTCTTGGGTTGATAAAAAAGGATGATAGGAATATAAGTGGTGGGTGCAAGTTGGTCTAG
GAAGGAACCTTTGAGGTTTCTAAGCTCATGGGGTGTTGGAGATGATGGTTTAATAATTTC
CTTCGAGATTATTTCAACCTTCATCATCTCCATATATAGATCTCTTTTATATATAGACCA
GAAGCTAACCCGCCCACTGAAG
>KA406942 | CAV_013858 | Unigene25498_All [organism=Corylus avellana] [strain=L.] [gcode=11]
CTCCTCAGCAAGTTCGTCCAAACCGTAATTTCGGGCAGTAAGGTATGCCAAAGGCTGCAT
GCCAACATCGCGCAACAAGTTGACGCGACCCTCGATGTCTCCAGAGTACAAGGTGTTTTG
GAACTTGGACATAGGATCGCCACGTGCCTCAGCAATTTTACCCATCTTAGTCAACTTATC
GGTGCTCCCTGTAGCCATGTACAAGAATGACAGCTTGTCGAAGTTTTTGGTCTTCTGATA
GGCGATCTCCACAATCTTGTGGTTCCCCTGTCGCAAGCCCTGTTGAGCCAACCTTTCCCA
ACACTCTGGCTTTTCGATCGCCCTGGCGGTCTCTAGTGCAACATCAAGATTCCCGCATTC
AATAGCAAGGTCGAACCGAGTGTTCTTGTCTTGGACGAAGTGAAGAGCGATTTCGGGGAA
GCCTTTCTTCTGCAAGTACGCGATAATACTTTGCCCAACCAGATTGGA
>KA398346 | CAV_004991 | Unigene11217_All [organism=Corylus avellana] [strain=L.] [gcode=11]
CCTAGCCTTCAACATTTTCAGCCTCACTTCTGCTGACATCGCCCACCTCAAGGAGAAGGC
CAAAGCCACCGATGGGGTCCATACCAACACGCGTATCAGCGGCTTCAACGTCGTTACCGC
CCACATATGGCGGTGCAAGGCATTATCATGCGACAAGGGAAAAACATGGAGAGATTGTCC
ACCATCCTTTACGCGGTTGACATAAGGCCAAGACTAAACCCGCCATTGCCGGCATCTTAT
TCGGCGAACGGGGTGCTCACTGCATATGCA
>KA396049 | CAV_002486_2 | Unigene5485_All [organism=Corylus avellana] [strain=L.] [gcode=11]
GTTCATGGTTGTGAATATATTAGGGAAGAGCTTCAAAACCCACCACTCTTCAAGTCTTCC
CCCAGGGCCATGGAAGCTACCCATCTTTGGAAACATGCACAACTTCTCATCACGCTCTCC
ACCACATCATGCGTTGAGAGACTTGGCCACGAAACACGGGCCGTTGATGCTGCTTCGGCT
CGGAGAAGTTTCGACGGTCGTGGTTTCATCGGCGGAGTACGCGAAAGAGGTGTTGAAAAC
CCATGATGCAATCTTTGCGTCGAGACCCCGTGTTCTGATATCGGAGATCTTGTCGTATGA
TTGTTCAAGCATTGGCTTTTCACCCTTAGGGGATTACTGGAGACAGCTACGAAAAATCTG
TGTTCTAGAGCTTTTAAGTCAAAAACGTGTTGAATCTTACCGTTCACTCAGAGAAGAAGA
GCTATCAAATTTCATCGAGTGGATAAGGATTGCTGCAAAAGCTGGATCCCCTGTCAATCT
TTCCAGCAAAGTGTTTTCAATAGTATATGGTATTACTTCAAGGGCAGCCTTCGGTAAGAA
ATGCCAAGACCAAGAAAAATTCATACAAATTGTGAAGGATGTTATCGATTTCGCATCAGC
TTTCAATATTGCAGATTTCTTTCCTTCTATTAAGCTGCTTCAAGTGATCAGTGGGGTGAG
GCCTAAACTTGAGAAAATGCACAAGGATGCTGACAGGATTATGGAAAGAATCATCACTGA
ACATATGGCAAAGGCAACAACAGCAAAAGCAGGGGAGGCTGCAGCAGAAGAAGATTTGAT
AGATGTTCTCCTCAAATTTCATGACGAGCATGGTGACACTGAGTTTTCTTTAACTAAGAA
CAACATCAAGGCTGTAATCCTGGACATTTTCTCTGCTGGGAGTGAGACATCAGCCATAAC
CATAATTTGGGCAATGGCAGAAATGATGAAAAATCCAGAAGTGATGAAGAAGGCACAAGG
TGAGGTGAGGGAAGTGTTTGATAGAAAAGGGAGGGTTGATGAAACAGCCATTAATGAGAT
GAAATATTTGAAGGCACTTGTTAAGGAGACCCTGCGGGCAAGGCCACCGTCTCCTCTGTT
ACTTCCAAGAGAATCTACAGAGAGGTGTGAAATTAATGGGTATGAAATTCCTGCAAAAAC
TAAAGTTCTTGTTAATGTGTGGGCAATTGCAAGAGATCCCAAATATTGGACTGAACCTGA
GAGCTTTAAACCTGAGAGATTCCTTGATAGCTCTATTGACTTTAAGGGGAATAATTTTGA
ATATCTCCCATTTGGAGCTGGAAGGAGGGTATGCCCAGGCTATACATTTGCCCTAGTCAT
TGTTGAGTACACAATTGCTCTGCTTTTGTACCATTTTGAT
>KA408938 | CAV_015740 | Unigene27929_All [organism=Corylus avellana] [strain=L.] [gcode=11]
ACACACCGAAGGAAAAGATACAAGTAAAAATTAGAGATATTATCATAAGCTATGTCTTCT
TGTGTATGTGTATCTGCTGAATGCTGAAAGATAAAAGAAGATATATCTGTATATATATAT
ATATATAGCATTGTTGACTCATCATATCACAGGCAGCTGCACCCCTGGCTCACTGATAGA
GAGATGGATGAGTTAGCCTTGGGCTTGGAATTGCGAGAAGAGGTGTCTTCTTTTTAAGTA
CAATCCCAAACTTTTCTTCCAGATCCAACTTCGCTCCATGGGGCAGTGTCCAATCAAAAG
AATGCACAAGTGTAGCAACTGAAAAAATCACCATCCGCTCAGCCATTGCAATTCCAGCAC
ATATCCGGCGACCCGACCCGAATGGAAAATAACTGAAGTCATTTCCACTGTAGTCCCATT
TATCATTGGAGAACCTTTCGGGATCAAAATTCAATGGATTTTCCCAAATAGAAGGGTCCC
TATGTATTGCCCACACATTTACAAACACTCGGGACCCTTTTGGAATTGTGTAGCCTCCTA
CGGTGCACGTGTCGCTAGGGCAATGGGGGACTAGAAGAGGCAACGCTGGGTGCAAACGCA
GCGTTTCTTTCATCACAGCGTGCAAGTAGGGCAATTTGTGAATGTGAGATTCTTCGACGA
TGTTGTCTTTCCCAACAACGGCCTCCAATTCTTGTTGGGCTTTCCTCATAACCTCTGGTT
TGTTCATCATTTCAGCCATGACAAACTCTACTGTGTTGGAGGACGTCTCTGTCCCACCCA
CCACCATATCCATAAGCAAAGCCTTGACGTGGATCATCGTCATAGGTGCTTCGGAATCAC
CACCTTCATCCTTCAATTTCAGCAAAAACTGCAAAAAATCATTCCTCTCTTTCCCAGAAA
TATTACCAGCTTCTCTATCCATCTTCAGCCGTTGATCAATCACTATATCAAAAATCCGAT
CAAACTTTCGGGCCAACCCATCCATCTTTTTGGTTATGCCTTGCAAATCAAACCGGGCCA
AACCCGGATAAAAATCCGAGATGTTTGGCTTCCCCAAATTCTCCGTTATCTCGGACACCA
CCTCCCTAAACTCCGCCCCGAGGCTACTCCTCTCGTCTCCCTGCATCGTCCCGCCCCACA
ACATGTTGGTAATCACGTTGAGCGCCGTCAGGAACATCTGCTCCCCAACGTTCACGGGAG
ACCCGGCCCGACTGTAAAAGTATCCGACAGTTTCCCGGACTTGTTTACGACGGAGATTGT
ACACGGAGTTCAAGGTGGTGTTGCTAAGCATCTTGAGCACGCACGCTTTTCGGAGCATCC
GCCACTCCGGCCCGTAAGGGGTCCACACAATATCCGACCCGCCATAGGTGACGGCCCGGG
CCCCGGCGGGCACGTCGCGGTTTGCGAGCGTGAGATCGTGATCCTTGAGCACTTGCCGGG
CGATGGAAGGGGAGGTCACCACGATGCCAAGCTTGTTGCCGAGCCAGAGCTTGAGTATGG
GTCCGTGGGTCTTGGCCAGGTCGGCAAAGTAGAAATGGAGCTCCGGGTCGAGGGAGAGGA
GGTTCCCGACCAACGGGAGGCCACGTGGGCCTGGCGGCAGTGGTGGAGTGTCGGTGCCCT
TCCTATTTTTGGTGTAAATCCAGGCGTAGCAAGAGAGCGTGAAGATAACGAAGAGGGAGA
AAAGCAAGCGTGAGAGTTGGTCGTTTCCATTGCCAAGATTTGGCAGAAAATCTGAGATGA
GTGTCATCATGAACAAGGAGAGTGGGAGAGCTGTACGCAACTCGAGGAATGGGATAAGCT
TCGTCAATTATTTCATGGGGCTTAAATGAAAATGAACGGGAACCGTGGGTTTATGTGAAG
ACAAGGATCATCTGCTTC
>KA407028 | CAV_013941 | Unigene25598_All [organism=Corylus avellana] [strain=L.] [gcode=11]
TTGGCAAATGGCAACAACACTATATGTATTGGCAATGAATCTAAAGATTACATATACAAT
TTGGGCAATAAGACTATTAGCCACAAGAAAATTTCTTGTACAGTTTCCAATTAAGCCAGT
GATCACAATGATCATCAAAAGGTGGCTCTTTTGAGAGATGTCAGGGTAATAGAGGCCCCC
AACACCGACGTACCCATCTCGATCTCGAATGAGTCGTATCGAAGAAACAATTCCACGACA
AGAAGCCTCGACACCAAAATCACGAAATCCTTTCCAGCACACTGTTTGTTCCCCACCGTC
GGTCTCTCGGTCTCTGGCCCATTGGACCACAACACATGCTTTAACAATCTCTCACCCTCT
CCGACAAACCGGTCCGGCACAAACTCTTCGGCTTTGTCGAATATTTTGGGGTCTTTGGTC
GCGAATGGCTGATACCCAAATATCATTTCGCCTTCTTTGACTTTGAAAGCTGCGTCGTGG
CTCTCGATGATGAGGTCGCGCTTGGCTCTCCCGTATTGGAGCGGTACGGGCGGTTCTATC
CGGAGACATTCGTACACGACGGACTTCATCAGAGGCATCTGTTCCATGGCCGCCATCGTG
ACTTTTCCGCCGTTGGATCTGATGGCTGATCGAATCTCCAGCGCCAACTGTGTGTGCACT
TTGACCCCTGCTCGGCCGATGAGCTTGATCATGTTGGGGAAGAAAATCTTCATGCCCCCG
AAAGAGTTGAAGCAAGTGGCAAAGAGAAGATTGTGGCAAGCTTCGTCTCTAGAGACGCCT
AATCTCTCGGCCTCGTCAAAGACGAACCCGGATGACTGGTAGAAGAAGTCATAGAGCCTC
TGGTAATCGGCTTTGACCAGAAATGAAGGGAGACGGAAGGTGTGGAGGAGGAGCTCCTCG
AGAGGCACAGGGAGGCCGAGACTGAGCAGAGGGGCGAGCTGAAAGAGGACCCATTTTGCA
ACCAGGCTTGGCCCGTCGAGCCCGAGCTTGGTCTCTGCAGGGTTCGTGTCGAAGAGTGCA
CGAGCCAGGAAGTTAAAAGCGGCTTGATCACTGGCGTCTCCGAAAGCGGCTTTTCCTTTG
GTTGCCAGCTCATTCTCTAGGCCCTCGAAGAGCTCCGCGTAGCTGGAATGGAAATCGGGT
ATGACGTGGTCTCGACGGGATTTGAGGAGGAAGAACAGGAGGCGCTTGAGCTTGCCGTGG
CTCGGCTCCGATGGGTCGAGATACGAGAGGACTCTGTAACCCCCGGTGAGCTCCGTGGAT
GGCATGTAAGTCCCCGTGAAAAGGTCTCTCTTTTCGACCTTGGTGACGTCGAAGAGCACG
GGAAAGCTCTTGCCGTCGAGTAAAACCACAACCCTTGGATCGGAGGCTATGAAAGGGCCA
GGTGGCATGTTTGCTCTGTACACCGTTGACTGATACTTTTGGATGCGTGATTTAAAGAAC
TCTTCACGGCCTTGCTTATAAAAGTAATCAAGCCTATCCTTAATTGGACCGATAAAAGGT
ACGCCATAGTTTCCGGGGACTTTCCGGATTGGAAGCTTGGTGGGTTCAGGCGGCGCCACC
CGTTGGACCGACACAGATGGCGTATCGGACACCGAGGCAGAGATCGGACAGACTACAATC
CGACGCGTGGAGGACTTTGATGATCTTCTGGGTGCTTGAAATTTTGGTTGCAGGGAAGGA
AAAGCTAGAGAAGTGGACGCCATTGTGGATTGTGGTTGCTTTGAATTTTGGCTTTGTTGC
AGAGAACTAGAGAGAGGAGAATAAATAAGAACCGAGGGTTGTAGCCTGTAGGAGGTACGG
CTGCTTATCAG
>KA429736 | CAV_036511 | Unigene48922_All [organism=Corylus avellana] [strain=L.] [gcode=11]
CCCACGACCATATCTTCGCCAGCCGCCCGCAGCTCATCTCAGCCCAGTACCTCTCCTTCG
GCTGCTCCGATGTCACCTTCTCCCCCTACGGCCCCTACTGGCGCCAAGCCAGGAAGATCT
GCGTCACCGAGCTGCTCAGCACGAAGCGGGTCAGCTCCTTCCAACTCATCCGAGACGAGG
AGGTGAATCGGCTTTTGAGCTCCGTATCGGGTCAGTCCGGCTCGGAAATCGACCTGGGCG
AGCAGTTCTTCGGTCTGGCAAACGACATACTGTGCCGAGTGGCGTTCGGAAAGAGGTTCA
AGGAGAAGTCGGGAGAGGGGCAGAAGCGTCATTTGGTGGATGTTTTGACGGAGACACAGG
CTTTGTTTGCTGGATTTTGTCTGGGTGACTTTTTCCCCGAGTGGGAGTGGGTCAACTGGG
TGAGTGGGTACAAAGCGAGATTGACGAGAAACTTGAAGGATCTCAGAGCGGTTTGCGAGG
AGATTATAAAAGAACATGTGGATGAGGCCGGTGCGGTGGGCAAGGAGGATTTCGTAGATG
TGCTGCTTCGGGTGCAAAAACGCCAGGACTTGGAGGTGCCCATTACAGACGATAATCTCA
AAGCTCTTGTCCTGGACATGTTTGTTGCCGGAACTGACACATCAGCGGCAACACTAGAAT
GGACAATGACTGAGCTTGCTAGACACCCGGCAGTGATGAAGAAAGCACAGGAAGAAGTTA
GAAATATAGCATCCAGCAGAGGCACAGTTGAAGAGAGCGATCTTCAACATCTTCATTACA
TGAAGGCAGTGATAAAAGAGACAATGCGGTTGCGCCCGCCAGTCCCTCTCCTAGTGCCTC
GAGAATCCATGGAGAAATGCAATCTGGATGGCTACGAAATACCTGCAAAAACTAGGGTTC
TAATCAACACCTACGCTATTGGAAGGGATCCCAAGTCATGGGAAAACCCTCTGGAGTTCA
ATCCTGAGAGGTTCACCGATAACAACATTGAGGTCAAGGATTCGGATTTCAGGTTTCTAC
CATTTGGTGGAGGCAGGAGAGGGTGTCCGGGTTATTCCTTTGCGTTGGCTACAGTAGAGA
TTGCGTTGGCTCGCCTCCTGTATCATTTTGATTGGTCATTGCCTCAGGGGGTTGGTGCAG
ATGATATGGATCTCAGTGAGGTTTTTGGGCTTGCAACCAGAAAAAA
>KA427870 | CAV_034645 | Unigene47055_All [organism=Corylus avellana] [strain=L.] [gcode=11]
TTCAACGCCGTGACATCAACATGCCTTTATGCTAACCTTTTGTCCAAGCCTCTGAGTTAT
GCTGCTGGAAAACTGAGGGAAGCAATTGAGAGAGTTACAGATGAGTACATAACATCCGCT
CTTGATTTTATAACGAGTCAAAAAGATGTAGCTCCTTTGAGGAAAAACTTCCATATCAGG
GGATACACTGAAGCACCTTTCTTAGGGAATCCCAATGCTAACATTGGCAGTTGGATTAGT
TTGCCTTTGTATAGTGTAGATTTTGGATGGGGAAAGCCAGTATACGTGGGTCCAGGGATC
TTGCATTCTGATGGCAAGATATTTGTCATGCCAGGTCCTGCAGATGAAGAATCTCTTATC
ATAGCATTGTGTTTGCAAACACAATGCATGGATTTCTTTAAAAAGTTCTTCTACGAGGAT
ATATATGGTCAATCTTAAGAAGTCATCTATAGTGATCATGATGGATCTTCTGTCATCTTT
TGATGCAAAGAAATCAAGGGTTCTTCATAAGTGATTCACGTGGATGGATGGGAGTAAAAA
AGTTTGAACGTGCTTGGAGGCAACAACCAAAAGTTGGATTTTCATTGTTAGTTTAAGCTG
GTTTATGATTTGTTTTACTTTAATTTTACGAGTGTTTGGTTTAGGGTACTTTTTATAAGA
AATTATTGTTAATTAGTATTCGGAAGTCTTTATTTGTAATAATTAAGATTTCTTAGTCCT
TAATGCTTGTAAGTCTTTG
>KA407144 | CAV_014050_1 | Unigene25736_All [organism=Corylus avellana] [strain=L.] [gcode=11]
GGGGTCCGCATGTAAGTGACCAATCCAGGGTTTTCTGACAAGTCAAAATGTTCGGGCTTG
ATCCCTTCAGGTGGTGCCCAAACAAAATGGTGCAATAAGTGACCAAGCATGGATGTGACC
AAATTAATAGCAAGTTGTGCACCCAGGCACACCCGCCGCCCTGCACCAAATGGAAGCAGT
CGAAAATCATGGCCCTTCATGTCAACGTCCTCCTCAAGGAATCGCTCAGGACGAAACTCG
AGCGGGTTCTTCCACACCGCCAGATCGCGTGCTATGGCCCATACATTAACGTGAACACTT
GATCCCTTAGGGATGTCATAGCCACCAATTTTGACATGGGTGTTGGCTCGGTGGGGGAGC
ATCAGTGGGGTTGGAGGGTGCAACCTTAGGGCCTCTTTGACTACACATTGTAGGTAGGGC
AGGGAAGTAAAATCGGCTTCTGTCATGACGCGTTCGGTTCCGATAACACGGTCTAGCTCC
TCTTGAGCCTTGTGTTGCACTCTCGGGTTCTTAATTAGCTCAGCCATAGCCCATTCTACA
GAGATTGCGGTGGTGTCCATGCCTGCAGTGATCATGTCCCAAAGGAGTCCAATGACGGTG
TCGTCGCAAAGGTCGTACTTGTCCTGCAAGGTAAGCAAGGCATCAACAAAATGCTGCTTG
GCTCCACCACTCTTTTTTCGTGCCTGTGTGTGCTCTTCCATGATAATATTAGTGAGTCTG
TCCCTCCTTTCCCCATGCTTGTGGAATGCCTCTTCCTCCAATGGAAACATCCAACGAAGC
CATGGGATGTGGTCTGTAATGGGAAGTGATCCACCAATCTTCACTCCATTGGCCATGATT
GCCTTGAATTCCAACCCCTGCTCGTCCGTTAAACCCTCTGAGTTCACAAACCTCTTTCCA
AATGTCAGTCGTGTAATGTTGTTGAATGCC
>KA395759 | CAV_002169 | Unigene4782_All [organism=Corylus avellana] [strain=L.] [gcode=11]
TGTTTTAACAATCGGTCAACACATGGAGATGATCACCTGGTTCGTCGTACTCATCACCAT
CTGCATCACAGCCCTCCTCAACCTCCTGTTCATTCGCAAGAAAAGCTCCAGAACCCAGCA
GCTCCCTCCTGGACCCTTCACCGTCCCCATCCTCGGTAGCATCCTATGGCTCCGCAAGTC
CTCTTCTGAGCGCGAGCGAATGGTCCGCAACCTCCACAACAGGTATGGGCCCATACTCAC
CCTCCGCCTCGGCTTGCGCCCAACTATAATCGTGGCCAACCGAGGCCTAGCCCACAAAGC
CCTCGTCCAGAACGGCGCCGTATTCGCCGACCGTCCACCCGCCCCTCTCACCTCCAAGAT
CTTTAATAGCAACCAGCACAACATCAGCTCCTCGTTCTACGGCCCCACGTGGCGCATCCT
CCGCCGCAACCTCACCTCCGAGATCCTCCACCCTTCGCGCGTCAAGTCCTACACTCGCGC
CCGCAAGTGGGTCTTGGACATCCTCATCAACCGCCTTATATCTCACTCCACGACCGAATC
CGGAAACGTTAAACCTGTTGTCGTGATTGACCATTTCCAATACGCCATGTTTTGTTTGCT
GGTACTCATGTGCTTCGGAGACAAGCTTCGCGAGACCCAGATAAAAGAAATCGAAGACAT
CCACCGTCGCCAGCTTTTGAGCGCCGAACGTTTTAACATACTCAACTTTTGGCCTAGGCT
TGGAAAGATAATATTCCGTAAGCGTTGGAAGGAGTTCTACAATATTTTCGAAGCCCGGAA
GGCCGTACTAATGCCTTTGATAGAAGCGAGGAAGAGAGCGAGGCAGGAAAGATTAAACAA
GGCAAGAGAGGATATCCAGCTGCAACAAGACAAAGATGATGACGACTTTGTGGTGTCGTA
CGTGGATACGTTGTTGGATTTGGAGTTACCGGAGGAGAAGAGGAAGCTTGAAGACGGGGA
AATGATTAGCTTGTGCTCGGAATTTCTCAACGCGGGCACGGACACTACGTCCACGGCGTT
GCAGTGGGTAATGGCGAATTTGGTGAAATACCCACGCGTCCAAGAGAAGGTTTTGGCAGA
AATTAAAGGGGTCGTTGTGGGGGATGGAGAGAAGGAGGTGAAGGAGGAGGATTTGCACAA
GCTGCCGTATTTAAAGGCAGTGGTTTTGGAGGGTTTAAGGCGGCACCCACCTGCGCATTT
CGTGTTGCCACACGCGGTGACAGAGGATGTGGTTTTGGATGGCTACTTGGTGCCCAATAA
TGCCAGTTTGAATTTC
>KA395310 | CAV_001691 | Unigene3654_All [organism=Corylus avellana] [strain=L.] [gcode=11]
TGTTTGTGCCTGAAAGATTTTTAGAGAAGAATATAGACTTCAAAGGCATAGATTTCGAGC
TCATTCCCTTTGGGGCTGGAAGAAGGATTTGCCCTGGATTGCCTTTGGCCAACCGGATGG
TGCACTTGATGTTGGCATCTCTAGTCCACTACTTTAATTGGAATCTGGCAGATGAGTTGA
AGGCAAAAGATTTAAACATGAGTGAGACATTTGGCATTACCTTACATAAGGCTGAGCCCC
TCCGGGCTATTCCCATCAGATTTGGGTAATTTTCATTGCTTTTGTTTTTAGCCTAATATG
GATGTATGCGCATGTCTTTATATTATATGGGTATAATTTGAGGACTTTGTACATATTTAA
TGCTACGTCATGGATTGTGTAATTGAAGGC
>KA426027 | CAV_032802 | Unigene45210_All [organism=Corylus avellana] [strain=L.] [gcode=11]
AAATCTCAACCGCCCTAAAGGGTCAACCAGTCACAGAATCTAACCTCCATGAGCTACCCT
ATTTGCAAGCCACAGTAAAAGAGACACTAAGGCTGCATAGCCCAATACCTTTGTTGGTGC
CCCATATGAACCTTGAAGAAGCAAAGCTGGGGGGTTACACCATTCCAAAAGAGTCTAAGG
TAGTAGTTAACGCGTGGTGGCTGTCAAACAACCCCGAGTGGTGGAAAAACCCTGAGGAAT
TTCGGCCGGAGCGGTTCTTGGAAGAAGAAGGTGGCACAGATGCCGCAGTTGGCGGAAAAG
TTGATTTCCGATTCTTACCATTTGGCATGGGTAGAAGGAGTTGCCCGGGCATCATACTTG
CACTACCAATATTAAGCCTTGTGATTGCCAAATTAGTGTGTAATTTTGAGATGAAGGCCC
CAGTTGGAATGGAGAAGATTGATGTGAGTGGAAAAGGGGGGCAGTTCAGCTTGCACATTG
CAAGCCACTCAACCGTCGCTTTCGATCCGATTAGGGCATGATTTTGGGCAAAAAATGGTC
AAAGTAAATGGCC
>KA401062 | CAV_007944 | Unigene16957_All [organism=Corylus avellana] [strain=L.] [gcode=11]
AGTAAGCGACCTCCAAAACTTAATTGGACAAGCGTGCACATATAAACTCTTACAATTATT
AAAATGCTAGCAATTCGGTCGTGTCTTTGGAGTTTCATACCCTTGGCAAGATCACAGCCT
TGAGAGGGTCCTTCATCACAACAGTGAAAGCAAAAGTCTCAGCCGGGCTGGGTGGGGCTC
CGGGAACCGGCAACCACTTGAAAGTATGCACCATCTTTGCGAGCAGCATGAGCACATGCA
GAGTCCCCAGCGTCATCGCCGGACAAATCCTCCGGCCGGCCCCGAACGGCAGCATTCTGA
CCCCCCTCGTCCCCGTCACGTCCGTGTCGACCCCATCACCGACCAAGAACCTCTCGGGTC
GGAACTCATCCGGGTCCTTCCACACAGCCGGGTCCTCGGCCACCCACGCAGTGTAGAACT
CCACGCTCGCGTTTTCGGGGATGGTGTATCCTCCGAGCTCCGTCTCCTTCGTGACCGCGT
GCGAGAGCGCGAAATGGCCCGGTGGGTGTCGCCGGAAAGTCTCCTTGATCACCGCATTAA
GGTAGCTCATTTTCTCAACGCCGCTCTCCGTGATGACCCCATCTTTTCCGACGTGCTCCA
CGATTTCCCTGTACAGCTTTTCTTGAATCTCTTGATCC
>KA398218 | CAV_004849 | Unigene10888_All [organism=Corylus avellana] [strain=L.] [gcode=11]
CGATGATCCAGAACGTATTGCTCGGCTTGTGAGCAAATTCGATGACATTACGCTGGGGAT
GCATTCGATTCCGGTGAATTTCCCGGGAACAATATTTTATAAAGCAAACAGAGCAGCGGC
GGGGGGCCCCCCGGAGCTGAGGGAGCTGAGGACGATTATTGGGGAGAAGAAGGCAGCCAT
GGCAACCGGAGCACCCATGCAGGATATACTGTCGCACATGATTGTCGTC
>KA420091 | CAV_026866 | Unigene39273_All [organism=Corylus avellana] [strain=L.] [gcode=11]
TTCGGCCAGAAAGATTCCTTACAACCCATAAGGGTGTTGATGTGCGGGGCCAACATTTTG
AATTGCTTCCGTTTGGCACCGGTAGAAGAATGTGCCCGGCAATCTCATTGGCATTGCAAG
TTATGCAACTCACACTTGCCACCTTGTTGCACAGTTTTGAAATTGCAAACCCATCAGATG
AAGCTGTGGACATGACCGAGACAGTCGGACTTACCAACCTGAAAGCCACCCCACTCCAAG
TCCATCTCACTCCATGCCTTCCTGCTCAAATATATGCATAATTTTATTCGATATTTGATT
GTAAAATGCCAACTACAC
>KA422722 | CAV_029497 | Unigene41905_All [organism=Corylus avellana] [strain=L.] [gcode=11]
TCACCGCCGACCACCAACATTCGCGGGTACAAATCAGACGCGCCGCCTCCCACCACCGCC
ACCGCCCACCACGAGGGACGAGTCCCTCCACGAGCACTTCACCGGAGACGCCCACACACC
ACGGCACGGCACTAGATTGGACGAGTCCCTAAAATTTCTGACGCTCCTCTCTCTCGGCGA
CGCCCACTAAACGACATCACCACCGGCCACTTCCATCCACCACATCAACTGAATGCCACC
CACGTCACACCGCTGGCAATTCCCACCCAGTTGAAGAAGGTACAAACAGAAAAATTATAT
CTACAAATAGCAATGCGTCAAATGGATGTTTGCTATGTTATTGTGGAATTCTTGCTTATG
TAAGGACCTTCTGGATAGAAAAAAAAA
>KA395227 | CAV_001599 | Unigene3426_All [organism=Corylus avellana] [strain=L.] [gcode=11]
GTGAGTAAAAGCAGCTGCTGTGGTGGCCGGCGAATTAAACAGTGATCCATTCTCTCTTTG
ATATTTCATGACCATTTCCCAGTTCTGTGACTTCCCCAGTCCCTCTGAAACATATGCTAA
GTAGGTCCTCCTTCCTTCTGAGTTGCTTCCATAGCCTCTTTTAAGCTCCAACTCTCCCTT
GTGAACCAAAGCTTGTAAATTCGTTGCTCCTAGAGGGATATTCAAATCCAAATTTTTGGC
ATACTCGATCATAGCAGGAAATATTATCTCGAATCC
>KA409428 | CAV_016218 | Unigene28525_All [organism=Corylus avellana] [strain=L.] [gcode=11]
CCTCAACTGATTTCTGTCTGTATGTGTACTATACAGAACTGTGGGGAGTCCACAAAATGT
TTACAATTGCTCGACATGGTTAGTAATTTCTTCTGGGCAAGATTGTGCTTGTAGAAGCTC
TAATCGATTGAAAGGTTGAGCAAACTGCAAAATGTAGTCTTCATTCTCTTTGACTGTTCC
ATAAAGCCAGCATAATACCTCGTCAGCAAATGCCAGGCACACTCCTCCCTGCCAATAGTT
TTTCATTTTCACCCGTTCCGTTATGTCTTTGGTTCTTAGCCTCTCCGTTCGAACAAGTCG
GCCGGCATCATCCCTGAACCCAATAATAACATAAGGAACACCTGCCAGGAAAGATTGAAT
CCAGAACTTGAGCAGTTTCTCTCTCTCATATCTTTCCTCAGTATGATAATCCAACTCACG
ACTTGTTTTTAACTCTACATAGAACCTCCTTCCTTCATCAGTTGAATCACAGCAATCCAT
TTCGGCACCCATCAAAATACGATGAGCCCCTAATTTTGTTTTAATGACAGAACAATATTC
TGCATTGGCATCAACATGATGAATCCCTTCTCCGTCAGCTCTTCTTGGATCTTCAGTGGC
AAGGCTCTCAAAACAATATCCCCAATAACATCTTCGACGTTCCAACTCACTTTTCGGCCT
TTCTGGCAGCTTATGCACATCAAGATAGATGACCCCATTTCTCTTGTGCACACCCATTTC
CCAAGGCTCATGTCGAATATAAGCAGTAGCTAATATCTTATTGAGGTTGTTACGGTAAGT
CACAAAATGCATGTTTTGAAGTGGAATATTTTTGTCTCTTATGCAAGCAAGAAGATCACC
AAAACCCTGAGAGCCCAAATCTCTTTTCTCGGTAAAGGTATCAAAACCTTGATTCAGATC
AGCTCCAATATCTTCACTTATAAGACGCTTAAAAAGCCTCAAGCTGCGATCATCAAAGTA
GACTTCTCCATCTTCTGCACGACTGTAATAAGCAAGTTCGCTTGGCTCCTGCAGAGCAAT
ACGTTTTCGTGATAATGTTTCTTCACTCTTTGAAAGCTTTAGTTCAGAAACAAAGCGTTC
ATCACGACGACCATTCATAAACTTCGGGCCATAACCAAAGTTCTGTCTCTGAGGATAAGG
TCCAGGTCGGGGAAGGAGGCCTGCTCCTCCTCTACCATTCATAGGACGGCCACGACCATA
ATTTCCTCTGCCCGGGTTGTTAGGATTGCGAATAGAAGGCAATACAGGAATTGGGCAGGG
ACTGATAACAGGGGTTTTACAGTAATCTTCGTTATCAGACCCAAACAGATCTTTATCTTC
TTCGCCCCCATGATGCCCCCCATTGTTGTTCTCCACCTCTTCACCATTCCCTTCCACTTC
TTCTTCTCCTCCACTGCTTGCGCTCCCACTGGCGCTACTGGACGAAGACGCGGACGACGA
CGACGATGCTGATGACGAGGCGGCGGATGACGAGGACGACGACGACGACGGTGACGATGA
GTGTGCCCCATCTTGTTGGACATCGTGGGTTCGATTGTCGTCGTCGTGGTCCTCTCCGAA
CACATCTACGTCTTGCTCTGAGAAATCCATTCGCGGACTTTCGTTTGATCGATCCCGTGC
TTGCGTGTGTCCTTGGAGCCGTTTAGGAATTT
>KA394559 | CAV_000875 | Unigene1708_All [organism=Corylus avellana] [strain=L.] [gcode=11]
GGTTTTGGAGTAACCTCAAATCTTGAGGGGTCAAACTTCTCAGGCTTTGGGAAGATCTCT
GGGTTGTGGTGAATATTTCTGAAAAGTGGCAAAACTTTCCACCCTTTGGGTATAAGATAC
CCTTCGTATTCAACATCTTCTACCGCCTCTCTGAAAGTAAAAGATAAAATTGAAGCAACT
CTAAGTGTCTCCTGAATCACCCTTGAAGTGATTGTCATCTTTACGGTGTCTGCCCAAGTG
AGAGTTTTCTCCTCACCATTATCTACTTTCCTCCTTATAACTTCCTCTTGCTCTTCGGTG
ACTGCCTGAAGAACAGAGGGGTTCTCGCCTAGGTACTTGAGGATCCATGTGAGCACGCTG
GCGGTGGTATCACGAGCAGCGAATATGACTCCGATAATGTTGTCGGCAATTTGGTCGTCA
GTGAGGCCTTCTTTGTCGGCCATTAAAGATCCGAGTAAGTCATTGTGATCGTGTTTCATC
TGCCTCCTGGCTGAGAGGATTTTTGCC
>KA399667 | CAV_006439 | Unigene14184_All [organism=Corylus avellana] [strain=L.] [gcode=11]
AGCACCGAAGTAGCAGTATGCTTTCTTCGTATCTCTCTATAAATACCACTTCAAAAATCC
ATCAGAACACACACTATCACAACCAAATTAATTAACTTCCATTTTGCAGGCATGGCAGGA
CTGACACCCTCTCTAGTATTCACAGTGCGAAGGTGCAAACCAGAACTGCTTGCTCCTGCT
AAGCCAACACCACATGAATTCGAACAACTCTCTGATATTGATGATCAAGAGAGTCCTCGA
TTTCAAATTCCAATTATACAAATCTACCGATACAATCCCTCTATGCATGGGAAAGACCCT
GTCAAAGTCATCAG
>KA419178 | CAV_025953 | Unigene38359_All [organism=Corylus avellana] [strain=L.] [gcode=11]
CACTCTGCTGAAGGCCTAAAAGGACGTCAACAAGATCTTCCGTCTTTGCTGATGAAGCAC
TCATCCGGTTCTCCCTGTGCTCACGGATGATGTTCTCCAGGATCTTGTCCATCTTCGCAT
GAATCTTCTGTAGCTTAGATTTCGTCCGACTAATCAAATGAACAAATTTATGTGAAGGGT
ACAAATCAGCCAACTCAAAGCCTCCTGCGTAGGCTACTGTTTGCTTGGTCAATGATAGAA
ATTCATCTTGGTCTTCGCATTTACTGCCGAATGCTGCTCTACATAAAACAGTTGTGGTGG
AA
>KA416861 | CAV_023636 | Unigene36041_All [organism=Corylus avellana] [strain=L.] [gcode=11]
CAGCTAACATGAAGACGATGAGAAGATCTATGATATCCTCATCTTCCAATTGTCTTCCAT
CTTCATCTTTGACTCCCAAAAGTAAATCCATCATATCTTGTTTCACGTCTGTCGTCTGGA
CAGAATTGGCTTTGATCATTGCCCTCTTTTTGTCTAGAATAGTTTGAAAGACCTTCACCA
ACTTCTTTCTTGCCTTGAGTGCTCTATGGAATGCAAATCCAGGAAGATTGATGGCCTGAG
ACTTTATTCCAGCGTTTAGATCACCATA
>KA403675 | CAV_010631 | Unigene21246_All [organism=Corylus avellana] [strain=L.] [gcode=11]
CAACGAAGTGCTTCGGGTATTCCCACCTGTTCCATTCAATGAACGCACCGCCGTTCGTTC
GACGGTATTCAACTCCGGAGGAAAGAAATACCATGTTCCTGCTGGTACTCAGGTTCCTAT
CTCGATTCTTCATATGCACAGGCGACAGGATCTTTGGGGTCCCGACGCGGATGAATTTGA
TCCTGAACGCTGGCTCGATGAGCGACTAAAGAAATATCTTACCCCAAATCCATTCATTTT
CCTTCCATTCAGCGCGGGTCCTCGCATATGTTTGGGCCAGCAGTTTGCATACAATGAATC
ATCCTACTTCCTTGTCCGACTCCTCCAACGCGTCGACCAGATAACACTTGCCCCTGACGC
CCAGCCGCCTGAGTCACTTCCTCCCAGGCAC
>KA403937 | CAV_010897 | Unigene21619_All [organism=Corylus avellana] [strain=L.] [gcode=11]
GTCTGGACGAAATGCACTCAAATGCAGAATTCTTCATAATTGCAGGATCCGAGACGACAG
GCACGCTGCTCAGCGGCGCATTGCATTTACTTCTCGACAATCCTGCACAGCTGGGGAGTC
TGAGAAGCGAAGTTCGCGAACAGGCAGGGCACACTTACGTTCGAAAGACTGGCTGGCCTC
AAATATCTCAACGCGTGCATACAAGAAGCACTACGCCTATACCCACCCGTCCCTGTCGGC
GTCCCACGCGTTATATCGCCCGAAAACGGTGGCCAAGTTGTCTGTGGCGAATGGGTCCCC
TCGGGCACGCGGGTATGCGTCCATCATTATGCAACCTACCGGAGTCCAACGAACTTCAAA
GATCCCGACCTTTTCTGGCCGGAACGGTGGCTTGATGCAGACGATA
>KA426103 | CAV_032878 | Unigene45286_All [organism=Corylus avellana] [strain=L.] [gcode=11]
CAGAGGTACTCCGCAACCCAGAGGCAATGGCACAAGCCAAATTAGAGCTGGAGCAAGTAA
TTGGCAAAGGCAACCAAGTCGAGGAATCAGATATTTCTCGGTTACCTTACTTGCAAGCAA
TAGTCAAAGAAACATTTCGGCTGCACCCCGTAGGTCCTTTGTTATTGCCTAGGAAAGCTA
AAGCAGATGTAGAAATCAACGGTTATATTATTCCAGAGGGTGCACAAGTGCTAGTGAATG
CATGGGCTATAGGCCGAGACCCGAGCTTATGGGAGAATGCAAATTCATTTATGCCGAAGA
GGTTCTTGGGGTCAGAAATTGATGTCAAAGGCCAGCACTTTGAGCTTATACCCTTCGGTG
GTGGAAGGAGAATATGTCCAGGTTTGCCGCTGGCAATGCGAATGTTGTACTTGATGTCGG
GTTCTCTTATCCACACATTTGATTGGAAGCTTGAAGATGGTGTTAAACTTGAGGATATGA
ACATGGATGATAAGTTTGGCTTAACTTTAGAGCGTGCTCATCCTCTGAGAGCTGTCCCTA
TTCCAATTTAAAATAGGT
>KA414213 | CAV_020988 | Unigene33390_All [organism=Corylus avellana] [strain=L.] [gcode=11]
ACGAGTCCATGGAAGACTGCACTTTGGCTAGCTACCACATCCCAGCAGGCACGCGACTCC
TTGTTAATATTTCGAAGATCCATCGAGACCCACAAGTTTGGTCTGATCCAAATGAATTTC
GGCCGGAAAGATTCCTTACAACTCATATGGGTGTTGATGTACGGGGTCAGTATTTCGAAT
TTATACCATTCGGCACCGGTAGAAGAATGTGCCCGGGAATCTCATTTGCATTGCAA
>KA413194 | CAV_019969 | Unigene32371_All [organism=Corylus avellana] [strain=L.] [gcode=11]
GCAACTAAAAGTTTGATCACAAAGGACTTTTTTCATCAGGGCTTAAAAGGAATATTGAAG
GGAAGAGGCAATGACTCACTAGCCACTGTATATGGAGTTTTGTATATGCAAGCGGTGAAG
ACGCTACTGAACCCCTTAAAACCAATTTAGGCGTGCTGTAAGAGTTCAGAAGCGAGGCTT
TCTTTTTCGAGCCGTGTATTTTGTATCCGGATGCACATCATCTCCT
>KA394413 | CAV_000717 | Unigene1390_All [organism=Corylus avellana] [strain=L.] [gcode=11]
GATCAACATCTTTGTGGGTGGTGAGAAATCTTTCCGGTTCAAAAGCCAATGGATCCGACC
ATATGCGTGGATCTATATGAATTTTCCAAATGTTTGTGATCAACCGGGTGCCTTTGGGGA
CATGGTAACCACCTATGATGCAATCCTCAGAGAATTCACGCGGTCCTGATAGAGGTGCTG
GTGGATATAAACGTAATGTCTCTTTGACAATGGCCTGGAGGTAGACTAGCTGACTGATAT
CCGACTCGTTTAAGGCTCTTTCCTTGCCTACATGGACGTCAAGCTCTTCTTGTGCCTTTT
TCAACACTCGGCTATTGTTCAACAAAAGCGATATTGCCCAAGTTAGGGTAACCGTGCTGG
TGTCATTGGCTCCTACAATTATATTCAAACATGTGGCTTTGTTGATAGCATCAGCGTCAT
AACCTGCAACGTCTTTGCCATCAAGGACAGAAAGCATTACGTCCATGAAATCTTTCTCCT
CTTTATGATCCTCACCTGAAGCTCTCTTACGCTTATGCTCTTCCAACCATTCTCCAAGAA
GACCATCCAATTCTTTTGCAACTTTCTTCATGGCCTTCTCATGTCCACCCAAATCCAGCC
ATCCAAGGTAAGGAATGGTATCCGACACCACAAACATCCCAATATAATGAAAGAATTCCC
GCACTGACTTTTGGATTCGTCGCGACTCCTCCTCATCGGTCACTGCACTGGTTGAAAAGT
AGCGCTTTCCAGCTACCATCCTAAGAATCACGTTGAGACTCA
>KA422983 | CAV_029758 | Unigene42166_All [organism=Corylus avellana] [strain=L.] [gcode=11]
TCGAAGACCACGTTTCGCGGGCGCGACCCGAACTCGACACCCTGCGTGTGGAGGACTTGG
GTGGCGAGCTCGGGGTTCGACACGACGGCTAAGTTTTTGGAGCCGAGTTTGAGGAGGAAC
AGGGGGCCGTAGGTTTGAGCCATGGTGGCTAAAACGCCGTGGTTTAAGTCATTGCCAACT
TGCAGCCAGTTTCCGAATATTGGAATGGAGAAAGGGCCTGGCGGGAGGTTGGCGGAGCTG
CGTCGGCGGCCGAAGTAGAAGACGATGAGGGGAAGTAGAGGGAGGGTGGCTGAGAGAAGG
GTTGGGGAGAAGAAGAAGTTGGTGGCTGAAATAAGGAATATTACTGTGATAATGGTTGTT
GCAAAGAGATGAGCCATGGTGAGAGAGAGAGGGAAAG
>KA397699 | CAV_004274 | Unigene9640_All [organism=Corylus avellana] [strain=L.] [gcode=11]
CACATCCCCATTATCCAAACTAAAAAAGCATTAACCTATTTACTCACTCTTTCTCATCCC
TCTCCACGATCCTCACCGGCAATCCACCTTTCATTTTGGAAGTCAATTGCGGAACAAACT
CCGGCTCCACACCTTCCTCTATAACCGGAACCACCTTGAACCGCCTAAGAATACCTGCGA
CCACCCTCTTCATCTGCAAGAATGCCATCTCTTTTCCCAAGCAAATCCTCGGCCCCGCCT
GGAACACTGGATACGTGTATGCGTCCCTCCCCACGAACCTCCACTGCCTATTCTCCGTCT
CCTCCCTCTCCAGCCACCGCTCCGGCTTGAACTCCGCCCAATCTTTTCCCCATAGTGCCT
CTGACCTCCCCATTGCATACGGTATGTACGTCACTCTCATTCCCTTCTTCACCACTGTCC
CATCCGGCAAAACGTCGTCGTTCACGGCCTCCTTCGAGTCTACCGCCACAGGCGGGTACA
ACCGCATGCTTTCACACAGAGAAGCGTGAGTGTACACCATGTCTTTCACTTCATCAAAGG
CGGTCGCCTCGGATTTCTCATTGATTTCCTTGAGAACCTCGGATTCCACATGCGGGTTCT
TCGAAAGCAGCCAAAGATACCATGTGAGAGCCGCGGAGGTTGTGTCGCGCCCAGCAAGTA
TAAAGCTTATCACTATGTCGGTCACGAAATTCTCATCCGAGTGGCCGGAGCTCAAGAACC
TTGACAATAGGTCGACGGAATCGAGTGACGCCTTCTCTCTGAGCTGGTGCTTCTTTTCTC
TTATTACGTTCTTTGCAAATTCTTGAACTTCTGAGACTGCGATTCTCAGGCGCTTCTCGG
ACCCAATATTCAAAAGCTTCTTGATTTTCCAAACGAGCGGGATTAATGATCTGAACCTGT
CGCCGCTGATCTGGACACTATCTTCAAAGGCTTGAGCGAATTTGGTTTGTGGAAGAGAGG
GCAAGAGATATGCGGGGTCGAATCCGAAAGCGATTTCACAAATATTATCGAAGGCAAACC
TTTGAAGAATGTCCTCGAAGTCTAGGACTGTTCCGGTAGCGGCAGCTGAGGAGAGGATCG
GGATGAGGCGGTCGGAGATCTCGGTGTCCACGACGGTCTCGACGAACTTGCGCAGGGACC
TGGTGTTGAATTCGTGGCTGGCAATTTGTCTTTGGAATTTCCAGGATTCGCCGTCGACGT
TGAAGATGCCGTTGCCGAGCAAGTCTTTGAGGGTTTGGGGGAAAATATTTCCCTTGCCGT
AGTTGTGGAAGTGGGTCTTGAGGATGTGCTGAACAACGGCTGGGTTGGCGGTTAAGACCA
CGCGAGTGGCGAAGTTGCGGTGGAGGACGTAGGTGGCGGAGGGTGAGAGTTGGACGATGT
CTGAAATCCATTGGAGACTGCGGTTGCGGTTAGCAAGCGCAGCCAAGAATGAACCGATTA
TAGGGTAGGATCTTGGGAGGCTGGTGGTGGTGGAGGGTGGTGGAGATGCTGAAGCTCTGG
TAAGGAAGAGGATGGAAAGTAAGGGAAGAAGGAGAAGGAAAAAGAAAGAGGCTATGAGTT
GGAGGAACAGCATAATTACTGTTTGGATAGCTCTTTTCGATCTGAGATCTTTTTGACTCG
TAT
>KA418041 | CAV_024816 | Unigene37221_All [organism=Corylus avellana] [strain=L.] [gcode=11]
AAAAAAATCCATGAAAAAGACCTTCAAAATCTAAGTTACTTGACCTCAGTGATCAAAGAA
ACTCTAAGATTACACCCTGCTGGTGCTTTGTTACTCCCAAGAGAATGTGGAGAGGCATGC
GAAATTGATGGATATAAAATACCCATCAAAACCAAAGTCATCATAAATGCATGGGCAATT
GGAAGAGATCCTGCATATTGGCAAGAAGCTGAGAGCTTTATACCAGAGAGGTTTGCTAGC
AATTCAATTGATTTTAAAGGGACCCACTTTGAGTATATCCCTTT
>KA405155 | CAV_012109 | Unigene23247_All [organism=Corylus avellana] [strain=L.] [gcode=11]
TCCACACAGTAGAAGAGATCTCAAATCCTCTCAATTTCATTTCTTCACAGTTATTTTTCG
TTGGGTCTTCGTAAATACAATAAAATTCCAAGAGAAAAATAAGGCCATACAGTTCGCCAG
TAATCACAGTTTTGTTTTGTTTTGTTTCTTTTTTTTGTTTTTTTCCTTCGTTGCTCTATA
CATTAATTATGTAAATCTCCAAAGCACACAAAAGCCACACCAACCCACGCGCTCAACTGC
TTACAGTGGACACACAACTCGCTTACTCGGCACCGCGATGAGCCGAGTTGCCCTCGGCGC
GGTGAGCCCAAAAACGTCGTTCATGTCCAGCTCACTAGGCTTCATGCCATCTGGCAACTC
CCACGTGAAACAGTGAAGCAGGTGAGCCACGGCTTGGTCCAGCGCGTAGAGCCCGAGTTG
CATGCCGGGGCAGGACCTCCGACCCGACCCAAACGGTATGAACTCGAAGTTGCTCCCTTT
GAAATCAGGCATCCCCTCTCTCAGAAACCTTGAGGGCTTGAAGGTGTCCGGATCGTCCCA
CGAGTTGGCGTCCCGACCAATGGCATATGCGTTGATCATCACACGTGACTTCGCTGGAAT
TCGGTAGCCGGCAACCTCCGCATCCTCAGCGGTCTCATGGAGGAGCAGAGGGATTGGTGG
GTGAAGGCGTAGAGTCTCCTTGAGTGCGTACTTCATGTAGGTTAACTTCTCAAAGTCGCT
CTCTTCCACGCGCCGGTCGAGACCCACCACTTCGGCGAGCTCTTGCTGAACCTTCTTCAT
CTCCTCCGGAGTTCTCATCATCTCCGCCATGGCCCACTCTATCGCCGACGCCACCGTCTC
CGTCCCACCAAACATCACGTCCATGATTATGGCTTTGATGTTGTCTCTGGTGAGTCTGAT
GGAGTCATCGGAGTCGCCAACTTTTGCTTCGTCGCTGTAAAAAGCCAACAAATCATCCAC
CATATCTGTATCACCGTCAATAGCGTCGCCACCGTTTTTCTGCTTCTTCTCCATGTGATC
GTCGATGATGGTGTCGATGAACCCGTCCAGTGACCGGCGAGCCTTGGGGAGCCTCGTGTA
GAGCCCCTGCGGGTCGACCCAGCTGAGCCAAGGAATGAAATCCGCGATATTGAAGGCTCC
GAAAAGCTTAGAGAATTCCTGCAGTATCGCGATAAACTCTTCCTGACCTTCTTGAGAGGA
AGTCCCGAAAGCAGCCCGGTAGATTATGTTCTTCGTCAGCGTAAACACCAGCTCGCCGAT
GTTTACCGGCTTTCCGATGTTGGCGGCTACAACTCGAACAATCACGTCGACCTCGTCTCG
TACCGACGCCCACGACTCGGCTCCCTTTCCTGAAAAGCTTCATGACGCAGAGCTTGCGCA
TCTGGCGCCAGAAGGGGCCGTAGTGAGCGAACGCCATGTCAGCGCGGTCGTAGGTGAGGT
AGCTGATGGCTATAGTTGCGGGACGGTTGGAAAAGATGTTGTCTTGGACCTGAAGGACCT
GTCGCGCCACGTCAGGGCTTGACACGGTAACCATGTGTAAATACCCTATGCGGAGGTGGA
AGATCCCGCCGTACTGTTTTGCCAGCTTGGCTAGACCGCGGTGGGTTAACTGGTCCATCA
TCCCCATGTTTCCGATAATCGGTAACCCTCTGGGCCCCGGTGGATAAGGCAACCTCCGGC
GAATACGAAAAACTACGCCCAACAAAAACAGGAAGGGGATGATGAAGAAGGCTGCCATGT
GCAAAGGTTGTTGTTGAAAGGCTTGCAGGAGAGAATCCATGGCTCTCGACTCTCGTGGGT
GTTTGTAAAATGCAAC
>KA418055 | CAV_024830 | Unigene37235_All [organism=Corylus avellana] [strain=L.] [gcode=11]
GCCTTTCCCAACTTCCATATTAATCTTACCGTTGTGTACGTCTCCACAAAACTTCCAATC
AAAGCATTGAACCATGGCTGCAACTGTCAAATGCATCATAATCAACCCCAGCCTTGAGCC
AGGGCAGCCTCTCCTCCCCGCACCAAAAGTAAGAAAAGTTTCTATGCCATGATCTTGTTT
ATGTTCCATGTTTTTGTGTTGTGTGTCGTCAGAAACCATGAACCTCTCTGGCAAGAACTC
ATTTGGGTTGTCCCATATCTCTGGATCTCTCATTATGGCATACA
>KA395437 | CAV_001825 | Unigene3931_All [organism=Corylus avellana] [strain=L.] [gcode=11]
ACGTTTACTAGTATTTGTGCATTCTTGGGGACGGTGAAGCCACACATCTCCACGTCAGCC
AAAGCTTTGTGGGGAACCAGGAAAGGCGCTGCTGGGTGCAAACGAAAGATTTCTTTCACT
ATTGCTCGTAGATAAGGCAACTTTGAGATATCTGATTCTTGAACAAGTTCGTCCTTGCCA
ATCACTTCTTCCAGCTCTTTCTGGGCTTCCGGGCTTTTGCCATTTTTTCAGGGCTTCGTA
GTAACTCTGCCATTGCCCATTCCACTGTGGCTGATATTGTGTCGACCCCCCCAATAAAAA
AAGCCAGAAACAAATGTCTGACGTCATCGCTGCTCAATTCCGAATTATCTTCTTGATTGA
TATCGAGAAGGGAATCAAGTATATCGCTGCTTGCCTTAGAACCCTTTGATCATGCTCTTA
ATTGTAAGCGTTCATTGATTATACCATCAAGAGTCCTCAAACAATTTCTAAAATAAATTG
TCATCCTTCGGCGTGCACCTTGTGGATCAACAAAACGAAGTGCAGGGAAATAGTCTGCAA
CATTCGGCTTTCCAGCTTCTTCCTTGGTACCGAATATGTCTTCCAGAAACTCTTGGGACG
TAGTTGAACAATACTCTGCCATGTCAGTAGAGAAAATTGTGTTTGATATGGCATTCAAGC
TAGTCGTGAAGGTTGTTCGACCAATATCTACCGCTTGACCAC
>KA397185 | CAV_003710 | Unigene8346_All [organism=Corylus avellana] [strain=L.] [gcode=11]
GATCTTGTGTCCATTAGAATAAACGCTGTTGGGAACACACTCTCCGTGTCGCCGCTTGAA
CCAATACCGCTTATCCATGTTGGCTTTCCCCACCCGAAATCGATGTCATAGATACCAAAG
TTACACCAACTAGTAACCGCAATGAAGTTCATTCCAAAAGAGCTTTCGATACTTGAGAGT
TCTTTTGTCGTTGCTTTCATAATTTCACAAAGATTAGAAAACCCTCCCTCACCTTGTAGG
CTTTTTACAAAATTAGCGTTGACTTTCACTATGGCTTCTCTAAGCTTGCTCACCATGCAA
GCTAAATCTGTCTCCTCAGCCATGCATAATGCGCCTGCTCCCCAAAATAAATTTCCCATG
GAAGAGTCTGCGAATTGTGGATCTGCTCTTTGGCGAAAATTCACTGAGTGGGTAAGATAG
CTTGGCTTTTGAACGCCGGAAGTGGCCTTT
>KA401421 | CAV_008318 | Unigene17622_All [organism=Corylus avellana] [strain=L.] [gcode=11]
CATATACTCTGCTGGGTACGAGAATACTGCTGTCTCCGCAACGTGGACATTGATGTTGTT
GGCCTCAAATCCAGAATGGCAAGCCAGAGTTCGTGCCGAGGTGCTCCAAGTTTGCGGGAG
TCAAATGCCTGATGCTCATATGGTTCGCAAGATGAAAACATTGACGATGGTAATTCATGA
ATCATTGCGACTTTACCCTCCAACCCCGGTGGTGTCCAGAGAGGCATTGGAAGACTTAAA
ATTCGGAGATATTCAGG
>KA412072 | CAV_018847 | Unigene31249_All [organism=Corylus avellana] [strain=L.] [gcode=11]
GCCTTCTATCATATCTCATTCATATAGGAGGTAATATTGGAATCTGCTCCTTGCAGTTAA
CTCTAGGGGAGTATGTGACATGGGGCTTTTATTGTGCCATGTTCCCCATACAAATTGTAG
TTCATAACTCAAAATATGCATACCTTTTTCGTTGGTAAGGTAAGCCCTAAATTCAGTATT
AGCATCCACCAGAATAACATTAGGACCATTCCTTG
>KA400790 | CAV_007657_1 | Unigene16473_All [organism=Corylus avellana] [strain=L.] [gcode=11]
ATCTACAGAAAAAGGTGGACTCACATTCTCACTTGTGTTTCTGAAAACTCCAATGGCTTT
TCTTCAATGGCTGAAGGAAAGCTTCCAACCCATCTTGCTCTTTGCTTCCGTTTTCCTTGT
GGTGTTGCTGAGGTTTTTCTTGAAGGAGAAGTCAAGAAAAGGAAAATCCAATCTCCCACC
AAGCCCTCCAAAGCTACCAATCATTGGTAACCTTCACCAGCTAGGCAACATGCCTCATCT
TTCCCTCCAGTGCCTGGCACAGAAGTTTGGACCAATAATTTTCTTACAACTTGGTGAGAT
ACCAACAGTGGTGATTTCATCTGCTAGACTAGCCAAGGAATGAAAACCCATGATGTCGCA
CTGTCAAGCCGCCCGCGAATCTTTTCAGCCATGCACCTCTTTTATGATTGTACCGATGTT
GTCTTCGCTCCCTATGGAGCTTATTGGAGAAATATTCGAAAAATATGCATACTTGAACTA
CTAAGTGCTAAAAGAGTTCAATCATATAGCTTTGTTAGAGAAGAAGAAGTAGCTCGCCTG
GTTCGTCGAGTTGCAGAGTCGTATCCTGGCACCACCGATCTTTCCAAGATGCTTGGACTA
TATGCGAATGATGTCCTTTGCCGGGTTGCATTTGGAAGGGACTTCTCAGGAGGAGGAGAA
TATGATCGCCATGGCTTCCAGAAGATGCTGGACGAGTATCAAGTATTGCTTGGAGGATTT
AGCATCGGAGATTTCTTCCCATCCATGGAATTTATACACACCTTAACAGGCATGAAATCT
AGACTTCAGAACACCTTTAGACGCTTCGATCAACTTTTTGACCAGTTGCTGGCTGAACAT
AGCAATCCCAAGAGGGCAACAGAGGAGCAGAAGGACCTTGTGGATGTTTTACTCGATATA
CAGAAGAATGGATCTGATGACATGCCTCTCACCATGGATAATATAAAGGCTATCATCTTG
GACATGTTTGCTGCAGGAACCGATACAACGTTCATCACCCTTGACTGGGGAATGACAGAG
CTCATTATGAACCCAAAAGTCATGGAAAGAGCACAAGCCGAAGTCCGAAGCATCGTGGGA
GAGAGAGGAGTTGTTTTAGAGAGTGATCTGCCTCAGATGCACTACATGAAAGCTGTCATC
AAAGAGATATTTCGGCTGCATCCTCCTGCTCCAGTATTAGTCCCTAGAGAATCCATGGAA
GATGTGAACATTGATGGCTACAATATTCCAGCCAAGACACGTTTTTTTGTCAATGCCTGG
GCAATCGGGAGAGACCCAGAATCTTGGGAAAACCCTGACAGATTTGAGCCAGAAAGATTT
ATGGGTAGCACTATCGACTTCAAGGGTCAGCATTTCGAGCTTATACCTTTCGGTGCTGGT
AGAAGAAGCTGCCCAGCTATCACATTGGGAACAGCAAGTGTGGAGCTGGCTCTTGCTCAA
CTTCTCCACAGCTTTGATTGGGAGCTTCCCCCTGGTACTACAGCTAAGGATTTGGATCTG
ACAGAGGTTTTCGGCATCTCAATGCACAGAATTGCTCATCTGCTTGTCATTGCCAAACCA
CGGTTCCCGTAGACAATGCAAATCATAATCTGAAAAAATTAGTCATCCACCTACCTCTGC
GGCTCTGCTTCATCACATGTAATCCAAAAGAGGAGAAACACACTGCACTCTGCCGGAGAG
AATGTTGGTATATATGACTGCTTCAGGATTGAATAATTCAAAGCAAGTAGATCAATAGCT
ATCCCACTAAGTATTCTGGGATTAAAACAGTAGATGTTTTTATTC
>KA424347 | CAV_031122 | Unigene43530_All [organism=Corylus avellana] [strain=L.] [gcode=11]
CTCGTATGAGGAGGCGAAGGGTATACCTTACCTGCGGGCCGTTGTATACGAAGGATTGCG
AATGCGACCAGGGGCCACGGGCGCGTTCTCAAAGATCGTCCCTCCCCATGGCGAAACAGT
CCAAGGGGTCTACATACCGGGCGGGACTCTCATCGCAATGAATGTTCCTCTCATCCTCAG
GTCCTCCGACCTATTTGGTCTTGATACTGGGCAGTTCCGACCCGAAAGGTGGCTCGAGGC
TACGGAGCAGAAACGAGCCGAAATGGAACGCCAAGTAGAGATGATGTTTGGAAGTGGACG
ATGGATGTGTGCCGGAAAACCCATCGCCTTCATGGAGTTATACAAGACATTCTTCGAGTT
GCTACACCACTTCGATTTCAATATCGCGAATCCATCCAAGCCCTGGGACACGAAATGCTA
TAACGTTTTCGTCGAGCAGAACATGCTGGT
>KA430357 | CAV_037132 | Unigene49544_All [organism=Corylus avellana] [strain=L.] [gcode=11]
CTCTTTTCAACTGAAAATCTGTAAACATGGTCACGGAGCAGCAGCTTCCCTCCTCTTCAA
TTGTCAGTTCTCTCATGACCCACATGGATTTTTTCTCTAACCCCATCTTCTTTACTGCTT
TGGCTCTTATCGCATCCCTTCTAACTCTCCATATCCTAACTCGGAAACTGAACAAAGATC
AGAGAAAGAAGAAATACCACCCCATTGCCGGCACCTCATTTCACCAGCTCCTCAACTTCA
ACAGATTGCACCACTATATGACTGATCTTGCCGGCAAGCACCGGACCTACAGGCTCCTCA
CTCCCTCTAGGAACGAGATTTACACCGCCGACCCGGCAAATGTCGAGTATATACTGAAAA
CAAATTTTCAGAATTATGGCAAGGGATGGTATAACTATATCATTCTGAAGGACCTTCTAG
GCGATGGGATTTTCACAGTTGATGGTGACAAGTGGCGCCAGCAGAGAAAGATATCAAGCC
ATGAGTTCTCCACAAAGGTTTTAAGGGACTTTAGCAGTTTGATTTTCAGAAAGAATGCAG
CAAAACTTGCTAATATGGTGTCTGACGCAGCAACTTCAAACCAGATAATAGATATCCAAG
ATCTGTTGATGAAATCAACCCTGGATTCACTGTTCCAAGTTGCATTTGGAACCGAATTGG
ACAGCATGTGTGGATCAAATGAAGAAGGCAAGAGTTTCGGAAATGCTTTCGATGACTCTA
GCGCGATGATCCTTTGGCGTTATGTTGATATATTCTGGAGAATCAAGAAGTTTCTGAACA
TTGGATCAGAAGCTGCCTTAAACAGAAGTACCAAAATTGTTAATGATTTCGTGTTTAAGC
TAATACACAGCAAGATGGAGCAAATGAAGAACTCAAAGGATGAATCTTCAATGAAAAGAG
AAGACATTCTATCAAGGTTTCTGCAAGTGACTGAGAATGACCCAACATACTTGAGGGATA
TAATTCTTAACTTCATAATAGCTGGGAAAGATACAACAGCAACCGCACTTTCTTGGTTTA
TTCACATGCTCTGCAAGCATCCTGCTGTGCAAGAAAAAATAGCAAAAGAAGTGAAGGAAG
CCACCAAAAAGAAAGAGTTCACAAACTATGCTGAGTTTGCAGCCAGTATGAGTGAAGAAG
CTTTAGAAAAGATGCATTATCTCCATGCCGCGATCACTGAAACTCTCAGACTCTATCCTG
CAGTTCCAGTGGATGCAAAGATTTGCTTTTCTGATGATACTCTACCAGATGGATACAGTG
TGAACAAAGGAGATATGGTATCTTATCAACCTTATGCAATGGGCAGGATGAAGTTCATAT
GGGGTGATGATGCAGAGGAATTTAGACCAGAGAGATGGCTAGACAAGTATGGAATTTTCC
AGCCAGAGAGCCCTTTCAAGTTTACAGCCTTCCAGGCCGGCCCGCGAATTTGTCTGGGAA
AGGAGTTTGCCTATAGGGAGATGAAGATCTTCTCAGCTGTTATGGTAGGCTGTTTTCAGT
TCAGAATGAGTGACGAGAACAAAATTGTCAATTACAGGACAATGATCAATCTTCACATAG
ATGGAGGTCTTGAAGTTCGTGCCTTCAACAGAAATGGAAATTAGAATGAAAGTGAAAACT
ATAGAGGGT
>KA394097 | CAV_000372 | Unigene544_All [organism=Corylus avellana] [strain=L.] [gcode=11]
GTTGTGGTTAATTTTTCTTCCCAGGAAACAATGGCATGCAATGGCAACGGTGCTGCAAAT
GCAATGAACTTGTGCAATAGTGACCCGTTGAACTGGGGCATGGCGGCGGAGTCACTCAAG
GGCAGTCACCTAGAGGAGGTGAAGCGCATGCTGAAAGAGTACCGGAAGCCAGTCGTCTTG
CTCGGCGGCGAGACGCTGACCATATCCCAGGTGGCAGCGATTGCAACCCACGGTGCCGGC
GTCAAAGTCGAGCTCTCGGAGGCGGCTCGAGCAGGGGTGAAGGCGAGCAGTGAGTGGATG
ATGGACAACATGAACAAGAGCACCAAGCAGGGCGGATCCCTTCAGAAGGAACTTATTAGA
TTCTTGAATGCTGGAATATTTGGTAATGGCACTGAATCTTGCCACACATTACCTCACTCG
GCAACCAGGGCGGCTATGCTGGTGAGGATCAACACCCTCCTCCAAGGCTACTCTGGCATT
AGATTTGAAATCATGGAAGCCATCACCAAGTTACTCAACCACAATATTACCCCACGCTTG
CCTCTACGGGGTACATTAACTGCATCAGGCGACATGCTTCCTCTATCCTATTTAGCCGGA
CTTTTGATAGGTAGGTCCAATTCCAAGGCCATAGGTCCCAGTGGAGAGTCCCTCGACGCC
ACCAAGGCCTTCAAGCTAGCTGGGATCAATGGTGGGTTTTTTGAGTTTCTACCCAATGAG
GGTCTAGCACTCATGAATGGAACTGCAGTCGGGTCTGGCCTAGCTTCCATGGTACTTTTT
GAGGCCAACATACAAGCAGTTTTGTCCGAAATCTTATCGGCAATTTTTGCCGAAGTCATG
CAAGGAAAGCCAGAATTTACAGACCATTTGACACATAAATTGAAGCACCACGCCGGCCAA
ATAGAGGCTGCAGCAATAATGGAACACATTTTGGATGGAAGTGCTTATGTTAAAGCGGCT
CAAAAGTTGCACGAGACTGATCCCCTTCAGAAGCCTAAACAAGACCGCTACGCCCTTCGC
ACCTCTCCCCAATGGCTAGGTCCACAGATTGAAGTGATCAGGACAGCAACCAAAATGATT
GAGCGGGAGATAAACTCAGTGAGTAATAACCCATTGATTGATGTGTCGAGGAATAAGGCT
CTACATGGTGGGAATTTCCAAGGGACCCCAATTGGTGTTTCTATGGATAACACGCGCCTC
GCCGTTGCTTCAATTGGAAAACTCTTGTTTGCTCAATTTTCTTTTCCGAGCTTGTAAATG
ACTTTTACAACAATGGGTTGCCTTCAAATCTCTCAGCAAGCCGCAATCCAAGCTTGGATT
ATGGGTTCAAAGGTGCGGAAATTGCCATGGCATCTTATTGCTCTGAACTCCAATTCCTAG
CCAATCCTGTCAC
>KA412842 | CAV_019617 | Unigene32019_All [organism=Corylus avellana] [strain=L.] [gcode=11]
TTTGCATACTCTGCAGAAGTAACCACAAGAGTGGAAACTTCTCCTAGGCGAAGCATCATC
AAAGGTCCATGCTTCTTTGCCAACTCCCTCAACGCACGATGGGGTGGGAGGCCTGAGGCA
AAGTTGTGCATGTTTCCAAAGATGGGAAGCTTCCATGGCCCTGGGGGAAGGCTTAAAGAA
TCGTGGGTTTTGAATCTCTTCCCTATTTTCAGCACCATTAAC
>KA420861 | CAV_027636 | Unigene40043_All [organism=Corylus avellana] [strain=L.] [gcode=11]
TCCAGTTCAGCGAAACGCTGCTTCCGGCGCTACTTGTGCTCTCACTTCAACATGCGAGGC
GTAATCTCCATCCTTTTCGCTGCAGCGACCACTGTCCTTGGACATGGCTACGTTCAACAA
GTCAAGACTTCCGCTGGAACTTATAGCGGATATCTTCCCTATAGCGATCCTTACTACAAC
CCAGTCCCTGACCGAATCATTCGCAAAATCCCTGTCAATGGTCCGGTTGAAGACCTCTCG
CTCATTGACGTCCAATGCAACGGTTGGAGCGTAGGTGGAGTCGTTGGCTCTGCCCCTGCT
CCGATTTTCGCAACCGCCGCCGCCGGAAGCAGCG
>KA399562 | CAV_006315 | Unigene13944_All [organism=Corylus avellana] [strain=L.] [gcode=11]
CGAGCCTTTAGGGTTTGAGGAAGTTGACCGTTTAACATACCTGAAAGCGGCATTATCAGA
AACCCTGAGGCTTTACCCATCAGTACCCCAGGACTCAAAGCACGTGGTGGCAGATGACGA
CGTGTTGCCGGACGGCACGTTTGTCCCGGCGGGGTCGTCGGTGACATATTCCATATATGC
AACGGGGAGGATGAGGTCCACGTGGGGTGAAGATTGCCTAGAGTTTCGTCCAGAAAGGTG
GTTGTCACCGGACGGTAAGAGGTTCACAATGCATGACTCTTATAGATTTGTTGCTTTTAA
TGCTGGCCCGAGGATTTGCTTAGGGAAGGATTTAGCGTACTTGCAAATGAAGTCGGTGGC
GGCGGCTGTGTTTCTCCGCCCCAAGCTGACGGGGGGGGGGGGGGCCAAGGGGGGGGGGGG
>KA427222 | CAV_033997 | Unigene46407_All [organism=Corylus avellana] [strain=L.] [gcode=11]
CAATCACTTTTTTTTTCTCTCCTTTCTGCAATGGTGCTGCAATATTCCTTGGCTCTCACC
ATTTTCATTCTCTTCCTCTCTTTGGTTTGGCTGTTGAAGGCATGTAAAAGAAGATCCAAG
CTCCAGAAGTTGCCCCCGGGGCCATGGAAGTTACCTCTCATAGGAAACTTGCACAACTTG
GTAGGATCACTGCCACACCATGCTCTCCAAGAACTAGCAAGGAAACATGGAGATCTCATG
CACCTACAACTGGGTGAAATTTCTGCAGTTGTGGCATCATCCCCTAGGATGGCCAAAGAG
TTCATGAAAACACATGACCTTGCCTTTGCACAGAGGCCAGAGTTTCTTGTTCCTAAAATT
ATGTTCTATGGTGGCTCAGACATTGCCTTCTCTCCATACGGTAATTATTGGAGGCAAATG
AGAAAAGTATGTGTATTGGAGCTCCTAAGTGCCAAGAGGGTCCAATCCTTTTCTTCTCTT
AGAGAAGAAGAGGTTCATACTCTCATTGAGTCAATCCATTTATCTTCAGGATCTGCAATA
GATTTTAGTCAACATATTTCCACTTTGACAAGTAACATTGTATCTAGAGCAGCATTCGGG
AGCAAATGCAGAGACCAAGATGAATTTCGATCGTTGACCAGGGAATTTGTATCATTGTCA
GG
>KA414016 | CAV_020791 | Unigene33193_All [organism=Corylus avellana] [strain=L.] [gcode=11]
AAAAAACCCGGAATCGATACCGGCAAGGCGGAATGCTTCAAGGGCGTCGAGGGATTCGCC
GGAGGGTCCAACGGCTTTAGAATTGGGCCGGCCGGTTAGTAGTCCGGCGATGTAGGATAG
AGGGACCAGATCACCGGAGGCAGTGATTGTACCCCGCAGTGGCAAACAGGGGGTGATGTT
ATGGTTGAGAAACTTGGTGATTGCCTCCATGATTTCAAATCTAATGCCAGAGTA
>KA409168 | CAV_015964 | Unigene28219_All [organism=Corylus avellana] [strain=L.] [gcode=11]
CCCAAGTAAGTGAAAATTGATTTTCCAGACCTTTATATTTTGGAGGCTATAGAAATAGAA
CAGAAAACTACTTATTCATTTGTGATGCAGAATCACATTATTTTTTAATATACAGTCTTT
CATGCCACTGGCCAGCTTACAACTAAAGCTGGTGTAATGTGATTTGAGCTCCATGTTGTG
GTCGGAGTGTCAAAACAGAATAAGGGGCATGAGTGTAGGAAGGAGAGAGGTCGAATGAGA
AATTTTGGAGAATCATTGCCAAAGCAATCTTAGCTTCTATCATGGCAAAATTTTGGCCAA
TACAGGTCCTTGGTCCCCACCCAAAAGGAAAGAATGCTAACTGATCCTTTGAAGCCTTTG
AAACTCCTTCAGAGAATCTCTCTGGTTTGAATTCTTCTGCATCATCACCCCAAAGTTCAT
GATCATGATGGATGAGCAGTGTAGGTAGTACAAGATCGACACCAGCTGGAAGGGAGATAT
CTCCTATCTTGGTTTCCTTGTGAGTATGCTGATATTGAGCGATCACTGGTGGGTATAACC
TCAGGACTTCATAAAGTATCATGGTGACAATCTTGAGGTGCCCTACAGCTTCAAAATTGG
GTTCCTTCTTTGCACAGATTAGTAAGACTTCTTCCCTTGCCTTTTCTTGCCAGTCTGGGT
GCATAGCTAAGACTATCATAGTCCATACCAACCAGCTTGAAGTTGTCTCTTGGCCAGCAA
GGTAGAACTGTTTGCATTCCTCTATGATCTCTTCAATTGACAAGCCATTATCTTCTGTGC
CACTTGCATTTCCTGGTGCACTGCTTTGATTATTATATTGCAAGAGCAGGCCTAGTAAGT
CATCAACCCTGGATTCTCCAATTCTCATGGAATTCACTTTCCTTTGAATCAAGTTCCTCA
GCATTGATTTGATCTCTTTGTCTAGTGCCCTTCTCCTAAGGTTCTTCTTAGTTGGCATAA
ATCTAAACCCAGGAATATATGTGGTCTGCATGGATTCAAGGACTAGTGTGATCAGCTCTT
TTTGAAGCTCAAACATATGCTTCCCTTCTTCATAATTGCTTCCAAATGCTGCTCGAGAAA
TAACATCTGCAGTAAGTTTTTGAAGTTCAGGCCAAATATCAACTTCGCAAGGTCCTTGAG
GATTAGCCATCTTCTGCCATCGTTCAACCATCTTGCTACAGCTAGTTGTGAATGCTGGTA
TCATCCCCTTCAATTTCTCCAGGTTGAAAGCGGGGTTGATTATCCTTCTGCGTTTGCCCC
ATTGTTCACCCTCTAAAGTTGCCGTTCCCTTTGTCAAAATAAGAATAAGAGGGTTTAATG
GTGGCTTTTGGAAGTGACCTAGCTTGTTTGACAAGATTTCTTTCATCGTCTTTGGATCCT
TGATAACCAGCTTTGGTGTTGTCCCAATCCAAAACATTGATATATTCCCATATTTCTGCA
CAATTTTTGTGGTGAATGGGTTCACTCGTGGAATGATCTGGTGAGTTAAGCTAATGGGTT
TGGACCATGCTTCTTGTATCGCCCTCACAAACTCTTTCATGTCCCCGATCAGCAGCTTGT
AAGGAGTGCCTCTTATTCCTTGGCTTTTTATGCGTCTCTCTTGCAGTTTGGGCTTCCACC
AAATTGTGTAGGAAACTCTCACAACACCATAGAGGAGTAGAAAAGATGAAGAGAAAGCTA
GAAAGTATAACATATTTATGTTCTCTGTATGCAAATCTGAGATGTTATGGGATAACTCAC
AGCTCAAAACTCAAACTTATGCACTATCGATATAAC
>KA430107 | CAV_036882 | Unigene49293_All [organism=Corylus avellana] [strain=L.] [gcode=11]
AAAAACAGACCAAACAGATAAAACTAGTAATTAATTAATAATCAAAAGCCAGTATTGTAG
TAAATATACAGCTACCTAGCTTCCCCACCCCACCATCAAACCCTAAAGACCAGTAGTACT
CCTCCTTTCCACGGCAACACCATGCAGAGGATGCTTCATCTCACACGACAGCTTCAGAAC
CTCGTCCAGATCCACCGGGTGACCCGAGTCTTCAACCCAGGTGAAACGGTGCACCAACTC
TGCGACCCAGAGGGTCACCGTCACGAGCCCTAGGTTCTTGCCGGGGCAAACCCTACGCCC
GGCCCCGAACGGTGCAAGCCTCAGATCACAGCCCCTCACGTCCACGTCAGCACCGCCCTC
GCTCTCCAGGAACCTCTCCGGCCTGAACTCCAGCGGGTCCTCCCACACGTGCGGGTCGTG
CGTGATGGCCCACATGTTCACCATCGCGGTTGTGTTGGCGGGGATCAGCATCCCGTTGCT
GAGCTGGACATCCGAGGTGGACAAGCGGGCCCAGGAGAGAAGTGGGCCGGGCGGGTGGAC
CCGGAGAGTCTCTTTGACCACGGCCTGCAAGTAGGGTAGTGTTGCCACGTCGGCGTCCGT
GACTGCTCTATTTCCCACCACGCTGTCGATCTCCCTCTGAAGCTTTTCTTGGGCCCCTGG
GTGCAATACCAACTCGGCCATCACCCACTCGGTCAACAGAGCGGTGGTGTCAGTGCCTCT
GAATATCATTTCCCATAAGACAGCAACCATGTCATCTTCTCGAAGCTTCTCTTCGCCTTC
CAAAGAGAGCAAAACATCAACGAAATCAGCATTATCAGAGAGGTTTTTTGACTCGGTGAG
TCGGTGTTCCTCGATGATGCCCCGGACGAGTTTTCTGACTCGGGGGACGAGTTTGGAGCA
ACGTTCGTTTATATGAAATGGGTCGTAGAAATAAGTCAGCCATGGAAGATAATCAGACCA
GTTGAAGGCGCCCAAGAGCTCAAACCCTTCTTTCACCATTTCTTTCAGATCATCCAACTC
CTTGCTATCATGCGCCGGGTCGTACCTTTTGCCGAAAACGCTCCCCATGATGTTGTTCAA
AGAGGCAGCCTGGAGGTGCTTTCGCAGAGACACCGTGCCGTTGAGTTGCTGTTCGGTTGC
TATGTTGCGCAGCATGGCGGCGCATTCTAGCTGGCGGCTGGGTTCGTGTGCTACAACGCG
CCGGGGCGCGAAGAGGTGGGACGAAGCTATCCTTCTCAAAAGCCGCCAGTAGGTTCCGTT
GGGAGCGAAACCGATGGCTCGGCTGAACATGAGGCTCTTAGCCGACTGCTTGATGGGGCG
GTCAGCGAAGTGCGGGGAGGTCAAGATTTCTCGTGCAGTGGTGGGGTGTGAGGCTACAAC
CACAGGGG
>KA429402 | CAV_036177 | Unigene48588_All [organism=Corylus avellana] [strain=L.] [gcode=11]
ACAAACACTAAACAAAGGGGAAATACACACCTCAGCAAGCAAGTGCATGAACCCGCCCTC
ATTCGCTTCACCGTCTGCCGACTCTTCCCCTATAAATACCACTCCAAACTCCCGTTCCTT
CCACACTCACTCCTCACTCGCAGTCACACGCAGCGTGAGAGCGAGAGGTATACGCTTTTC
AGTGACAGCCAGCGCGAAGAAGAGCAATTCCGCCACTAAAAATGCCTGGCTCAAAAGCTT
CCTCTTCGCCTTGCTGTACTCTGATATCCAAATGCACAGTGTTTCCTGACAAAAAGTCCA
CAAACGGAGACCTCAAGCTCTCCGTCTCAGACCTCCCCATGCTCTCCGTCCACTATATCC
AAAAGGGCGGCCTCTTCACTCGCCCTCCCATGCCCATTGACTCCCTCATCGCTCTCCTCA
AGAGCGGTCTCTCACAAACACTTTCCCACTTTCCGCCTCTCGCCGGCCGCTTAAGGACGG
ACTCCGATGGCTACGTGTACATCACGTGCAACGACGAGGGAGCGGATTTTATCCACGCCA
CTGCCAGCAATTTGTTCATTCGCGACATTTTGGCTCCGACCCATGTGCCTGACTGTATCA
AGGAGTTCTTTGCGCTCGACCGAACAGTGAGCTACGACGGCCATTTCAAGCCCATCTTGA
CCGTGCAGGTCACAGAGCTCGCCGACGGTGTTTTCATCGGCTGCGCTGTGAACCACGCGG
TTACCGACGGCACGTCGTTTTGGAACTTCTTCAACACCTTCGCTGAGAAGTCTCGCGGGG
TGAAGAGGATCTCTAAGCAACCGGACTTTACCCGGAGCTCTCCGTTGATTTCGCCGGTGG
TGCTGAGATTACCGGAGGGCGGTCCCAAGGTCACCTTCTCCGTAAACGAGCCGTTGAGTG
AAAGAATCTTTAGCTTCAGCAGAGAAGCGATTCTAAAGCTGAAAGACAGGACAAACAACC
GGAAATGGACCGGTAACGGTCATGTTGACGCCGTCGAGTTGATGGGGAAGCAGAGCAACG
ACGGTTATCTGAATAACAACACCAACGGAAAAGTAACGGCA
>KA430550 | CAV_037325 | Unigene49737_All [organism=Corylus avellana] [strain=L.] [gcode=11]
CTTGGATGTCGCTGTGTATTTGCCTATGTGCTTCTGACTGTACTATACTAAGAGAACCAA
TTAATACCATGGATGGAGGCATGATCCGCCTGCAAGAAGCAACCCCCACCCCCCTCTCGT
AAAGAGCCTACGGATTACAAACACCAAAGCTTGGTACAGTTCACTGCTGCTTCCCCGAAA
TGTAAACCTCCAAGCCCTCCTGGACGACAAAGAATGTGGCACGGGCCAGCAGTTCTCTCT
CCGGGTGGACCAGTTCAAAATGGTAATCGCGCAGGAGCCGGGGACAGACCTTGTTGATCT
CGAGGAGCGCCAGGTTGCGGCCGATACACAGGTGACTTCCACCACCGAACTGGAACATAT
ACCTCTCCATCCTCTTCGCCGTCTCCATGTCATCCAGCCACCGCTCAGGTCGGTAAGCAT
CCGCATCCTCACCAAATGTGGCCCTGTCCCGGTGTAGCACCCAGCCGTTGACGCCGACGG
TCACACCGCCCGGGAAGAACTCGCCGTCCAGCTCGGCACCCTCGGGTGGCACCGCGCGGA
TGATGTTGAGCCCGACGGCTGGGCGGAGACGCATGGCCTCCTTGAGGCACGCCTGGAAGT
ATTGGAGCTTCTGGGCCTCGGCCCACGAGATGTTGCCGCTGTGAGATATCGTGCTGTCCT
CGACAGCGGTGTTGATCTCCTCCTGGATGCGGGCATACACACGCTGGTCAGCGAGGATAT
GCCAGAAGAAGGACTGCATGGTCGAGGCAGTGGAGTCAGAACCGGCAAAAATCGCCCCGT
GAGCAACGGCAAACACATCGCCCTTACTAAACCGCTGAGGATCCTTCAGGTGGCCCTTGA
TCAGGCTAGCCAACAAGTCCCGTCGTCCATCACCGCCTTTGCACTTGCCCTCACTCTCCT
CATCAAACGGCTGCCTTCGACCCAACTCCTCGAATGCCATGCGAGTGACGAGAGCATTTC
TGGAGTCAAGCATGGGAATCAACTTCCAGAGGGGATTCCGCCGCAGGAAGTGGTCCAGGA
ACGGCACCTGTCCCACAATACCGTTGTAGCGCTGGCTCTCATCAATAGTGTGAATCGCCC
CTTCGACGTCTCGGCCCTGCTCCAGGAACCCGAAACTTCGGCTGAAGGCCACCTCGCCCA
GGACGTCAAAGGCAAACCAGTGGAGCCAATTCCCAAGGTCCACAACGGGACCCTTGGAGA
AGTCCTTGATCGGCCCTCCGGTCTGTCCCGAAGCCGCAGCCTTCATCTTCTGCATCATCA
ACTCGATAGTGTCGTCGATGAAGGGGCTTAGTTGCTGCATGGACGCCATGCTATACGGCA
CATTGGCCACCTTCTTCTTCTGCGCGTGGACATCCTCTCGGCACTCTGTGAAGATATCGG
GGTTTTCGGGGGGCGGAAAGACACCGTAGAACTTGGTCTTGTAGAGACGCTTTCCAGCAG
ATAGTAGTGTGCGCGCAGCTTCAGGAGACGACAGAGACACCTCGTCTGGTGCAATTCGAA
CGATGGGGCCATATTTCTTGTGCAACTCGATATGGTCTAGGTGGGTGTGGGTCGAGGCTG
CCGATATCACCTTCCACAGTCGTGTCATCGACGCCAGCCACGGGCCTGGATATTTTCGAA
GGGGAGAGGAGTATTTCCTGTAGGAGGCTCGCAGGACAATCGCACCAGGTATGATGATGA
ACCACCACGAGATGAGGAAGGGTAAAGTACCCGCGATGAGGGCTCGAGTCGGGGAGATTG
TCCCCCCTTGGGTCTCATGCCTGTCGATGGGACCAGCCATATTGTTCAATACGCAACAGT
CCAGACCAAGCAGTTGAGCCAGAATATGGAACGTGCCTTGGATTAAGTAGATGACAAAGA
TGTAGCAGAAAGTATGGTATTCTGGGGATGAAAGGGAACCACGAGTAGGCACCTGAGGCC
CTTTTTAACACCCCCTGAGAAGTATCAT
>KA407791 | CAV_014656 | Unigene26507_All [organism=Corylus avellana] [strain=L.] [gcode=11]
TGGAGATTCTGGATTAATCCGCTTGAGCTTGTAGTTAAGGAGAAATAAATGAAGGAAAAT
GGTTATGACAAGCTTGGACAAGTCCATTCCAGGACAAGATCTGCTTCCTGCTCCAAAGGG
AAGGAAAGCCCCTCCTTTGGTTTTTATATTATCCCATCTTGACGGATTAAAATCTTGTGG
GCTTTCATAAGTTTCAGGATCCATATGAATAATTCCAAGCCAGACAAAAACTTTCCATCC
TTTTGGTATTGTGAGTTTTTGTATTGTGTAGCCATCGATGCTTATATCGATTTTTGCCTC
TCGGAATAACCCTGTGAGACTTGTTATGCGCAACATCTCATCAATTACCTTGGCAAGATA
TTGCATTTGTTTAATATCCTTAAAGTTCAATCCTTTCTGGGTAGATGGTCTTCTCTTCGT
GATATCCTCTTGTTCTTCCTTGGCTTTTTTTAGGGCTTCAGGATGTTCTGATAGGTGTAC
TATTGCCCGTAGTGTATTAGTTGTCGTGCTCCCAAAACCAGCTGCAAAGAAGCTGACCAG
TAAAGCTACGATATCCTCATCTTCCAATTTTTGACCATCCTCATCCTCAACCTCCATTAG
CAAATCCATCATATCTTTCTTTCCCTTGTGTTCATCATTACTTTTAGCCGTCATCCTCTT
TTCGTCCAAGACAGATTGAAGGACTTTCACCAACTCTTTTTTAGCCTTGAATGCTTTATG
GAAAGCAAATCCCGGGATATCAATGGCCATGGAAACTAGTCCCTCAAAATAGTCATTAAA
CAGATTCTGTGTTGTTGAGAAAGTAGAATCACTAATAGAACCTATGAAAATGCGCGTCAT
GGCCTTGACGATAGCCCTCTTCATTTCTGTTAAGAGCTCGAATGGCTTGTTCATGCTAGC
CCATTCATCCAAGGAATTAATCACAACGTCCTCTATATGTTCGACATATATTGCTAGTGC
CTGGTGTCCGTTGATGGGATTCGCGATTATGCGGCGCAAACGCCTTTGTTCTGCGTTTGA
AGTATTTTGTAAGCC
>KA398933 | CAV_005624 | Unigene12549_All [organism=Corylus avellana] [strain=L.] [gcode=11]
ACGGCCTCCGCCTCCGTTCCTTCCACCACCGCCAGCTCATCTTTTACAGATGCCCAATCT
GGCTCGGCCTCCGATGCCTCTCGTTCGATGCTTGTCACTGCTCTTGCTGTGATTGGAGCG
TTGCTCGTTCTCGAGCAGACTGTCTACAGGGTGAAGAAAAAGCACCTGCCAGGCGCCAAA
TGGACCATTCCCGTCATTGGTAAATTCGTCGACAGTTTGAACCCCACTCTGGAGAACTAC
AAACGCCAATGGGACTCTGGCGCATTAAGCGCAGTCAGCGTTTTCAACATGTTCATTGTC
ATTGCGTCTTCGAACGAGTACACCAGGAAAATCATGAACAGCCCAACGTTTACTGAGCCG
TGCCTGGTCGCCTCTGCCAAGCAGGTGCTGCTGAAAGAAAACTGGGTGTTCCTGACCGGC
AAAGTTCATTCGGACTATCGTCGTGTGTTGAACCAACTGTTCACCCGGAAGGCACTGAGC
ATCTACCTGACCCACCAAGACGCAATCAGCCGCAAGTACTTCAACGAATGGTTGAAAAAC
ACCACTACTGAGCACCAATCGTCCATGGTCACCATGCGCAACCTCAACATGGAGGCGTCC
CTCCGTGTGTTTTGCGGTGAACACATTCCCGTCGAGGCCTCCAACGAGATCAGCGACAAG
TACTGGCTCATCACTCAGGCTCTCGAACTTGTCAACTTCCCCCTTGCGCTCCCTGGTACC
AAAGTCTGGAAGGCGATCCAAGCGCGCAAGATTGCGATGACTTGGCTCACCGATGCTTGC
CGCAAGAGCAAGATCGCCATGGCTGCAGGTGCTGAGCCTGATTGCTTGATTGACGAATGG
GTCCGGGAAATGATGTCTGGTGATGAGAAGAAAAAGGAATATTCCAACCACGAGATGGCC
ATGGTCGTTCTATCTTTCTTGTTTGCCTCCCAGGATGCCATGTCGAGCGCGATCATTTAC
CTATTCCAACATCTTGCTGACCGCCCCGATATCCTGGCTAAAGTTCGCGAAGAGCAGTAC
CGCGTTCGTTCCGGCGATGTTACCAAGCCTATGACTCTTGAGATGCTCGACGAGATGCCC
TACATCAAGGCTGTCGTAAAGGAGAGCTTGAGGTTGAAGCCCCCTGTGACCATGGTTCCT
TACAAGACCCTCAAGCCTTTCCCCATCAGTGAAGATTATACCGTCCCCGCTGGCGCTATG
ATCATCCCGTCGCTCTACCCTTCGCTCCACGATCCCGAGGTCTACCCCGAGCCCTCCGAG
CTCCTCCCCGAGCGTTGGTTGGATCCCGAGAGCACCGCGAACCAGACCCCCCGCAACTAC
CTCGTCTTCGGCGCCGGCCCTCATCGTTGCATCGGCGTCGAGTACACCATGATGCATCTT
TCGACTGTTATGGGTACCGCAGCTGTCTTGTTGGACTGGGATCATAAAGTCACTCCTGAT
AGCGAGGAGGTCCAAATGATTGCTACTATTTTCCCCAAGGATGGGTGCCTATTGAAGTTC
TCCCCTCGCGCCCAGTAATTTCTCTGCTTGGGGTTTGTCCGTGTATATGTGGATAATATT
CGTTTTCGTACAGTCTCATTAATTAGAT
>KA393828 | CAV_000107 | Unigene140_All [organism=Corylus avellana] [strain=L.] [gcode=11]
AGCCATTGGGGAGAGGTGCGAAGGGCGTACATGTCTTTTTTAGGCTTCTGAAGGGGATTG
GTATCATGCAACTTTTGAGCTGCTTTAACATAAGCACTTCCATCCAAAATGTGCTCCATT
ATAGCCGCTGCCTCTATTTGGCCGGGGTGGTGCTTCAATTTATGTGACAAGTGGTCTGTA
AATTCGGGCTTTCCCTGCATGACTTCGGCAAAAATTGCAGATAAGATTTCGGAGAGAAGT
GCTTGAATGTTGGCCTCAAAAAGAACAATGGAAGCTAGACCGGACCCAACTGTAGTGCCG
TTCACTAGCGCTACACCCTCTTTGGGTTGTAACTCAAAAAACCCACCATTGATTCCGGCT
TGTTCGAAGGCCTTGGTGGCGTCAAGGGACTCCCCGTTGGGCCCTACGGCCTTGGAATTG
GGCCTGCCAGTCAAAAGCCCAGCTATATAGGACAGAGGAACTAGGTCGCCGGATGCAGTG
ATTGTTCCCCGGAGTGGCAAGCATGGGGTGATGTTGTGGTTGAGTAACTTGGAAATGGCT
TCCATGATTTCAAACCTAATGCCTGAGTAGCCTTGGAGGAGGGTGTTGATCCT
>KA417016 | CAV_023791 | Unigene36196_All [organism=Corylus avellana] [strain=L.] [gcode=11]
TCGAATGCGTCCGCCTGCCCCAGTGATGTTCCCTAAGGTTGTCCCACCTCAAGGCGACGA
GATCGACGGTAAGTTTCTTCCAGGAGGGACCGCCGTTGGTTGGAATCTGTTGCCTATGAT
GCGTGAAACCCTTCACTGGGGCAAAGACCCCGAGGTGTTCCGGCCGGAACGCTTCACGGA
TGCCGACGAAAAGACTCGCGTCTCGATGGAGCAACTAGTGAAGATGATATTTGGTTACGG
GCGGTTCGCATGTGCGGGACAACCTCTGGC
>KA397468 | CAV_004027 | Unigene9051_All [organism=Corylus avellana] [strain=L.] [gcode=11]
GACACAACCATGGTCACTCTGACGTGGGCTCTGTCAGCATTGTTGAATAATCGGCACGCT
TTAAGAAAAGCCCGAGAGGAAGTGGACATCCATGTGGGCAAGGAAAGACTAGTCAGTGAA
GAAGATATCAACAAATTATTTTATCTCCAAGCCATTGTCAAAGAGGCTCTAAGGCTATAC
CCACCTGCGCCTCTTTGACAATGGCTTTGGGATACAA
>KA396598 | CAV_003075 | Unigene6883_All [organism=Corylus avellana] [strain=L.] [gcode=11]
ACCCCATCCATTATCCAAACTGAAAGCCTTGCCCACCAATCATTCTTTCTCTTCCCTCTC
CACAATCCTAACCGGCAACCCACCTTTCATTTTGGAAGTCAATTGCGGAACAAACTCCGG
CTCCACACCTTCCTCAAGCGCCGGTACCACCTTGAACCGCTTGAGAACCCCCGCGACCAC
CCTCTTCATCTGCAAGAAAGCCATCTCCTTCCCCAAGCAAATCCTCGGCCCCGCCTGAAA
CACCGGGTACGTGTACGCGTCCCTGCCCACGAACTTCCAGTGCCT
>KA416905 | CAV_023680 | Unigene36085_All [organism=Corylus avellana] [strain=L.] [gcode=11]
CCTTTGAACCCATAATCCAAGCTTGGATTAGGCCCGCCGCTCAAATTGGAAGGCAACCCA
TTGTTGTAGTAGTCACATACGAGCTCGGAGAACTGAGCAAACATGAGTTTCCCAATTGCT
GCAACGGCAATTCGGAGATTGTCCATGGAGACACCGATTGGTGTACCCTGGAAATTCCCT
CCATGGAGAGCAATATCTCGAGCAACATCGATCAATGGGTTGTCATTCACAGAATTGATT
TCCCTTTCAATTGAATGCGTTGCCATGCG
>KA404114 | CAV_011072 | Unigene21860_All [organism=Corylus avellana] [strain=L.] [gcode=11]
GTTTCAGCAAGATAAAGTTTTAAATATAAAAGTTTAAGAGAAAAATCTAGAAGATAGGAA
TATGAGAGTGTTAAACGAAGAATATGAAGCCTAGATCGAGGTGACAACCCACAATCCCAA
GCAGTCTCAGAGTTGGGAAAGAAAATTTACCATGGTGGAACGTGGCCTACACATGGCAAA
TAAGGGTTGAGCTTTAGGCATGGTGAGCCCTCCCCCTTCACTCATGTCCACCATCTCTTT
TCCAACTCTTCTCCACTCAAAGCACTGAATCAATGATCCTAACGCCAGCCCAACTATTCG
CATGGCAAAGCCCTCCCCAGGACAACCTCTTCTCCCTACTCCAAACGGCAACAACATTAT
CCCATCTTTCCTTTCTCCTTCAAGACCTTGGAATCTCTCTGGGTTAAATTTTCTAGGTTC
TTCCCATATATTAGGATCATTATGTATGGCCCACGCATTAACTAATAGTAGTGTGCCGTG
TGGAACATGGTACCCTCCAACAGTACACTCATCTGAAGACTCGTGAGGTGGCAGTAGTGC
GGCGGCTGGGTACATCCTGAGCGTCTCATTTATAATGCCACAAAGATAGGGAAGCTTTGC
AATGTCTGATTCTTCAATTAGCCTGTTCTGTCCAACGAGATTATCAATTTCAGCTTGAGC
TTTCACAAGGATCTTTGGGTTGTTTAACAAAAGTGACAATGTCCACTCCATCGTTCCAAC
AGAAGTGTCGGTCCCTGCTGATAACATGACAAGCGTCATGCCTCTGATGATTTCATCCGT
ATAATATTCAGGTTCAGCTTCTTGAAGTGACAATAGGACGTCAATCATGGTGTTCCCCCT
CTCTCGATCAGAAGCAGGATCACCCTCCCTCCTCCTTCGATGT
>KA400596 | CAV_007450 | Unigene16110_All [organism=Corylus avellana] [strain=L.] [gcode=11]
GGGCAAGGTCCTATCAGGACAATAATATAGGAACGAGATAGGAGATGAGTAGGTAGCGTT
ACTCTCCGTCGTATCTCTAACATTGGTAGAGTTTGGAAGAAAGGCGTGGAGAGAGGACAA
CTTCCAGGGGAGCCGTCTTGGGCAAGGTAATGCCTAAGCCTTCAGCCATGTCCACCGCCG
CGTTCATCGGTGTCGCCCACTCAAATCCCTGAAGCAACCGAGCCAGCGTCAGATGCGATA
TTTGCAACGCAAGCGTAAACCCGGGGCAAGACCGTCTACCCGACCCGAACGGCGTGAACT
CAAAATGTTGACCCGAAGCATCCATATTCGCATGGCTGGGGAGAAACCGATCCGGTGAGA
AACCGATCCGGCAAAAACTCATCCGGGTCCTCCCAAACCCGTGGGTCCCGATGCAACTTC
CACACATTGACGAACACACGAGTCCCCTTGGGCACGAAATACCCACAAACGTTGCAATCC
TCCATTGCTTCGTGGGGAACGGATAGTGGGCCTGGCGGGTATAAGCGCAGGGATTCTTTG
ATAATGGCTTGGAGGTAAACCAAATGTTTGATATCATAATCTTCGACCCATCGATTCCTG
CCGACATTGAGATCCAGCTCCTCTTGGGCGCGCTTCAAAGCATGTTTATTGTTCAGCAAT
AAGGATAGGAGCCATGTGAGGTTAATTGATGTAGAATCGGAGCCGGCTAAGATGAGATTC
AATATTGTTGCCTTGATAATGGTGTCACGCGTATAACCAAACACGGAGTTGTCGTCAATC
GCCGACAGCAAGACATCAATGAAATCCGGCTTCTCACTCTTGACCATCTTCCTCGTATGT
TCTTCAATCCAACTTCCCGCTAAGCTATCCAACTCCCGCGCAATACGCTTTATAGATTTC
AATCTCCCCTGCACGTCAACCCATCCTAAGAGAGGGATCAGATCGGAGACCACCGGCACC
CCAGAAACGTACATGAATTCTTTTATGATTTTGAATATCCGTTTTGCCTCTCCATCATCT
TCGCCGTTGATGGCGTTGCCGAAATATCTCTTCCCAGCAACCATTTTGGTGATTATGTTC
AGCGTCAGCCTCTCAATCCACTCACTGATCACCACCGTGGCGGTGGCGGTGCCGCCGTCG
TTGTGATTGCAAAGGGAGTACAAGTCTTTGATCAAGGTGTCCACTTCAGAGACTTGCACG
CTCTTCAGCATCTCCAGCCGGCGCGTGGAGAGGAGTTCTACAACGGCAAGTTTTCGCATC
TCTCGCCAAAGTGTCCCATACGGGGCAAATCCAAATCCTGCGTAGTTGTATCCAAGGTAC
TTTCCATGGCTAGACCTTGGACGCGATGCAAGAATCCTGTCGTTTGTGGTGAAGCACTCC
TTGACAGCCTCGTGGTTGCTGATCACAAGTGAAGGTTTCATTCCAAACCGGATGGTGAAG
ATCGGACCATGTTTGTCAGCCATGGCAGCCAAGGTCCGGGCAATTGGGTTTTCGCCACGT
AGCTGATGAAGGTGACCTATGATTGGCCAGGCACCTGGTGGCTCTGGGGCAGACATACTC
TTGAGTTTGTGAGTGCCATTTCTCACCCTCCATAGATTGTACAATAACACCAATCCTACA
AGCCCTGCAACTGCGAGTAGATGAGAACTGATCATTATGTCCATGATGTTCTCAAATTTT
AGAGGAAATTAAGGAAACTATAATATGAAGTTTCCTCGATCCTCCAATTTGGTCGTGTTT
TTTGATCGTGAGAGAAGGAAGGAGGAGGATGGCAAAAATAGTTGTG
>KA397811 | CAV_004402 | Unigene9922_All [organism=Corylus avellana] [strain=L.] [gcode=11]
AAATGAAGTACCTACGTGCCGTCATCAATGAGACTCTCAGGTTGTTCCCGGCTGTACCGA
TGAACGAACGCACGGCTATCAAATCGACTGTGTTCCGGTCGGGTGGAAAAGCGTTTTACG
TCCCTGCTGGAGCCAACACGTCGTATTCTGTGTTACACATAGGCGCAAGGATTTGTGGGG
GCCCGATGCAGACTCATTCGACCCCGAGCGTTGGATCGATGAGAGGTTTAAGAAGTACCT
GATTCCTAATCCGTTCATTTTCTTGCCTTTCAACGCTGGTCCCCGAATTTGTCTCGGTC
>KA426906 | CAV_033681 | Unigene46090_All [organism=Corylus avellana] [strain=L.] [gcode=11]
TTCTTGAAAGCTGGTTCAAGAATGCCGTTTCAAAACCGGTAAACGACGAAACGGAATCTA
ACAAAAACAAAACCGTGGAAATCTCATCGTTTCAGTCCCTTTCCGCGCTTCTCTGGCGCT
CGGTGACACGCGCGAGGAAATTGCCGTCCACCAAGACGACGACGTTCAGAATGGCGGTGA
ATTGTCGCCACAGGCTGGAACCCAAGCTGGATCCGTATTACTTCGGGAACGCGATTCAAA
GCATTCCCACTCTTGCGTCAGCTGGTGACGTGTTGTCTCGTGATCTGCGCTGGTGCGCAG
AGCAGCTCAATAAAAATGTGCTGGCCCATGACAACGCTACGGTGCGCCGCTTCGTTGAGA
ATTGGGAGAGCGATCCCAAGTGTTTCCCGCTGGGGAACTTCGACGGTGCATCGATGACCA
TGGGTAGCTCTCCGAGATTCCCGATGTACGACAATGATTTCGGGTGGGGCCGACCCTTGG
CGGTCCGGAGCGGTAGGGCCAACAAATTTGACGGTAAGATCTCGGCCTTCCCAGGGAGAG
AAAGCGGCGGAAGCGTAGATCTTGAGGTGGTTTTGGCGGCCGAGACGATGGCGGTACTTG
AGGCCGATTCCGAGTTCATGCAATACGT
>KA400910 | CAV_007785 | Unigene16685_All [organism=Corylus avellana] [strain=L.] [gcode=11]
GGCAAAAATCCTCTCAGCCAGGAGGCAGACGAAACTTGATCACAATGACTTACTTGGGTC
ATTCATGGGTGACAAAGAAGGCCTCACTGACGACCAGATTGCCGACAACATTATCGGAGT
CATATTCGCTGCTCGTGATCCCACCGCCAGCGTGCTCACATGGATCCTCAAGTACCTTGG
CGAGAACCCCTCTGTTCTTAAGGCAGTCACTGAAGAGCAAGAAGAAGTTATGAGGAGGAA
AGAAGAGAATGGTGAGGAGAAAACTCTCACTTGGGAAGACACAAGAAAAATGACAATCAC
TTCAAGGGTGATTCAGGA
>KA418868 | CAV_025643 | Unigene38049_All [organism=Corylus avellana] [strain=L.] [gcode=11]
CAACTTTTTTACGTTGTCAATCAGCTCTAACTTAGCCAGTAAGCCAACTGCTTCAGCAAA
TTTACTCCTTACAACCTCTGTCAGCTTCTCTGCTCGTCTTTTATATTCCAGTCCATCATA
TATGCTGGTAAGAGATTGTAAATAATCATATTTCCAGATGTTTGGCTTATAATTGGCAGA
TCGTCGTCTTTGTTGTATCATATCCAAGGCTTCAGACTTTATCTGGCATGCTAAACTTTG
CTGCTCAGCCTGCAATGGCTTCTTGCAGTCCATAATTGTCTATGGATCGGATAATTT
>KA422928 | CAV_029703 | Unigene42111_All [organism=Corylus avellana] [strain=L.] [gcode=11]
CAAGCTATTCTCAAAGAAACAATGCGTTTGTACCCTGCTGGACCGCTCTCTATCCGACGC
GAGTCCAGGGAAGACTGCACTTTGGCTGGTTACCATGTTCCAGCAGGCACGCGACTCCTT
GTTAATCTTTCAAAGATCCATCGAGACCAACATGTATGGTCTGATCCAAATGAATTTCGA
CCAGAAAGATTCCTTACGACCCATTTAGGTGTTGATGTCAAGGGCCAACATTTCGAGTTG
ATACCATTTGGCACTGGTAGAAGATTTTGCCCTGGAATTTCACTTGCGTTGCAAGTCATG
CAACTCACACTTGCCACTTTGTTGCACGCTTTTGAACTTACAACCCCATCGGATGAGCCC
GTGGATATGACAGAGAATGTCGCACTCACCAACTT
>KA408024 | CAV_014880 | Unigene26788_All [organism=Corylus avellana] [strain=L.] [gcode=11]
GTGCTTCCCTATCTTAGTGGCATCATAAATGAGACACTCCGGATGTACCCAGCTGCCGCA
CTACTGCCACCCCGCGAGTCTTCAGAGGAGTGTATTGTTGGAGGGTACCATGTTCCACGC
GGCACACTTCTATTGGTTAATGCGTGGGCCATACATAACGATCCTAACATATGGGAAGAA
CCTAGAAAATTTAAACCAGAGAGATTCCAAGGTGTTGAAGGAGAAAGAAAATATGGGATC
ATGTTGTTGCCGTTTGGAGTAGGGAGAAGAGGTTGTCCTGGGGAGGGCTTTGCCATGCGA
ATAGTTGGGCTGGCGTTAGGATCATTGATTCAGTGCTTTGAGTGGAGAAGAATTGGGAAG
GAGATGGTGGACATGAGTGAAGGGGGAGG
>KA402822 | CAV_009767_2 | Unigene19976_All [organism=Corylus avellana] [strain=L.] [gcode=11]
CAAGAAACACTTAGGTGGCTTCCAGCGCTGCCTCTTGCGATTCCCCATGTATGTTTCCAA
GACGACATCTATAAGGGGTACAAAATTCCTAAAGGCACGGTTCTATTCGGCAACGTTTGG
GCGATGAATAGAGATAAAGACGTATACAAGGACCCAGAGACTTTTAATCCTGATAGATTC
CTTGACACGTCTGTGCCACCCTCTCCAGCATTTGGTTGGGGCCGTCGACGCTGCCCCGGG
GTGCATTTCGCAGAAGCATCGCTGTTTATCCTATTTGCGTCTGTGCTGGCCACTTTTGAC
ATTGAACTTGCTCAAGACGACAGTGGGAACGACATTATGCCATCCAGGGAGCCGGTAAAT
GGTGTCGTCGCTCGCCTAAAACCATTTAAACTAAAGCTCACGC
>KA405449 | CAV_012395 | Unigene23611_All [organism=Corylus avellana] [strain=L.] [gcode=11]
GGAGAGCTTTGAGCTGAGTGGGGCTACAAATATTGGAGATTTTCTGCCGGTTTTTAAGTG
GGTTGGAGCAAGAGGGCTTGAGAAAAGGTTGGTGGTGTTGCAGGGGAAGAGGGATAAATT
CATGCAGGATTTGATTGAAGAACATCGAAGGAGGAGGGAGGGTGATCCTGTTTTTGAAGA
GAGAGGGAAGACCATGATTGACGTCCTATTGTCACTCCAAGAAGCTGAACCTGATTATTA
TACGGATGAAATCATCAAAGGCATGATGCTCGGCATGTTATCAGCAGGGACTGACACTTC
AGCTGGAACGATGGAGTGGACATTGTCACTTT
>KA395956 | CAV_002389_2 | Unigene5248_All [organism=Corylus avellana] [strain=L.] [gcode=11]
AATGGATTCAATACTGGGGGTGAAGTTTTTAATTGCTTCGGGCAGGAAGGCTCGGAGAAC
AAGCTTCCTAAGTTTGGCATGGTAGTCTCCTTGGTGAAAGAAGATGGCTTGTTTGCCCAA
CATTCTCTCTTTGCTTGCAGGAAATGTGGGCTTGAAGAGATGAGCTTTGGTGACCAACAC
GAATTTCATAGCTTCTGGGCTTGAAACCATCACGCAGGGACACCCCAATATATGGGTCTT
GAAGATAGAGCCAAACCTCTTTTGTTTTTCAGCAAAGAAGACA
>KA394224 | CAV_000516 | Unigene878_All [organism=Corylus avellana] [strain=L.] [gcode=11]
GATAAGTAGGAATTGCAAGTAGAGGCTTTACTCTTGGAGTTGTAACACCAAATTCCTCTG
TCATGTCCAACTCATTTGGCTGCATCCTATCAGGAAGCTCCCAATCAAAGCAATGTACAA
GTTGTGCCACCACTAGCCGAACCACAGTGAGACCCAATTGAATCCCCGGGCAGCCTCTTC
TGCCGGACCCAAATGGGATAAGTTGGAAGTCACGTCCCCGGACATCTATATTACTTCCGA
CAAACCTTTCTGGGAAGAACTTCTCTGCATCATTCCAAGCACTTGGGTCTCGCCCAATTG
CCCATACATTTATCATCACTCTAGACTTGTGGGGTATGTGGAAACCGTTGATCGTGCAAT
CCTCCGTGGCCTCATGAGGTAGCAACAATGGTGCTATTGGATGTAGCCTGAAGGTTTCCT
TCAAAACCATGTCCAAGTACTCCAACCCATCCAAGTCCGATTCCTCTACCATCCTCTCCA
ACCCCACCACATCTTCCAACTCCTTTTGAACTTTCTTCATTACCTGGGGATTCTTCATTA
GTTCTGAGAGTTCAGAAAAATTACGACTCTGTTTGAAACAAAACATGCATGCCAGTTGTA
TGAATAATTACCAGAATGATGGCTTTGATATTGGAGCGTTCAATCCGGTACTCAGATTCT
TGAGATCCCATGAAGCTCAACATGACATCAACGAAGTCCTTGGTCTTATTTTCGTCCTTG
GATTGGACATGTTCATCGATGATCTTCTCAAAAAAGTCATCGAAAACCTTACTAACAGCC
TTCATCCGCCGGGTCAGCCCCTGAAGATCAAAGCGCGCAATACAAGGAATATAGTCACCA
AGATTAGGAATTGCTCCCAGTTGCATGCCTTCATGGATTACAGCCTTGAATCCCTTCTCA
TCAAGATCCTTGTCCATGTACTTCTTCCCAAACACCATACGGCAACTCATATCCGCGCTG
AGAGACGAAACCTTGGCACTCAGATCAACAGCAACACAATCGCGGGCAGCCTCTTGAACA
AACTTTACCAAAAGTCCAAGCTCTTCTTTTCTCATGGGTTTGAAAGAACTGATTTTATGA
CTGCTAAGCAATTCAAGGGTGCACATCTTCCGTATGTTGCGCCAATAAGAGCCGTATGGA
GCCATGGACAAGTTCTTTTGCTCATAAGAGATGTGCTTTGCGGCCTCAAGAGGCGGTCTA
CCAGCAAACACCAGGTCATGTGCTTTAAGGAACTGCTCAGCAGCCTGAGGCGATGAGACA
ATAATAGTAGGCATCAAGCCTAGGCGTAAGTGCATGACGGGGCCATGTTTTTGGGCTAGT
CGATGAAGATCGCGATGAGGTAATTCCCCCAACATATGAAGGTTCCCAAATATAGGGAAC
CCTCTTGGACCCGGAGGTAGTTTCTTCTTCTTGCTACTGCTTTTCCATGCCCATTCTCGC
AGGAGATAAGCAAGCATCACCAGTCCTGCGGCTATGGTCCATGTCCAAGCCATGGTGGTC
ATGTTTGATTCGGATGCAACAAGAGAGAAGGTAGAACTAGTGTTTTTTGTTTAATTTTCT
AGCTCCCTGGTCTTTCTTTCTTATACCCATTTTCGCCGAACATATTACTTGTTTTCTCGG
TCAATTACACATCCC
>KA406936 | CAV_013852 | Unigene25491_All [organism=Corylus avellana] [strain=L.] [gcode=11]
CAAAATTTTATGCAGGCGCTTATCCTTGGTGGCAGTGACACTACAGCAGGGACACTGACA
TGGGCGATCTCATTACTCCTGAACAATCAACATGCGTTGAAGAGGGCACAAGAAGAATTA
GACCTTCATGTTGGTATGGACAGACAGGTTGATGAGTCGGACATAAGAAACCTCGTTTAT
CTTCAAGCCATTATCAAGGAAACTCTCCGCCTATACCCAGCCGGTCCCCTCTTAGGACCG
CGGGAAGCATTGGAAGATTGCACCATTGCTGGCTATCGTGTGCCTGCTGGCATCCGATTG
GTGGTAAACGTGTGGAAGGTTCAAAGAGATCCAAGGGCTTGGATCAATCCGTGTGCTTTC
CAGCCAGAGAGATTTCTCGAAGCCCATGCGAGCGTTGATGTTAGAGGTCAACACTTTGAA
CTTATGCCCTTTGGCTCCGGCAGACGGTCATGCCCAGGTGTCTCGTTTGCTCTCCAAATG
CTTAACTTGACACTTGCTCGTCTTCTCCATGGGTTTGACTTGTCAACCCCATTGGATGAA
CTTGTTTGATATGACCGAAAGCCCAGGATTAACTATTCCAAAAGCAACTCCATTAGAGAT
TCTCCTCACACCACGCCTTCCTGCTAAACTCTATGACTATTAAAGTGTTTCTTGGGGGAG
TTGGAGTCATAGATATGAATAAATCAAATAAGATCAAGTGTTGTTGGCAAGAGGGGATCG
TTGAATCTTTGGGTATATTGTGTAAGAATATTATTGAATGATCTATTGACGGAAGGATTT
ACTTCCGTTAGGGTGAAAATCTAATGAAGAACCAAAG
>KA407653 | CAV_014525 | Unigene26353_All [organism=Corylus avellana] [strain=L.] [gcode=11]
ATGGACAATGCCTCATTTCCATTGACTGGAGCAGCTGTTAACCTTCTGAGACGCTTATGT
TCTTCAAAAGAAATGCCAATGAATGACTTCTTTCCAATCAGTTCAATGGTGGATTTAGGC
CAACCAGGCTTAAAGCATTCATCATCTGTCAAAACTCTTCTGCATGTTTCAGGTGTTGTA
ACTATCACACTTGGGCTCCCAAACATGAAAGCCTTGTAAATTCCAGTACGTCCAAATCTG
GAAACAGAGGAGATGAAGGAATCAGGATCGTGGGACTTGAAGGCTCGGAGGAAGGACCAC
ATGTTCCCTATGAAAGGCCAACCCAAATCACCAGGAGGAAGAGAGTACTGTCTATCACCC
AATTGGGTTTCGTGGAGCCACCAATTTGCATTCTTGAGGAGCCATTTGAGGGCCACCAGA
GCACCAAAGCTGCAAAACAGGACGACCCAGATGGAACCCAACTCCATGAAAACTTTGCAA
AATAAAATAAAATAACCTGCTGGACTTTGTGATTTTTTATTTTTGATGTTGGTTTTTTTT
TTTTTTTTTTTT
>KA419648 | CAV_026423 | Unigene38830_All [organism=Corylus avellana] [strain=L.] [gcode=11]
TAGTGTTGGAACTCTCATTGCGCTGGAATTGGAAAGGAATTCGAATGGGGAGATTCATAA
TACCATCAAGAAAACCCGACCCGAAGATCGGAGGAGATTGTGAGGTGGGATCAGAAGAAC
CCGTAGAGATCCCAGACCAAGTATTGAAGAAACGCCAGAAGGTGGTGCCGTCCGCAACGC
TGTGGTTTAAAGTGCAACCGATGAAGATGCCATCAACGAGCTCAGTCACTTGCACCGCCA
GCAATGGCTTGGAAACACCTTCGCAGTTCAATACCCTGTTCATCAGAAAGAAGGAGTTGA
CAATATCGGG
>KA421557 | CAV_028332 | Unigene40739_All [organism=Corylus avellana] [strain=L.] [gcode=11]
AGAAAACATTTCTATAAGCGTGTCCAGATGTTTGACAGGATTCAACTTGAAATCCTCCTA
AGGAGAATTTGTGCACCATATTGAGGCTGCAGGGTTGCAAGCAACATTGGGGCATGAACA
TAGGTTGGAGATACCACAAAGGAGAAATGCCGAATGATCATTGCTAAGACGATTTTGGCC
TCAACCACTGCTAAATTTTGACCTACACAGATTGTGGGACCCAACCCAAATGGGAGGAAG
GAAGCCAAATGCTTTCTAGGCTGCATGAATCTCAATGGGTTGAACTTATCAGCATCTTCC
CCCCATATCTCAGTGTCATGATGAACAGCAGTCAAGGCCAAATAGAGTTGTG
>KA404414 | CAV_011372 | Unigene22272_All [organism=Corylus avellana] [strain=L.] [gcode=11]
GCTACCCATAAATCTTTCTGGCTCAAATCGATCTGGGTTTTCCCAAGATTCCGGATCTCT
CCCTATGGCCCAGGCGTTGACAAAAAAACGTGTCTTGGCTGGAATTTTGTACCCATCAAT
GTCCACATCTTCCATGGATTCTCTAGGGACTAATACTGGAGCAGGAGGATGCAGCCGAAA
TATCTCTTTGATGACAGCTTTCATGTACTGCAGCTGAGGGAGATCACTCTCTAAAACAAC
TCTTCTCTCTCCGACGATGCTTCGGACTTCTGCTTGTGCTTTTTCCATGGCTTTTGGGTT
CATGATGAGCTCTGTCATTCCCCAGTCTAGGGTGATGAACGTTGTATCAGTTCCTGCAGC
AAACATGTCCAAGATGACAGCCTTT
>KA430504 | CAV_037279 | Unigene49691_All [organism=Corylus avellana] [strain=L.] [gcode=11]
TTGTTTCTTCCAGTTGCCGGTGACCATGTGTATAAATGGCTGACGGCACTCTTGCGATCA
ATCTGGGTGTCTTGGACTGAACACTACGTTTCTTGAAACCCGGTCACATAACTGTCAAGA
TGCTGACGGGCACAGGATTGGAAACACCGTCTCTAGCCACAGTCTCCTTGGCTGGGCTGG
CTGCTATTGTGCTATACTTCCTTTCCAGATGTGTTTACCTGCTCTTCTTCCATCCTCTTG
CCAAATACCCAGGGCCGAAACTTGCTGCCTTGTCTGGTGTATGGCAAGTATGGCAGTATA
CAACTGCTCGACAATGCTTCATCATGGAGGACATACACCGCAAGTATGGGGATGTCGTCC
GCGTTGGACCCAATGCCTTGTCCTTCGTGACGCCACAGTCGTATCTTGACATCTACGGCC
ATGCGACTCAGGGGAAGAAGAAGTTTCTCAAGGGTGACTGGTACGGCCCGTATGACCAGG
ACACACCGCGAATAAATACGGCGCGGGACCCTGCCGTGCACAATCAACAGAGAAGGACAC
TGTCTCATGCTTTCAGCGCCCGCGCCCTTCGTGACCAGGAGACTCTGGTACATCATTATA
TCAATCTGCTGCTGGAACAGTTGGGCAAGACTGGCTCAAATGGCGAAAAGCCCGTGAACG
TCACGGCGGCTTGGAACTGGCTGACTTTTGACATCATCGGAGACTTGGCGTACGGTGAGC
CCTTCGGGTGCCTAGCAGAAGGGTCCAGCCACTGGGTCGACCTCATCTCTGACTACTTCC
GGTACTGGGCGGGCATGTTATACACCCAAAACCTAGGTGTCCTAGGGCCCATCTGCTTGC
GCCTCCTCTTCTCCAAGAAACTACACGACAGCTACAACGAACACACACGGCTCAGCGGCG
ACAAGGCGCGGCGACGCATCGCGCGCGGCAGCATGGAGCGCATCGACTTCTTCGACCACC
TCATCAGGAACCACAGCCTGACCGAGGACGTCCTCATCGCCAACGGCGACATCCTCCTCC
TGGCCGGCTCGGAGACCACCGCGACCGCCCTGGCGGGCCTCACGTGGTACCTCCTCCGGA
ACCCTGCCTGCCTGGCCAAGCTCACCGGCGAGATCCGCGGCGCCTTTGGCAGCCTCGACC
AGATCACTGGAGACGCCACCGCCCCGCTGCCGTACCTGCACGGCTGCATCGAGGAGGGCC
TGCGCCTCTTCCCGCCCTCGACGCTGGCGCTGCCGCGCGAGTCCCCCGGCGCCGTCGTCG
ACGGCGTCTATGTCCCTGCCGGGGTGGTCGTGGGCAACGAGAACTATGCCATGGCGCGCG
ACCCGCGCAGCTGGGTTGATCCGCTTGCATTCAGGCCCGAGCGCTGGGTCGGCGAAGGCC
TGGAGGGCGACGACAGGAGGGCGTCGCAGCCTTTCAGTACGGGCCCGCGGGCTTGCTTGG
GCATCAACCTGGCGTACCTGGAGATGCGGGTCACGTTGGCCAAGACGCTCTGGGCTTTTG
ACCTGGAGTTGGTGAGTGACATTGCGGATTGGAACAGGGCTTGTCGGAATTTCCTTTTGT
GGCAGAAGCCAGATTTGCAGGTCAAGTTTCACCCTCGCGTCACGGTGTGAATTTGTTTTC
TTGAGGCTTGAAGAAAATCGCCTGGGCAGGGAAACATGGAAATGAATATTGAGTGTACGG
TAACGTTAGGTCGCTGTGCTTTTGGATTGACATTGAAGCGTTTGGAACACGGAACACAAT
ATCCTTGGGATCAAGCAGTCAAGCAGTAGGTGGACATGGCATATGGTATCACGGTGTCGT
TCAGTCATTCATTCATAGCTGAGTGATAAACGCTGCTCTCAACCTTCGC
>KA393787 | CAV_000066 | Unigene90_All [organism=Corylus avellana] [strain=L.] [gcode=11]
TCCCTTTCAATTGAATGCGTTGCCATGCGAATAACTTCAATTTGGGGTCCGAGCCATTGG
GGAGAGGTTCTGAGTGCATACCTGTCCTGTTTTGGCTTTGACAATGGGTCTTTCTCGTGA
CGAAGATTTGCTTCCTTCATGTAGTCGCTCTCATCCAAAAGGTACTCCATGATAGCAGCT
GCTTCAATCTGCCCAGGATGGTGCTTGAGCTCATGCGTCAATGGGTCTGTGAACTCGGGC
TTGCCGACCATGACTTCGCAGAAGAAAGCAGAGAGAACTTCTGCAAACAGAGCCAAAACG
TTGGCATCAAAACAAACTGTTGCAGCCACAGCCGAGCCAACAGCTGTCCCATTTACAAGA
GCTAAGCCTTCCTTTGCTTGGAGCTCGAAAGGAGCTGGAATCCCTGCCCTCTTGAGAGCT
TCCAAGGCTGTGATTTCTTCATTTTCAGGGGTGACCACTTTGGAATTATGGCGGCCAGTC
AATAAACCAGCAATATAAGATAGCGGTACAAGATCCCCCGAAGCCGTGATAGTCCCTCTT
AGGGGCAGTTTCGGGATCAAATTTTTGTTCATCAGCTT
>KA409779 | CAV_016556 | Unigene28928_All [organism=Corylus avellana] [strain=L.] [gcode=11]
TGTATTTCATGGTTATAGAAGAATATTCCTAGATTTAATACAAGCTCACCTGCAAATCTC
TCAGCCTTTCCTCAAACATAACAAGCAAGCTAGCTTTGCTTATAAATTTTTTTAAATTTA
CCTATTTCACTAGAACAATCAGGTCTCACAGACACACATCACACTAGTTTTGCCTGTGAG
CAATGTAATTTGCCAAAGCAATCAAGGGCGCTGCCTTCTCCGCATCAAACCCAGCGAGCT
GGTCCTGCGCATCCTTGTTCAATTTTTCAGCAAATTCCCTCGATTTCTCAATACCCATTA
GCTTCGGATACGTAACCTTATCAGCCACCAGGTCCTTCCCGGCGGTCTTCCCCAATTCCT
GCGACGATTTTGTCACATCAAGAATATCGTCCACCACCTGAAACAGCAGCCCAATATACC
TTGCGAAATTCCTCAGCTTCTCAACCTCCTCATTAGACCCACCTCCCAGAATCGCTCCTA
GTACCACAGCCCCTTCCAGCAACGCCGCCGTTTTGTGCAGATGAATGAACTCAAGGTGCT
CCAACCCAACATCAGAAAGTCCCTCAGAACATATATCAACCACTTGGCCAGCAACGAGTC
CTTCGGCCCCAATCGACCTTGCTAGCTCCCCAATCGCGCGGAGAATCCTCGCCGGCGGTA
CGCCCTCCGTGGACACAGCGATGTGCTCGAAAGAGAAGGCTAGGAGCGCGTCGCCGGCGA
GAACCGCGACGTCCTCGCCGAATACCTTGTGGTTGGTGGGCTTCCCTCGGCGGAGATCGT
CGTTGTCCATGCAAGGAAGATCGTCGTGGATCAGAGACATGGTGTGGATCATCTCAACGG
AGCAAGCGGCGGGCATGGCAATGGACTCGGTTCCACCGACGAGCTCGCAGGCGGCGATGC
AGAGCATGGGGCGTACCCGCTTGCCGCCGGCCAGGAGGGAGTAGCGCATGGCCTCGTGGA
TCTTGCGGGGGTCCTTAAGCGAAACGGCGGCGTCGAGGGCTTGGTTGACGGAATTGGCTT
TCTGGAGCATGTATGTCTTAAAATTGAAAGTCCTTGCCTCTGATTCTGATTCTTCTTCTT
CTCTGAGAGTGTCTTCCTTGGTGAGCACCGCAGAGACGGAGACAGACGAGATGGATCGTC
GTCGTTTTGGGGGTATGAACGAAATGGGTATGTTTTTCAGAGGGTGGAGGATTTGGAAAG
ATGGGGTGGACATGGATCTGGATCTGCCTGCTTGGTTGAACATCGAACAGGTTTGGACCC
ATGTACTCAGATTCACACAACTCATGTTTCTCGAACTCTTGACAGAGAAAGACACACAAA
AAGAGAGATAGGTTTTGGAATCTTAGCTGAGAGAGAGAAAAAGAAGAAGGAAGATGAAGT
TGATTTTGGGACCAGCCCCACTATCTATTGGTATTGCTATTGCGCCTGATGTCTTGACAT
AATTGGAACACCCAACTTCAGTGATGTTTCCTGGTGACTGGACTTTAACAATGTGTAGTA
GTAGACTAGTAGTCGTCGCCAGCCAGCCGAAGCCAATTTGTATATTCACGACGCATTGAA
ACAAAGGAATTTAAGAAGAGAGTGGGAAAGGGATGACTGCACTTTAGACCAACCAGCCAA
C
>KA425724 | CAV_032499 | Unigene44907_All [organism=Corylus avellana] [strain=L.] [gcode=11]
CAACCTCATTTGTGTGTCGGAAAATTCTCACTTGTCAGCCCCTCTACACTGGAAGAAAGC
TGCAGAGGCACTCGAATGCACCCATTTCGATGAAGTCTGCCGCATGGTGTCCCAATTTTC
AAAGTTGCAAACCGTCGACATCCAGGGCACCTCCCTCACTGTTGCTCAGGTCACTGCAAT
CGCTCGCCGCAGTGAAGTCAAGGTTAACCTTGATGAAGCCACGGCGCGTGAACGTGTCGC
CAAAAGCGCCAACTGGGTTGCCGACAACATCTCCCGTGGAACAGACACGTACGGTGTTAC
CACTGGGTTTGGAGCCACGTCACACCGGCGCACCAGCAAAACTACCGACCTCCAGACAGA
GCTTATACGGTTCCTTAATGCCGGAGTGATCGGGAAAGAGAGTCTTCCGTCCACTTATTC
AAAGGTAGCTATGCTCGTTCGCGCAAATACACTGATGCAGGGCTATTCCGGTATTCGATG
GGAGGTACTCGAAGGCATGGCCAAGCTGATGAACAAAAATTTGATCCCGAA
>KA397231 | CAV_003761 | Unigene8480_All [organism=Corylus avellana] [strain=L.] [gcode=11]
GGGATTATCTCTTTGCTGCGTGCTTTGCCATGGAAAACTTTTACTCTTACCTTGCTTTCT
TCCTCTCTGTTTTTTTCATCATCATCATCAAACTTGTAAACTCCCACAACCAAAAACTAC
CACCGTCTCCATTTTCTCTGCCGATAATCGGCCATGCCCAGCTCCTTAAACAACCGCTCT
ACCAAACGCTGGACACCCTGTCGTTGCAGTACGGTTCAATACTTTACCTTAAATTGGGTT
CCCGGTCTATCCTCGTACTATCTTCTCCATCCCTTGTCGAAGAATGCTTCACCAAGAATG
ACATAATATTTGCAAATCGCCCCCGCACAATGGCAGGGGATCATTTCACTTACAACTCGA
CTGCTCCCGTCTGGGCCCCATATGGCCACATGTGGCGGAACCTCCGGCGCATCTTGGCCG
TTGAGATCTTCTCTCAGATGAATCTCCAGAAGTCTTCCGTCGTCCGACAAGAAGAAGTTC
ACTCCCTTCTTCGCCAAATATACAGAGCCTCAAACAGAGGACCCCAAAGGTTGGAGTTAA
GGTATTTGTTCTCGCTTTTGATGTTCAATATAATGATGAGAATGGTTGCCGGCAAGCCGT
GTGTCGGAGAGGAGGCGGCGGCAAGCATGGATTTGGGAAAGCAAAATCTCAAGGAGTTCA
AGGAGAATTACTCTGCAAACTTGTCAATTAATATATGTGATTTCTTTCCAGTTTTGAGGT
GGGTTGGTTACAGAGGGTTGGAGAAGAGTATGATCAGGCTGCAGAGGAAGAGAGACAGAT
TCCTCAGGCTTTTGATAGAAGAGATTAAGCAAAACAAAGCCAGTTCCTTGAATAAGAGAA
CTCTGATTGAAACTCTTTTGTCTCTTCATGAATCAGAACCTGAACTCTGTTCAGATAATG
TCATAAAAAGCATCGTAATGATGATGTTTGTTGCGGGAACAGATACAATATGAATCAGAA
CCTGAACTCTGTTCAGAAAATGTCATAAAAAGCATTGTATTGATGATGTTTGTTGCGGGA
ACAGATACAACATCAACAACCATGGAATGGGCAATGTCACTACTTCTGAATCATCCAGAG
GCATTGGAGAAGGTTAGAGCTGAGATTGACAACCAAGTTGGACGTGGGCGCTTGCTAAAT
GACCTTGATCTTCCCAAGCTTCCCTATCTTCGCTGTGTCATCAATGAGGCACTCAGACTA
TATCCTGCAGCGCCACTTTTGTTGCCTCATTTCTCCTCAAAAGACTGCACTTTGGGGGGA
TTTCATATACCAGGAGGGACGATTTTGTTGGTGAATGCATGGGGCATTCATAGGGATCCC
AAGGTGTGGGAGGAGCCCAACACGTTCAAGCCGGAGAGATTTGAGGCGTTCGACGGAGAA
AAAGAGAGGTTCAAATTCGTTCCGTTCGGAACGGGAAGGAGGGCGTGCCCCGGCGCCGGC
ATGGCCATGCGGACAATGTCATTGGCATTGGGTACTCTGATTCAGTGCTTTGATTGGGAA
AGGGTTGGAAAGAAGATGGTGGACATGAGCCAAGGCTTAGGAGTTCTTCTGGCAAAGGCT
GAGCCTTTGGAGGCTGTCTGTAGTCCACGCCCATCCATGATTAGCATCCTCTCCCAACTT
TGATTATATCGTACCCAAGCTGTAAATAAACAAAGTTACTTATAAACATATTTAGGTTCC
GCTCCGTTACTAGTATAGTGTCCGAACTCGACTCGTTTAACGTTCCGATTATATTGTACA
TCTTTTCTTCTGTCCCTTTCTTTCCCCAACATGTCCCGGTGGTTTCAGTTTTTTATTTTA
AATTTGTTTTCTTTTTTTTTTTT
>KA403291 | CAV_010242 | Unigene20694_All [organism=Corylus avellana] [strain=L.] [gcode=11]
TCGATCACTCACGTAAAGAAAATGGAATTCGCCTCCCTCTTCAAGTTCTGCTTTTTATCT
TCCATTTTCTTTGTCTTTCTCTTCCATTCCCTCATCAAGTTCTTCAATTCCGGTCGCCGG
AAACTGCCCCTCCCGCCGGGCTCCTTGGGTTGGCCTTACATGGGCGAGACCATTCAGCTC
TACTCTCAAAACCCAAATGTCTTCTTTGCTGAAAAACAAAAGAGGTATGGATCGATCTTC
AAAACCCACGTATTGGGGTGTCCTTGCGTGATGATTTCGAGCCCAGAAGCCGCGAAATTC
GTGCTGGTGACGAGAGCTCATCTCTTCAAGCCCACATTTCCTG
>KA407176 | CAV_014078 | Unigene25772_All [organism=Corylus avellana] [strain=L.] [gcode=11]
CTCAGTTTTGGGTGAACCATCTCAGCAATATTTTCCTTCTCCAGCTTCAAAACTTTCATT
CTGTTTTCATTTCTTTCCAAAATTCATAGTACTCCTTTACTTTCCTGTACGTGCAATGAA
GATTTGCAGTATTAATGGTGGTGATCCCTTGAACTGGGGCGTGGCTGCGGACTCGATGAA
AGGTAGTCACCTTGATGAGGTGAAGCGCATGGTGGAGGAGTACCGCAAGCCAGTGGTGCG
GCTAGGAGATGAGACCCTCACCATATCTCAGGTGGCGGCCGTCGCAACCCGCGGCGGTGG
CGATGCTGCCGTGGTCCAGGTGGAGCTCTCTGACGCAGCTCGAGCAGGAGTCAAGGCCAG
CAGTGACTGGGTGGTGGAGAGTAATGCCCTCACCGCTGGTTTTGGTGCATCCTCACACAG
GAGTACCAATCAGGGTGGTGCCCTTCAAAACGAGCTCATTAGATTCTTGAATGTTGGAAT
CTTTGGCAATGGCACTGAATCTTGCCACACATTACCTGATTCAACGACGAGGGCGGCCAT
GCTGGTGAGG
>KA417045 | CAV_023820 | Unigene36225_All [organism=Corylus avellana] [strain=L.] [gcode=11]
TTGCAGTTTACTCAAAATGTGATTAGTGAAACTCTTAGAATGGCAAATATCATCAACGGG
GTCTGGAGAAAAGCACTCAAAGATGTAGAAATCAAAGGTTATTCGATACCTCAAGGATGG
TGTGTGTTGGCATCTTTCATTTCTGTTCACATGGATGAAGACAACTACGAAAACCCACAT
CAGTTTGATCCATGGAGATGGGAGAAAGTAGGAGTTGCCGTTAACAACAGCTGCTTAACA
CCATTCGGTGGTGGTCAGAGGCTATGCCCCG
>KA430590 | CAV_037365 | Unigene49777_All [organism=Corylus avellana] [strain=L.] [gcode=11]
GGAAAGGATTATAAAATAAATAAATAAAAACTATTTATTTATTTTTTTTCTCTAGTGGGG
ACCGCATGTCCGGCATCAAATGAGGAGAGGAAACTTCACCTTCCTGACCCAATAATGTGT
CCCCTTTTGAGAGGATGACTGATGAATCCATTTTCAATGTCGGCATATCCAGTACAGGGA
CTATGGGGCGTTTTATTCTCTTTGTGACGGTCATCTTCAACCCGTCTGTCGTGTGGATTG
TCGCTCCTGTAGTCATCTTAACAGGAGGAGCTCCAACGGCCAATTGAAAGTCAAATTGCT
GGACAAGCATTGCCAGTGCCACTACAGTCTCGTATGAAGCAAACAAGTCACCTACACATT
TCCGTGGTCCTCCACCAAAGGGCAAGTAACTGAAATTTTGGTTAGTTTCATTTGGATTGG
GTCCATCTAAAGGCCACCTTTCAGGTTTAAACTTACTTGCATCATCCCAATGCTTTGGAC
TACGATGCAGGTTCCAAACAGAAATAAAGATATCCTCACCCCTTCTTATGGGATACTTTC
CAAGCACATCATCCTCAAGTGAACGACGAATTAATACAGGCGGCTGTGGGTAAAGCCTCA
AGGATTCATTGATTACTCGAGTTGCATACTTGAGTTTTTTCATGTCTTCAATTGTTGGAA
ACTGGTCTCCTAGAACAGAATCTACCTCCTCTTGAAGTTTGGACATGACACTAGGCTCCT
TGGAGAGAAGATAAAAGGTCCATGTTAATACTGCGGCTGATGTTTCATGGCCAGCTATAA
GCATTGTCATCAAGTCATCACGGAGTTGCTTGCTTGAAACATCATCTCCTGACGCCAAAA
GGAAGTGGAGAATACTGGGATCTTGTTCATTCATGTATTCCTCATGAAACTGAAGCTCTT
CTTCATCAACCATCCTCTTACATATTGCGATCAGATCATCAAGTGTATCATTAATCAATT
TGAGCGATGCAGCAACCTTTTTCTGCCGAGGTGATATGTCTTTCCATATTGGAATCTCCC
AGATTGGAATTGGAGCAACACTCCGATCTTCTGCTTCTCTCAGGACAGTGTAAACCGCCT
CAACTATCCCAGTATCATTTGTTAATGAATCAAAATCGTAATTAAATACTGCCTTTCCAA
TAATATCCAATGTCAAACGTGAGAAAAGTGACTCCATCTCAACATCCTCCCCATCAGATG
CAGCTGCCTCAAGCGTTTTGCAAAGCCTATCTGTAGCTTGTCCGAAGAGGTTAATCATAG
CAGCCACATACTTCTTATGCAATGCTGGCACTATAGCACGTCTTCGAACACGCCATATCT
CCCCATCAGCTGGGATAAGCCCCGTCCCCATGACAAATTCTAGAATTTCAGCCAAGATAC
CCTTCGAATAAGCCTTTGAGTTATCCCTCAATACATGTTTTGCGATGGAAGGATCCGAAA
CTATTAGAAATGACTTTGGCCCAAAATTTAACCTGAAAATTCCACCATATCTGAGGTAGA
GCTCATACAAGGGAATGAAAAAGGCCTCACTTCGAATGGCACCAATTGATCCTTTTGCCT
CCGGAATCTTTGCACACTCTTCATGGGCATCAACCCACCCGAATAAGAATTCCAGAATTG
CACTAGGAACCCCCAACTTTGACAAACTCCTCAACGCTACAAATGGAAAACCAGATTGCT
CCACAGTGAATTCCCCCGATGCAATCCGATCAGACAACTCGGCACGCGGTTTCTCTTCCT
GCAGCCGTTCAACACTCTTGACACCGTCATCCACCGAGTCAGGCTCAGGCTCCCTCCCAT
TTGAATAAGCGCATGCGACAGAAGATAATCCACGCAAACCACTTTGTCTTGGAATGTACG
AAGAGAAGGTTGGGGTAGTGGGCTTGAAGCTGTAGATATGAAGAGGTCTGGTGGAGAGGG
AGGTTGGCGCCCGGAGCAGAGGAAAATGGGCAGCCATGCCTAAAATGGTAAATTCCGAGC
TATCGGCTGAGATGAATTAATTCCTCATCAGAAGATCTGAAGAGAGTGAGTCTGTGTGTG
AGAGAGTGACAG
>KA396135 | CAV_002583 | Unigene5687_All [organism=Corylus avellana] [strain=L.] [gcode=11]
CGTCATGTGGGCATATGGGATTATGTCGGCGTGTGTTTGACGAAATGCCTCAAAGAGATG
TTGTGTCGTGGACGGTGTTGATTATGGGGTATAAGAATGCTGGGGAGTATGACGATGCGT
TGATTGTTTTTGAACAAATGCAATATGCGGGCGTGGTGCCGAATCATGTTACTATGGTCA
ATGCGTTAGCTGTGTGCGCAAATTTCGGGGCCCTTGAAATGGGTGTGTGGATTCATGATT
TTATAAAGAGAAGTGGGTGGGGATTGGACGTGATTTTGGG
>KA394808 | CAV_001140 | Unigene2331_All [organism=Corylus avellana] [strain=L.] [gcode=11]
CACCTCCTCGCTATCAGGAGTGACCTTGTGATCCCAGTCCAATAGGACGGCTGCAGTACC
CATAACGGTCGAGAGATGCATCATGGTGTACTCGACGCCGATGCAACGATGCGGACCAGC
ACCAAAGACGAGATAGTTGCGGGGGGTCTGGTTCGCAGTGCTCTCGGGATCCAACCAGCG
CTCGGGGAGGAGCTCGGAGGGCTCGGGGTAAACCTCGGGATCGTGGAGTGAAGGATAGAG
CGAAGGGATGATCATGGCGCCAGCAGGGACGGTATAGTCTTCAGTGATGGGGAAAGGCTT
GAGAGTTTTGTAAGGAACCATTGTCACAGGGGGTTTCAACCTCAAGCTCTCCTTTACGAC
AGCCTTGATGTACGGCATCTCGTCTAGCATCTCCAGGGTCATTGGCTTGGTAACATCGCC
GGAACGAACACGGTACTGCTCTTCGCGAACTTTAGCCAGAATATCAGGACGGTCAGCAAG
ATGCTGGAACAGGTAGATGATCGCGCTCGACATGGCATCCTGGGACGCAAACAAGAACGA
TAGAACGACCATGGCCATCTCGTGGTTGGAGTATTCCTTCTTCTTCTCATCGCCAGACAT
CATTTCGCGGACCCATTCGTCAATCAAGCAATCGGGTTCAGCGCCGGAAGCCATCGCGAT
CTTGCTCTTGCGGCAAGCATCAGTCAGCCAGGTCATCGCAATCTTGCGTGCTTGAATCGC
CTTCCAAACTTTGGTACCAGGGAGCGCGAGGGGGAAGTTGACAAGCTCGAGAGCTTGAGT
GATGAGCCAGTACTTGTCGCTGATTTCGTTAGAGGCCTCGACGGGGATGTGTTCACCGCA
AAATACACGGAGGGACGCCTCCATGTTGAGGTTGCGCATGGTGACCATGGACGATTGGTG
CTCGGTACTGGTGTTTTTCAACCATTCGTTGAAGTACTTGCGGCTGATCGCGTCTTGGTG
GGCCAGGTAGATGCTCAGCGCTTTCCGGGTGAATAGTTGATTCAACACACGACGATAGTC
CGAATGAAC
>KA397138 | CAV_003662 | Unigene8225_All [organism=Corylus avellana] [strain=L.] [gcode=11]
GTGACAGGATTGGCTAGGAATTGGAGTTCGGAGCAATAAGATGCCATGGCAATTTCTGCA
CCTTTGAATCCATAATCCAGGCTTGGATTGCGGCTTGCTGAGAGATTTGAGGGCAACCCC
TTGTTGTAAAAATCATTGACAAGCTCGGAAATTTGAGCAAACATCAATTTTCCAATTGAA
GCAATGGCTAGGCGGGTGTTATCCATAGAAACACCAATTGGGGT
>KA401823 | CAV_008743 | Unigene18322_All [organism=Corylus avellana] [strain=L.] [gcode=11]
CATCGATCACCTTAGAAAGATACTCCATTTCTCGAATTTCTTTCAGTGTCAAACTCGTCT
GTGTCAGTGGCCTCTTACTTACGATTTCCTCTTGCTCTGCCTTAGCTTTTTGAAGAAATT
CTGGGTGCTGTTCTAGTAAAATGGCAGCCCACATTGCAGTATGGCCTGATGACTCATGGC
CTGCATTCAAGTACATCACTAGAACATCTATGATTTCCTCGTCAGTCAATTTTCTACCAT
TTTCATCCTCAACTTCAAGCAAAGCATCCATCATATCTTTCTTCTTTAGTGAGACACAAC
TCTGTCTTTGATTTCTTCTCTCATTCACAATAGATTTAAATGTAGTCACGAGATTCTTTC
GAGCCTTGAGTGCCTTATGGTAAGCAAATCCAGGAAGATTAATTGCCATGGCTCTAACCC
CATAATTAAGTGCTGTGTATTCCCTCTCCAAAGCC
>KA398373 | CAV_005022 | Unigene11291_All [organism=Corylus avellana] [strain=L.] [gcode=11]
CGCAGCTTCGGGCAGGTTATCCCATCGCTCCGGGCGGAACTCCCTGGCATCCTCTCCCCA
GATGTGCTTTACACGATTCATAGACAGAATAGGTATAAATATAGCATCTCCCTTTTGGAT
AATGATACTATCTTGTTCCGTTCCATATCGGTTCTTAAAGGGTTTGGAGACTGGAATGTG
AATGTCGTGAGCTGCTTCGCGGACAGTCGATGGTACAGCTGGGTGAACTCGTAGGCACTC
GCGCACGACGTTGTCAAGGTACGGGAGCTTATCGAGGTCGGCCATGCTGGGTTCTTCACC
TAACCCACATTCAAGGAGCTCTTGGCGGAGCTTTCGCTGGACTTCCGGGTGCTTGGTTAG
CACGTAAAGCGCCCAAGTAGTTGAAGTGCTTGTGGTCTCGTGACCAGCGGTAAGGAAGGT
TGAAATTTGACCAAGTACTTCATCGTCAGACATCCGGTGCGCCTCATTCTCGTATGCCAT
GTTCGATTTGATGAGCAGCGTCAGGAGATCGCGGCCTTGCGTGGTGGAACCAGTCTTAGA
GTCTTGAACCAGAGCCGCCTTCTTTTCGTTGATCAGTGTCATTCCAACGCGACGCATGGT
TGCCATACTCGAGGCCATGCTTCGGGTACGAGCAGTAGGTATAAGGCGCAGCACAGGAAT
AAAGTTTTTC
>KA400691 | CAV_007552 | Unigene16302_All [organism=Corylus avellana] [strain=L.] [gcode=11]
GGAAGACAATAGAGTTGGATCTTGAAGCAGAATTTTCTAGTTTGGCTCTTGACATTATTG
GTCTTAGTGTCTTCAACCATGATTTTGGATCTGTTACTAAAGAATCTCCTGTAATTAAGG
CAGTATATGGCACTCTTTTTGAAGCTGAGCACAGATCTACTTTCTACATTCCGTATTGGA
ATATTCCTTTGGCAAGGTGGATTGTCCCCAGGCAGCGGAAGTTCCGGAAGGACCTTAAAG
TTATCAATGACTGTCTTGATGGACTCATCAGAAATGCAAAAGATACCCGAGAGGAAACAG
ATGTTGAAAAACTGCAACAAAGGGACTACAAAAATCTCAAGGATGCAAGTCTTTTGCGTT
TCTTGGTTGATATGCGGGGAGCTGATGTCGATGACCGTCAGCTTAGGGATGATCTGATGA
CAATGCTTATTGCTGGCCATGAAACAACAGCTGCTGTTCTAACTTGGGCTGTTTTCCTGC
TTGCACAAAATCCCTCC
>KA429692 | CAV_036467 | Unigene48878_All [organism=Corylus avellana] [strain=L.] [gcode=11]
TTTTTTTACGGCGATGATAGCGCTGGCGGAGTGGTCGGGGCATGCGAACATGGCGGACTA
TTTCCCTTGGCTGCGGTGGCTGGACCCGCAGGGGTTGAGGAGGAACATGGAGAGGGATCT
TGGGAAAGCTATGGAGATTGCATCCAAGTTTGTGGAGGAGCGGATAAAGGATAGGCAGGC
CGGCGGAGATACGAGGAAGGACTTCCTGGATGTGTTGCTTGAGTTTGAAGGCAATGGAAA
AGATGAGCCCATCAAAATTTCTGATAGGGACGTAAATATTTTTATTTTGGAAATATTCTT
GGCTGGTTCAGAAACAACAAGCAGCAGTATTGAATGGGCAATGACAGAGCTCCTATGCAA
TCCTGAGTCGATGATGAAGGCCAAAACCGAGCTGGCGCGAGTAGTCGGACCAAAGCAAAA
GGTTGAAGAGAGTGACATCGACAATCTCCCATACTTGCAGGCAGTAATCAAGGAAACACT
GCGATTACATCCTCCAATTCCATTCCTAGTCCCACGAAGGGCAATGAAAGACACCGATTT
CATGGGGTTTCAGATACCCAAAAACACACAGGTTCTTGTGAATGCTTGGGCAATTGGAAG
AGACCCAGATGTCTGGGAAGACCCTTTGGCTTTCAAGCCCGACAGGTTTATGGACACAAA
GATTGATTATAAGGGGCAACATTATGAGCTGATCCCGTTTGGCGCTGGGAGAAGAATGTG
TGCAGGGGTGCCTTTGGCTCACAGAGTTCTTCACCTTATTTTGGGCTCATTGCTTCACAA
ATTTGATTGGGAACTCGATGGCAATGTGACTCCAGAAACGATGGACATGAAGGACAACTT
GGGTGTAACAGTGCGGAAGTCAGAACCATTGATGGCAGTGCCTAAAACATGTTTTGTATA
GACACTGAAGAGTTGGAACCACTTTGTTTAGAAGTCTACTTCTTGAAAAAGTAATGTTAG
GTACTAAACTTTCATTTCGTTAGGGTGATGTGATGCTAAATGCTATAATTTCAACCCTTG
ATCTTTATTTTTTAACAATGACCGATGGGCATTACCACATCAGTCAAATGGGATGAGAAT
GATATGAACATCTAGTATAAATGTAATGTATTTACCATGGTTGTTTGTACCTTTTCTATC
TTACCTTGCCAACCATGTTTTTCCT
>KA430080 | CAV_036855 | Unigene49266_All [organism=Corylus avellana] [strain=L.] [gcode=11]
ACCTCGAATCTTGATGGGTCAAACTTTTCGGGTCGGGGGAAGAACTCAGCACTGTGATGA
ATCGTTCTGAACAGCGGCAGAACCTTCCAACCCTTGGGAATCAAGTAGCCCTCTAACTCC
ACATCTTCCACTGCTTCTCTGAATGTAAATGACAATATGCTTGCACTTCTCAACGTTTCT
TGAATCACCCGGCCAGTCAACGGCATGCGTCGAGTATCCTCCCACGTAAGCCCACGGTTT
TCTTCTACTAACTTGCGTTGAATTCCTTCTTGTTCCCTCGTCACGGCTTCTAGGAGATTG
CCATTATCGTGCAAATACTTTAGAACCCATGTTAGGACGCTTGCCGTTGTATCATGAGCA
GCAAAGATTACTCCGATTAGATTGTCGGCAATTTGAGAGTCGGTGAGCTGAATATCAGTC
AGCTTCTGATCTTTGGCTCCCAATAATACTCCTAACAAGCCTCCGCCATGTCTCCCACTT
TCCCTTCTCTTTTCTATTAGCCTTCTCAAAGTCTCATTCAGAAGCTTCCTCGCCTTCATT
GCTTTGCGGAAAGGAGTTCCAGGCAGATCCAGAGGCATGGAATTGTAGCCTTTCTCAAGG
CATTGATACAAGCTTTTTATTCCTTCAAATATTTCCAAGTCTTGTTTGTTCCCAAAGGCA
GAAATCATTGCCACATCAAAAGCATACCTCTTCATCTCTTGCAAGGTGTTGATGGTGCAG
TTCTTCCATGTGGGAAGAAGTCTGAGAACAATACGCTCAACCTCCGACACCGACCCTTTT
ATTGCAGAGGGCAGAAAGGAAGCCTGAACCAATTTCTTCAGCCTTGAATGGTAGGTCCCC
TGGTGAAAGAATATAGCCTCAGGGCCTATCATTTTCTCTTTGCTTGGCGGATAAGTTGGC
TTGAAAAGATGAGCTCGGCTCACAAGAACAATCCTCGCCGCTTCCGGGCTTGAAATCATC
ACACAAGGGCATCCCAATATGTGGGTCTTGAATATATCCCCATACCGTTTCTGCCTGTTA
GCGAAGAAGGAATTTGGGTTTTCAGTGTAGAGCTTGAGGGTCTCTCCTATGTATGGCCAA
CCCATTGAGCCGGGGGGGAGGCGCTTGTGTCGTGGGTGGTGCCATTGGAGGAGTAGTAGG
ACAAGGAAGAAGGAGCAGAAGAGTAGTATTGGTATGGGAATAACAAACTGAGAATGAAAG
GTTGCGAGAAAAGGCGATATTATTGAGAAAAGTTGCATGGTGTTAGGAGAATTTAGAGAG
GTGGCAGAGACGAACTTGTGCGAGAGATGTGGTGAGTGAAGGATGGGTGGCTTCACCGTG
GGGATTTTATAGACTCGGAGCGGTATAGGTGGCGGCTCGATACAGACG
>KA404472 | CAV_011430 | Unigene22353_All [organism=Corylus avellana] [strain=L.] [gcode=11]
CTAAATCCTCCATTTCCTTCCATCCTCGCCCTCATTGCCTTCCATTTTTCATCTCTCTAT
CTCTCTGTGTCTGTGTCTGATATGGGTTTGGAAGCTTTTTTCTGCTTTTTGTTCTTCTCT
TTCACCACACTACACTCTCCTGCCTCATTATATTCTCTGTTCTCTTTGTTGGTCTTCATA
TTGAGGCTTAAGCCGTGGTGCAACTGCGAGGACTGCCGGAGTTACTTGTCGGCCGGTTGG
GTGAAGGAGTTCGGGAATCTATGCGACTGGTATACGCATCTTCTCCGGAACTCGCCAACC
GGGACTATAAATGTTCACGTGCTCGGCAACATCATCACCGCCAACCCGGAAAATGTCGAA
TACATGCTTAAAACCAGGTTCGACAACTACCCGAAAGGGAAACCGTTTTCTGCCATTCTC
GGTGATCTTCTCGGCCGGGGAATTTTCAACGTCGACGGCGAGTCGTGGAGGTTTCAGCGG
AAAATAGCGTGCTTGGAGCTTGGTTCCATCTCGGTTCGGTCCTACGCGTACGAGATTGTC
ACCTCCGAGATCCAATCCAGGCTAATCCCTCTCTTACAATCCGTCGCTGGAAAAGAAGAC
GGAGTTTTAGACTTACAAGACGTGTTTCGCCGCTTCTCCTTCGACAACATTTGCAGATTC
TCGTTCGGACTAGACCCGGGTTGTCTCCAGCTGTCGCTTCCCATGTCTAGTTTCGCGCTT
GCCTTCGACCTCGCGTCGAAATTATCGGCGGAGCGAGCCATGGCGGCCTCGCCGATTATC
TGGAAGCTCAAACGACTACTAAATTTGGGCTCGGAAAGGAAGCTAAAGGAAGCAATCAAA
ACGGTGCATACTTTAGCGACCGAGATGAAAAATCAGCGGCGGATAACGGGATTTGCCAAC
CAAAACGACCTCCTCTCAAGATTCATGGCTTCCATCGAGGACGACGAATATCTCCGCGAT
ATCGTCGTAAGCTTCGTATTGGCTGGGCGTGACACGGTGGCCTCCGCCTTGACAAGCTTC
TTCTATTTGTTATCGCAGCATCCGGGCGTTGAGGCTGCGATTCGGGTCGAGTTGGAGCAG
GTCATCGGGCGGACTTCCGAGGTGGCGAACTTCGACCAAATGCGCCAAATGAACTACTTG
AACGCAGCAATTTTTGAGAGTATGAGGCTTTTTCCCCCGATTCAATTTGATTCCAAGTTT
TGCCAGGAGGATGATACGTTGCCGGATGGTACTTTTGTACCCAAAGGCACCAGGGTTACG
TATCATCCCTACGCAATGGGTCGGATGGAGCGGGTTTGGGGACCCGATTGTCTCGAATTC
AAGCCGGAGAGGTGGTTAACTAACGGCGTTTTCCGGCCTGAGAGCCCGTATAAGTATCCA
GTTTTTCAGGCTGGACTTAGGGTTTGTTTGGGGAAGGAAATGGCACTTGTGGAGATGAGA
AGTGTTGTGCTTGCCCTAGTTCAACGGTTTGATATACGGGTCGCGGGTCCAAACCGAACA
CCCCGGTTTGCTCCGGGTCTTACCGCCACCGTGAGTGGCGGGCCGCCGGGTCTTGTTNGT
TCTAGTTCAAGAAAGAGCGGCTTAGCCATGCACATGTCCTGTCGATGATCCCTCTTACCG
AGGCGCACGTTAGTGGTTTCCAATTGAGAAATGCTAACTGGCCATGGCCTAATCCCGATG
GTGTAGATGACAATCGTGCACAACATGTTGTATATGATCTAGTGGGTCAGATTTCTCTTG
GTGATTTTTCTTCTTTGAATCCCCTTATCATACTGTAAATGATGCTTTTAATGGATTTTT
CTTTCTAGGC
>KA423831 | CAV_030606 | Unigene43014_All [organism=Corylus avellana] [strain=L.] [gcode=11]
GCAAATGATGATTAGGCTATTTTTATGATCCTTGCAACGCACATGTCTACAGGCCTTGCT
ACCGGTAACCATTTCACCGGGCAATCTGGATTCAGCCGCTCCACATTGTAGTTGAGGAGA
TAATGATGAAGGAAGATGGCGATCTCAAGCTTGGCTAGATCACTTCCAGGGCAATACCTA
CTACCTGCTCCAAAAGGAAGGAAGCTGCCAGCTTTGGGTGTATAATTATCCCATCTGGAA
GGATCAAAGTCTTTTGGGTTTGAATAGTTTTCAGGATCCATATGAACCCCTCTGTTCCAG
ACCAAAACTTTCCATCCTTTCGGAATCAGATAACCATTGAGGTTAACATCCTCTTTCGCC
TGTCTAAATACTGAAAATGAGATGCTAGTTCTGCGCAACGTCTCATCAATTACCTTATAA
AGATATCCC
>KA403908 | CAV_010867 | Unigene21582_All [organism=Corylus avellana] [strain=L.] [gcode=11]
GGGCTGGGCCGCCTGGTGGTGGCCGAGGAGGGCCTCACGACGCCTGATGGCGTGCACATC
TCCAAGGGCAACAGCGTCTGTGTGCCGGGCTATTCGACGCATCATGACCCGAATATATAC
GACGGTGCTGATCAATTTCAGCCCTTCCGGTTCTCAGAGAAGCGGCGTGTCAGTACGGAG
GTGGATGATGATAAGGAGGTCGCTCAGGCGTCGTACATTTCCCGCGCGAGGCAGCAGTGG
GCAACTACGACGAACGAGTTCCTTGGGTTTGGACG
>KA413483 | CAV_020258 | Unigene32660_All [organism=Corylus avellana] [strain=L.] [gcode=11]
ACATCTTTGTGGGTGGTGAGAAATCTTTCTGGCTCAAAATTCAACGGATTTGACCATATG
CGTGGATCTGTTTGGATTTTCCATGTGTTTGTGATCAGCCGGGTGCCTTTTGGGACTTGG
TAGCCTCCTATGGTGCAGTCCTCCATAAATTCACGTGGTGCTGATAATGGTGCTGGTGGG
TATAAACGTAATGTCTCTTTTACTATTGCTCGGAGGAAGACTAGCTTT
>KA398153 | CAV_004778 | Unigene10746_All [organism=Corylus avellana] [strain=L.] [gcode=11]
GGTCACGTTACGTACTAAAAGACGCAAAATTTGGGGGGGCGACAACCACGTTCCTTCGAA
AAGCAGATAAAAAAGCTCATGGAAATAATGGAATGGAACTACTGCTTCCCTTGGACTAGA
CTTGGGGAATCAATTTACATTAAAGAAAAAAGAAAAAAAAAAAAGTCAAACGAATCGATG
AAGTCAACGGGGGAGTTACAATCCAGTGCTCCTCACGAGTATGGATTCCTTGCCAAATAA
TTGTACTTGTCAACGGCACTTGTGGGAACCGCAACCATCACCTTCACCGCGTCCCTCTGA
TCAGAGACTGGCAAAAGCAAGCAGTATCTATCACAGCAAATGGGTCCCACGTGATTCGGA
CTTCCCATGCCAAAGTCAACCTTTTCTAACCCCAGCCTTGACCATTGCGACACAATGAGA
GCACCCACCGAGTCCGGACTCGCTGATGAATGACTCACCGATTCCACCACCCTGTTTACG
TATTCGGTGTCCACTCTCTCTTTGGAGCTTCTAACCAACGCGGAGGCATATCCTAACCCC
TTTTCAACGAGATCTTTAACGCTCGTTTGCGCGCACCCTAGTACAAACGCGTTGCCGTAG
TACCCACTGGGTAGACTCGGCTTCACTCGGTCACGAAAGTTGACGCTGAAAAGGAGCTTC
AAAACTTGGTTTGAAGGCAAGTTTAGTGCTCTTGCCCAGCTCCTCCACACGTGTGCTGAA
AGAACCTCGAACGACGTGTACGATGACTCAGTATTACTCGGCGGATTCGTGGAAGTAGCT
AGATTCTTGAGCTGGTTGAGATGCCTTTGTTCGAAGGTGATTGAGGTAGGGGCGAGTCTC
TCGTTGGAGAAGCGAGTCAAGAAGCCGCAGAGGTCAGGGACTCGGTTGAACTCGGGGTGA
GTCGTCACTGAGTTACTGCATGGAAGCCTTACGGGTAATGGGTCGAGAAGTTGACGTTCC
CAGACTGGTCTCGGCTCGGGGAGTAGTACTCCGCGTCTCCCAGAGGCCAACTCAGCGAAC
GAGTTGAGAAACTCGGCGCTACCAATTCCATCACAGAGACAGTGGTTGATTCCAACACCC
ACCGCCGCTGCTCCGTCCTTCAGCCACGTCAGCTGCACCACAAGAGGTGGGGCCCCTTTG
AGAACGTCCGCCACGTGGAGGGAAAGTAGCTTCCTCCACTGGGTCACATATTTTGGAGCC
CTCTCGAAGTCGGTAATTGAGAATCTATCAGAAGCGGCTTCAATGAACAGCGCACCCTGG
GCTCGACACACCACTTCGAGGCTCGAACCATCAGGCTTAGCCCTGACTCTTCCAGCAAAA
GGGTAGTATGGCACCAAGGCTTTGGCGAGCGCGGCCTTCACACAAGCCGTGGTGGCACCA
TGGTCCAAACCAGGGCGAGCCCTGTAGACGAAGAGATACTCGATGGTGAAGCGAAGGAAG
AGCTGGGAGTCGATAGCTGAGAGAGTGAGAACACGCGCTGGAGTTGGCTCACAGGGAGAG
ACCATAACAGCCTCTTTGACACGCACAGAGGTTGCCATTTTTTTTCTGGTTTGTGTTTGA
GGATGAAAGTGAAAGTCTCGGTGTTTTTTTTGGAGTTGTGTGGTGGGCGGGTATATATGT
AAGGGCTGGCATTTGTGCTCTTGGGGCTG
>KA394895 | CAV_001244 | Unigene2602_All [organism=Corylus avellana] [strain=L.] [gcode=11]
TGGCAGGAGCAACAACTAGCTCTCTAGTATTCTCAGTGCGAAGGTGCAAACCGGAGCTGG
TTGCTCCGGCCAAGCCAACACCACATGAGTTCAAGCAACTTTCTGATATTGATGACCAAG
AGGGTCTTCGATTTCAAATCCCAGTGATACAATTCTACAAATATAATCCCTCCATGAATG
GGAAAGACCCTGTCAAAGTCATCAGAGAGGCACTTGCTCAAACGCTAGTGTTTTACTACC
CCTTTGCCGGCAGGCTCAGGGAAGGGCCTGGCCGGAAGCTTGTAGTGGAGTGTACCGGCG
AGGGCGTTATGTTCATCGAAGCCGATGCTGATGTTACTCTTCAGCAGTTTGGCGATGATC
TTCAACCCCCCATTCCCATGCTTGGAGGAGCTCCTTTTTGATGTTCCCGGCTCTGGAGAG
GTCCTCAATTGCCCGTTGCTGCTTATTCAGGTGACACGACTCAAGTGTGGTGGATTCATC
TTCGCCTTGCGCCTCAATCACACGATGAGCGATGCAGCTGGCTTGGTCCAATTCATGACG
GCCGTGGGCGAGATGGCTCGTGGTGCGCGTGCCCCATACATTCCGCCCGTGTGGCAGAGA
CACCTTCTCAACGCAAGGGATCCACCGTGCGTGACTTGCACACACCAAGAGTACGAAGAA
GTGGCTGACACTAAGGGCACAATCATCCCACTCGACGACATGGTCCATCGTTCCTTCTTC
TTTGGCCCCACTGAGATGTCCGCCCTCCGTAGATTTGTGCCACGTCACTTAAGCCGATGC
TCCACGTTCGAGGTACTCACTGCGTGCCTCTGGCGTTGTCGTACCATAGCGCTCCAACCC
GATCGTGATGAGGAGGTGCGCATCATATGTATCGTCAATGCACGTGCCAAATTTGACCCT
CCGTTACCCACCGGTTATTACGGTAACGGTTTCGCATTCCCCGTGGCAGTAACAACCGCT
GGAAAGCTCTGTGAGAATCCAGTTGGTTACGCCTTGGAATTGGTGAAGAAGGCCAAGAAC
GATGTAACGGAAGAGTACATGCGATCGTTAGCTGATTTGATGGTGATTAGAAGTCGACCC
CACTTCACTGTAGTGCGATCATACCTAGTGTCAGATGTGACACGTGCAGGGTTTGGAGAG
GTGGACTTTGGGTGGGGCAAAGCGGCTTATGGTGGGCCAGCCAGAGGTGGGGTCGGGGCC
ATTCCTGGAGTGGCAAGCTTTTATATACCTTACAAGAATAGTGAGGGGGAGGATGGGATA
GTGCTCCCAATTTGCTTGCCTGCCCCAGCCATGAAAAGATTTGCGGAGGAGTTGGATTAC
TTGTTGACTAATAAGCCCATTAGGGACCACCAAAAATCTACTCTTATTGTATCTAGCCTG
TGAACCAAATTTTCCGATGGTTGTTGTGAGATGCATGATAGAGACACTCAAATGTGATGA
TGGGTGAATGTATCTATATATCTCCTACTGTGTGTGTATGGTCTGCATTATCTGTAGACT
TTGTTCCGATGCTATGTGAAAGAGTTTTTTTTTTTTTTGCAAGAGTAAGATACAATCTAG
>KA394884 | CAV_001229 | Unigene2566_All [organism=Corylus avellana] [strain=L.] [gcode=11]
GTCCTAATCAATGAAACAAGCATCAATTTGAACAAAATTTCCCCTTGTCGCCCCTTTGAT
CTTTTTCCTCCTTTGAATACAAAAAAAGTCATCCATAAAATTCACTTCTCCCCTTTCCTA
CTCTTCTCCATCCTTCTTCTCTGCCTCTCCCCCTCCTGCAAAAAATGGCTGTATCATCAC
TACTTGTGATCTTCAGCAGTACTCTTCTCCTTGCAATCCTAACGTTGGGGTGGAGGATTC
TGAAGTGGGTGTGGCTGAGGCCCAAATACCTGGAGAGGCGCCTGAGAGAGCAGGGCTGTT
CCGGCAACTCCTACCGGCTCTTCTTCGGAGACTTGAAGGACAGCTCCATGATGTCGAAGC
AAGCAAAGTCTACACCCATCAATTTCTCTGATGATATTTCGCCACGTGTCATCCCCTTCG
TCCATCACACTGTCAAGAATTATGGCAAGAATTGTTTTATATGGATTGGCCCAAAGCCGA
GAGTGTTTATTATGGATCCGGAACTAATAAAAGATGTTTTCACAAATATCGGTGAGTTTC
GGAAGCCACGCATAAACCCACTTTCTAGGTTGCTGTCATTGGGAGTAGTGGCGTACGAGG
GAGAGAAATGGGCTAAACACAGAAAGATTATCAACCCTGCATTCCGGGTCGAAAAGTTGA
AGGCTATGACACATGCATTTTATCAGAGTTGCAATGATATGATTAGCCAATGGGACAGGC
TGATCGGTGAAGAGGGGTCTTGTGAGTTAGATATATGGCCTTCTATTGAAAATCTATCAG
GTGATGCGATATCTCGAACAGCATTTGGAAGTAGCTACACTGAAGGAAAAAGAATATTCC
AACTCCAAAAAGAACAAGCTGAATTTGTTGTGAAAGCTGTACAATCTGTCTACATTCCAG
GATGGAGGTTTCTACCAACCAAAATGAACAAGAGAATGAAGGAAATCGATCGAGAAGTAC
GAACTTTGCTAACGGAAATCATTAACAATCGAGAGAGGGAAAGGAAGGCAGGAAATGCCC
CGAATGATGATTTATTAGGTATACTTTTGGAATCCAATTCTAGAGAACTTCGAGAATCTG
GAAATGAAAAGAAAGCTGCAATGAGTCTTACAGATGTAATTGAGGAATGTAAGCTATTTT
ACTTTGCGGGGCAAGAGACAACCTCAGTTTTGCTCGTTTGGACAATGGTTTTGTTGAGCA
AGTATCCAAATTGGCAAGTGCGTGCAAGAGAAGAGGTTTTGCAAGTTTTTGGCAAGAACA
AACCAGACTTTGATGGGTTACATCACCTTAAAGTTGTAACCATGATTCTGCATGAGGTTC
TGAGGTTCTACCCGCCAGTAACTATGCTGAATCGAGCAGTTAACAAGGACACAAAGCTAG
GAAATTTGATAATACCAGCTGGAGCAATGATCGGTTTACCAATAATCCTTATCCAACGTG
ATTGTGAACTTTGGGGAGACAATGCAAATGAGTTTGACCCAGAGAGGTTTTCAGAAGGTG
TCTCAAAGGCAACAAAGGGCCAACTATCATTTTTCCCATTTGGAGGGGGTCCTCGGTTGT
GCATTGGACAAAACTTTGCTATGGTGGAAGCCAAAATGGCGTTGTCATTGATATTGCAGC
ACTTCTCATTTGAAATTTCCTCATCCTATGCTCATGCTCCTTTCACAATTATAACTCTTC
AACCTCAATTTGGTGCTCACATTGTACTGCACAAACTCTAGCTTGTATCAAAATAAGCAA
CTCTTAATCTGTAAACCAAGTTTTATTACTCCTGCTCATGTACTATTATACCATTATCAA
AACTAGTTATAAAGAACGGG
>KA426711 | CAV_033486 | Unigene45895_All [organism=Corylus avellana] [strain=L.] [gcode=11]
TCCATTGATCGCCTCATATACCTTCTCTATATCCTCCCCTGGACTCACCTTCTTCGCTCC
GCTTAGCAGCTCTGTCCCCACTTCACTCCTCACTAACCGATATATCGGATATGTCCTGCA
TTTCTTTATTCTGTTCGCCACCGGAAAATCTCCTTTCTCAAATCTCTCCCGCGCTTTCGT
TACCTCCTCTCCAAGCCTTGCTTTCAGTTCGTCTAGGAATACTGGAATCCGCTTGAAGAT
TGAGAAGCCCTCGTCATTTCCATTTTCACCCTTTGAAGGATCTTCCAGTGCTTTCTCTAC
AAGCACTTCTCGCAGTTGGGACAAGAGGGCATAAGAGGGATTTGTGGGGTCGTCCAGATA
AGAGAATACCGGCAGGTGTTCAATTACCTGCAACAATTCTTTCTCGCAGAAGCGGGATTC
AAGCAGCGATCCATCTTCAGCAGTGTAAAGGGTCTTCCTCACAACTTGGAGGACGACATG
TTTGACAACCTCCCTCATGTTCTCCTCCAGATGTCTCAGATCAACTGCCTGGCAAAGCGC
CACCATGTATGTGGCAGACATAAGCTTCAGGATCTCAATGGCTTCTGCACTCTTTCTGGC
TGAAATCAAA
>KA401527 | CAV_008433 | Unigene17827_All [organism=Corylus avellana] [strain=L.] [gcode=11]
CATGTCGACGTCCTCCTCAAGGAACCGCTCCGGGCGGAACTCCATTGGGTTTTTCCACAC
GGCCGGGTCGCGTGCTACAGCCCAAACATTAACATGAACATTTGATCCCTTAGGGATGTC
ATAGCCACCAATTTTGACGTTGGCGTTGGCTCGATGGGGGAGCATCAATGGGGTTGGAGG
GTGCAACCTCAAGGCTTCTTTGGCTAAAGATTGTAGGTAGGGCAGGGTCATAAAATCGGC
TTCGGTCAACACGCGTTCCAATCCAATAACACGATCCAGCTCCTCTTGAGCCTTGTGTT
>KA424629 | CAV_031404 | Unigene43812_All [organism=Corylus avellana] [strain=L.] [gcode=11]
CCCCCCCCACAAGAAACAATGGCCGCATGCAATGGCAACGGAGCTGCAAATGCGATTGAG
TTTTGCACCAGTACTACTCATGACCCTTTGAACTGGGGCGCGGCGGCGGAGTCGCTGAAG
GGCAGCCACCTTGAGGAGGTGAAGCGCATGGTGGAGGAGTTCCGGAAGCCGGTCGTGAAG
CTCGGCGGCGAGACGCTGACCATTTCCCAGGTGGCAGCTATTGCCACCCACGACGCCGGC
GTCAAAGTTGAGCTCTCTGAGGCTGCTCGGGCCGGCGTGAAGGCGAGCAGCGAGTGGGTG
ATGGACAGCATGAACAAGGGCACCGACAGTTACGGTGTCACCACTGGTTTTGGTGCAACC
TCACACAGGAGAACCAAGCAGGGCGGAGCCCTTCAGAAGGAACTCATTAGATTCTTGAAT
GCTGGAATCTTTGGCAATGGCACTGAATCTTGCCACACATTACC
>KA407064 | CAV_013976 | Unigene25648_All [organism=Corylus avellana] [strain=L.] [gcode=11]
GTGACTTAAGCCAAAATCAGAGGGAGTAAACATGTTGTGGAAGCCTTGGCTCCACAGCAG
CAACAAGTGGGATTTTCTTAGGAGTTGAAAGCCCAAAAATTTCCTCCATGTCCAACCCTT
CCTTCTCCATGTTCCCTGGCAATTTCCAGGTAAATCCATGCAAGAGATTAGCCAAGCTCG
ACTGAATCACCTTCAGGCCGAGGCTGTAACCCGGGCGGCACATCCTTCTCCCGGAGCCGA
AAGGCAGCAACTCATAATCATGCCCTTTGACATCAATGGCCTTCCCGATGAACCTCTCAG
GGCAAAACTCATCAGGGTTTTCCCACAATTCTGGATCCCTTCCAATGGTCCACACGTTTA
CAAGCACCCGTGTCCCTTTGAGAATGTCATAGCCAGCAATCTGGCAGTCTTCGCGGGATA
GCCGAGGCACCAACATCGGTGCCACCGGGTGCAGCCGCATTGTTTCCTTGACAATTGCAT
CAACGTATGGTAGATTGACAATGTCCTTCTCTTCAACCCATCTATCTCTTCCAATTACCC
TGTCCAGCTCTTCTGTAGCCTTCTTGAAAACCTCTGGCTTTTTTAGGAGCTCAGAGATTG
CCCATTCCACAGTAACAGCCGAGCTCTCAGTTCCACCAGCTATCAAATCCTGGGTAAAAG
CCTTGACGCCATGTCTTTCCAGCTTAACATCGAGAGTAGGATCATCAGCAAGGTCCAACA
GCAAATCGACCATGTCCTTTGCAGAATCATCCTTGGCTTCTTTCCTGTTTGCAATATGTT
CATCCAAAACATGCTCCAAGAATCTATCAAACTTCTTGCTCAACGCCTTCATTCTCTTAA
TATACCCCTGCAAGTCCAAGAAATTGATCCAAGGTATGGAATCCCCAATATTCAGCACCC
CGCTCAGCAAGAAAAGCTCGTCCAACATCTTCTTGAACTCCTCCGGGCTCACAATCGACG
CCTCCGATTCGTCGGTGTACTTCTTTCCGAGCACCATCCGGCTTATCACGTTCAGGCTCA
CCGTCGAAAGGTGGTCTTTCAAGGTCACCGCCGTGTTCTTCGACTCGTACAGCCCTCTCA
GCAACGCGTTCATCTCCTCCCTGCGTATGTACTCGTACGACTCTAACCGTTTTACGCTGA
AGAGTTCCATCAAACACATCTTGCGCGCCTGCCGCCAGTATGGCCCGTAAGGGGACCACG
TGATGTCGGAGTAGTTGTAGGTGGTGTACTTTCCGGCGGCGATTTTGGGGCGGTTGGCGA
AGGTGACGTCGTGGGTTTTGAGGAAGGCCTTGGCCATTTCCACGGAGGACCCGACGACGA
CGGGGAATGAACCGAACCGGAGATGCATAATGGGGCCGTATTTTTGGGACAGCGCGTGGA
TGGATCGGTGGGGGAGTGAGCCAATGAGGTTTAGATTTCCGATGACCGGCCATGGTTTTG
GGCCTGGCGGCAAGTTTGCTTTGCGGCGGCGGAGGTGGCGGGAGAGGAGGAAGAGGGCTA
AGGTTGCCAGCCATGCCGCTGCATATGAAGCCCATGAAGGAGATCCCATTGGTAGTGACT
GAGTTATAAGGATCAGCACAAATGGGTGTGTTTCAGTATGTG
>KA428583 | CAV_035358 | Unigene47769_All [organism=Corylus avellana] [strain=L.] [gcode=11]
CAGATTCTTACCCACAAAGAAGAACAAAAGGAGATATGAGATAGATAAGGAGATCAAATC
AATGTTAAGGAAAATGATCGCCGGAAAAGAGCAGGCAATGCGAAACGGAGAGTTTGGCGA
CAATGATTTACTGGGCCTACTGTTGCAATGCAAGGAAGAGTCTGATAGTGGTATGACAAT
CGATGATGTAATAGAGGAGTGCAAGCTGTTCTACTTCGCCGGCCAAGAGACCACGGCGGG
CTTGCTGACGTGGACAATGATTGTCTTGTCTATGCATCCCGATTGGCAACAAAAGGCAAG
AGACGAGGTTCTTCAAATCTGTGCCAAGAGACCACTTGATTCTGAAGCTATAAATCAACT
CAAGATTGTACAAATGATATTGTATGAAGTGTTGCGTTTATACCCACCTCTCACTTGTCT
CTATCGACACACTCGGCAAAGAACAAATATTGGAGGCTTCTCCATTCCGGCCGGGGTTGA
CTTGACCTTGCCAATACTGTTTCTCCACGATGATCCAAACTATTGGGGCAAAGATGTTGA
GAAATTCAAGCCTGAGAGGTTTTCTGAAGGGGTTCGGAAAGCTTCAAAGGATGATCAAAA
TGCCTTCTATCCCTTTGGTTGGGGCCCAAGAATATGTCTTGGCCAAAATTTCACCATGAT
TGAAGCAAAGTTGGCTCTTGCAATGATTCTTCGAGATTTTTCCTTTCAACTCTCACCCTC
TTACACTCATGCTCCTTGTTCTCTCATTAGTCTTCAGCCACAATATGGGGCTCCAATCAT
CGTACACCGAATCTAATAATTAAGGGTTTCTATTGGCCATGTTTGTGTTCAGTTTCATGT
TTATGTCTGTTTTG
>KA394359 | CAV_000662 | Unigene1274_All [organism=Corylus avellana] [strain=L.] [gcode=11]
GCCGGAGAGATATTTTACTACCCACAAGGGCATGGCATACCCAGCCAGTCCACTCGTTCA
TCGTGCTCTACCGGAAGACTGCACCCTCTCCGGTGGCTACTTCATTCCGGCCAACACGAG
GGTGATGGTGAACGGCTGGAAAATTCAACGGGACGAGACAAAATGGGTGGACCCCGACGT
GTTCAGGCCGGAGAGATATTTTACTACCCACAAGGACAAGGACGTGAGGGGTAACACTTA
TGAGTACCTTGCTTTTG
>KA423819 | CAV_030594 | Unigene43002_All [organism=Corylus avellana] [strain=L.] [gcode=11]
TTGAGCAAGAGGAAGTTCAACATTGGCTACACCAAATAAAATTCCTGGGCACATCCTCCT
TCCTGCCCCAAAAGGGATAAATTCAAAGTTAGTCCCTTTATAGTCAATTGAACTACTCTC
AAATCTCTCTGGTATAAAACTCTCTGCATCATGCCAATATGCAGGATCTCTTCCAATGGC
CCATGCATTTACGAAGACTTGGGTTTTGACAGGTATCTCATATCCATCAATTTCACATGC
CTCTCTACATTCTCTTGGCATTAACAAAGGAGCAGGAGGGTGTAACCTCAGAGTTTCTTT
GATCACCGACTTCAAGTAACTTAGATTCTGAAGGTCTTTCTCATGGATTTTTATCTTCCC
TTTGAAGGCTTGTCTTATCTCAGCTTGTACCTTCTCCAGCACTCTAGGGTTTCTCATCAT
TTCTGACA
>KA397990 | CAV_004594 | Unigene10375_All [organism=Corylus avellana] [strain=L.] [gcode=11]
ATTAATTAGCTAGCTGCCTAGCTGGCATGCATCTTTATCTTAAACAGTCTTGGATCTTCA
ACGAGCATCTCTTTTGGTAATCCTAACCTTCAAACCATGTTTCATATGGAGTATAATGGA
GATGCTTGGAGAAACGGGATGGCCTTCAACCACTTGAACACGATAATTCCAGATGATGGT
GCTTGCAACTATTTTCATTTGAATGAAACTCATGTCTTTACCCAAACAAGTCCTTGGGCC
AGCATTAAATGCTATGAATTTGTAAGATGGGACATGTACAATCCCTCCTTTCTCCGATAT
CCATCTCTCTGGCTTGAACTCTAAGCAATCTCCACCCCATATGCTTTCCATCCTTCCCAT
TGTGTATAGCGAGTACAACAACCTCGTACCTTGGCTAATATGGTGGCCGCTGGGAAGAAC
ATCAGATTCAACTGCATACTTGTGCTCGAAAGGTACAGATGGGAAAAGCCGCAAGGACTC
ACATATGGCTCCGTGAAGATAAACTAGCTTGTTTAGTACCTCACCTGTTGTATCCCACTT
GAGCTCGTTGTTAACCACCAAATGCTCTCTAATCTCTTCTATAATCTTAGCTTCCACTGA
TGGATGCGTTGCAACTAACCATAGTAACCAAGTAAGGCCTGCACTTACGGTATCCCTACC
TGCCAGCATGAGATTAAATGCCGCATCCCTTATGAACTTGTTGGAATATTTTGTGAAACC
ATCGGTTTCTCCTCCTTGTAGCTGTATATAGGCTGTGAGTAAATCCACGTTTGCCAATTC
CTCCGATTTCTGGGCTCTGTTTTGGCTCAGTTGTTCACGCTTGGATGAGATGCATTTGTA
CACAAATTGATCAAGAACTTTCCAGGCCTTGCTGAGCTTCTTCTCTTCTCCGACCTGAAG
CCATCGCTGCAACTTCCAAGTGCTTTCCGGCACGATGTGTCGGAAAAAGACGCTCTCCTC
TATTTGATCAAACGCCTTCTCATAAGCAACTTTGGGGAATTCAATCGACAGGCAATTTGT
GTCAAAACCCAGAACCATCAAGCAGATGTTATCGAAAGTGAATCGCTGAAAAACGTCTTG
CAAATCCACCTCGATCCCTTGCCTGGAGGCCCCGTCGAGAACAGGGATGAGCCCCTTTCC
CACCTTTTCCTGCACAACTTGCTTCAAGAACAGCTCGAACTTGTTGTTTTTTATCAGGGA
TTGAATCAGCTTCCTCTGGTGCCTCCACGAGTCGGAATCGGAATTGAAAATCCCATCTCC
CAGAGGTTCAAAAATCTGGCGGAACTCGGGGCCTTTGGTGTAGTTGGAAAAGTTTCTGCT
CATGATGTGGTGGATGTTGACGGGATCGCCGGTGACAACAAAGTTCATGTTGGTGAACCA
AGGGCCCTTGAACTCGAAAGTGGCTCCATAATGTTTTAGAATTTGGGTTATGAAATCGTG
GACATTGGATGCATTTCGAAGAAGCCCCGGAAGCATTCCGACGAGAGGCCAGTTTATGAT
GGGTGAGTCTCTGTTCCATATCCAATGCCAAAGAAAAAGAAAGCACAAAAATGCTACAGC
TATCTCTGCGTACTCAACTGTCGCCATTGGAGCTGACTGTTTGAAGCTTTGTGTTTTTGT
GAGCTTCATGATTGCTCTTATCTTTACATCTTGATTTGGCTGTCTGGTGGGTCTCAC
>KA393986 | CAV_000262 | Unigene315_All [organism=Corylus avellana] [strain=L.] [gcode=11]
CAGGCAGAAAGCATAGGTCTATTGAAAGAGTCGGTCCAATTAAGGTTCACAAGGCCGAGG
GCATATATACAAACAGAAAAAACAGAGAGAGCCAGAGCCACACAGAAACGCACAGGCTTC
CATTCCTTCATTTAATTCAAAGTTAACATTGACATCTTACCTAGAAAATCAACCAGACCA
TTCAAAACGAATTAGGATCCTCTTCTACACAATATTCCATTAGCTATATTGGAAGGGATA
TTTTTGTCCCCTCAAAAATTGAAAAAACAAAAATACTCTTCCATTAATGGAATATTATTC
GGTTCGAGATCACCTGGGAGATAGATGGGCCTTCAATGGATACTTCATCACCATCGTGAA
CTCTTGCTTCTCTGACAAATCAACCTCATCTCCATCCACAGCCTTCCACTCGAAATTCCA
TACCAAATTGGCTACAAAATACTCCAAATGAAGCATTGCCAAACCAGAAGCAGGACAAAT
CCTCCTCCCTGCTCCTGGACAAATTCTCCTCCCTGCCCCAAAAGG
>KA409542 | CAV_016327 | Unigene28658_All [organism=Corylus avellana] [strain=L.] [gcode=11]
ACAATGATAGAAAACGAAAAATGTGTTTCTTTTATGCTGTGGATTACAACTCTCTTGTCT
GTCACTTGGTTCTTGTAATCACTCTATGAGTCAGATCTACGAGCGCTCGCCTTGATTTTC
TTACGTCCTCATCATCGCTCTCTGGTAGAGAATCAATTGCTTCTGCAGCAACATTGGCAT
GCTTCATGGCAAGCTCCCTTGTTCTCTGTATTCCACGACTCTTCCCAAGGTACTCAAGAG
CAAGATCAACATTTGCAGGGTCGTCAAAGCCCTGATCAACAACTGCACACAACTGAGGAA
ACTCTTCCATAGCAAACAGTATTGGAGCAGTTATGATTCCATGGCGGATATCAGATAAAG
AACCCTTTCCAAGGGAAGCTGATGTGCCCGTGAAATCAAGAACATCATCTATCAATTGAT
ATGCCAATCCCAGATTTCTGCCATACTCATAAGCCAATATTGCCACTTCTGCAGTCTGCC
CAGCAAGAAGGGCAATCGCCTTACAGCTGTTGGAAATCAATGATGCTGTCTTGTAGTATG
TTTTCTGCATGTAATATTCCATGCTACAACGTTGTTCAGATGTAGTAGTCATTTGCATTG
TTTCACCCGTTACAAGATGCTCAACAACTTTTGCCAGTAATGATACAACCTCCGTGTTTT
TCAATGATGCAAGTGCCACACAAGCTCGAGAGAGCAGAAAATCTCCTGATAATACTGCTA
ACTTGTTGCCCATTACAAAATTTAATGAACCAATACCACGTCTTGTATCCGCATCATCCA
AGACGTCATCATGTAGAAGGCTTGCCACATGAATCATCTCTGTGATCTCAGCTATACATT
GTTGTCTTGCACGTAGTTCCTTTGACAAAGCATCTACTGGCTCACTGGGAAATGGTTGTG
GTATAGACACATTCAAAGCTGTTGCCATCAATAATAAAACCGTGGGACGAAATCTCTTTC
CTTCCACCCCCATTTTGAAGAAGTACTCAGCAGCTGATGCAAGCTTAGGGACCTCAGCAA
CTACCATCGACCGTAGTCTGTTAGCAACAAGTGATAGTTCATCAGCAACAAGTGAAAATG
GGTCTTCTTGTTCCTCAACTATGGAGCTGCTCTGGTGATGGATTTTATGTCTAAAACCGT
GCAAGGCAGGCAAACCCCAGGAAAAAAATTCTCTACAACCCAAAACCTTTTGAGCAGTAG
AATCTGTACAAGAGCGAGGACTCTCGGAGCGAAAGAACTGGTGACGGTTGTCAGGTCGGT
GAGAGAGAAGCCACCGACACCCATTAAAGCTGGTTCTCTGAATCCTCGAAATCCGAGAAA
ATAACATCGTCGACAACAAAGATCAAGCTCAACACAGAGAGAGCTTTG
>KA430414 | CAV_037189 | Unigene49601_All [organism=Corylus avellana] [strain=L.] [gcode=11]
AGGCCCAATGGCCCACCCATCCGAATTTTGAATAGAGTCCACAATCCACACATATATATC
ATCACAAGCCCAAAGGAAAAGCCATATGAAATGAAAAGAAAAGAAGCAAGCAAAGCACAA
ACTCCACCTTAACATGACATCAGTGACATCACTGCTATTCTGATTTTAGAATTTCAACTC
CTCCATGAAAACTAAAATCACAGCGGCAGCTTCTATCAACTAATTAATCAACCACCTACA
CCACCCCTAAGCCCTAGCTTAATTAAATATTAGTACGCACTCTTCTTCTTCTTCTTCTTC
TTCTAGAGCTCCATAAGAAACTCCTGATCCTTCTCCAGCCTCTCCATAGTCACTGCCTCC
AAGCTAATCTCAACATCGATGCTCCTCCCACCACTCTTCCCCTGGTACATATACACCATC
CCATCAAACCTGTTGTTGGACCCACTCCTCACACCCTCCGGCTTCCCCCACCCGAAATCC
ACCTCGTACACCTTGAACCTCGGTGAGCTCCCCACCGCCACGCAGTTCACTCCCGCATCC
TTAAACTCGAAGATCTTCGGTGAGCTCTCCCACTCTTTGTTCCGCTCCTCAATCGTCTTT
GCGTTGTGCATTTCTATCGCTTTCTGAATCATCGACGCCCCAAACTCTGGCGGGTTAGCC
GATAACAACCCGGCTGCCGTGACGGTGAACACTGCTTGGATTAGGTTACCGAAGTAGCTC
GCCGGCATCGGTGGATCCACCCGTTTCCGGCAATCCGCGAAGACGGTGAAGACTGTGTAG
TCTTCGGGCTTCAGTTCACGTGCATGGGTTACATGGCGCCAGATATGAACGGAGAGTGAC
TGGAATGTGGAGAATGGTTTTGAGCTGTCCGATGAGGGAGGGTTTTCGTTGACTTTTGAC
TTGATCTTGTCGATGGCAGCCTCCGAGAACCTGAAAATCTTCTCCCTGAGTTGTGGAGGC
AGCTTTCCGTTTCCGTTGCCGTTGGATGAAGCGAGTGGGTCAGAGGGGAGCGAGAGGTCG
AGCTTCACGCGCGTGCTGCGGACTTTGGTGCGGTCGAGGAAAGGTGGGACCGAGATAGAG
TGGGTCCCGCCGCAGATCTCGGCCCATGAGCTCATGAAGTGCCACGTGGAGGTCCCGTCG
AGGATCGCGTGGTTGAATGCGCACCCAATTGCGAGTCCGTCTTTCAGCTTGGTTAACTGA
AGTGCCAAGAGAGGCCTACGGAGACCCTCCAAGTTCAAGACTTCGTTGTATGGTATCAAG
TCCTTCAAAGTGGTGCTGCCCTCGTCGACCGTCAGATCAGCAATTTCGATCCCCTCGGCG
ACGGCCTCGGCGACCTCCACGCCGTCCATATCATCGTCATACTCGACCCTAAAGACCCCC
TCCTCATCTTTGCCAAGCCTCCCGGCCAGCTGATAGAAGTCCTCCAAAACAAGGGCAAGC
CCATCTTTAAGTTTCCCCACAATCGCCTCAAAGTCACTGGCTCTGTAAAACAGCAACTTT
TGGTTGTAGTAGAAAGCCAAGTAGGGAAGATCAAATGTCACCAACTGACATTCCCTTCTT
CCGAGTTTCTTGATGGGCATGACATGGGTTTTGGCAGTGATTTTCACACTAGTCTTCGTT
TCCTCCTTGTGCCCAACTTCAGCTGCCATCGTTGATGGGGGATTAGAGATATTGGAGGAA
AGAAAAGCTTAATTTAGTT
>KA393770 | CAV_000049 | Unigene66_All [organism=Corylus avellana] [strain=L.] [gcode=11]
TCCATTCAAATTACAGAACTGAAAGATGGAATTTTTGTAGGCTGTTCCATGAACCATTGC
ATTGGTGATGGAACTTCATACTGGCATTTCTTTAACTCTTGGTCCGAGATCTTTCAGGCA
GAAGGAAATGAAATCTCCCTTGCACGCCCGCCCATCCACAAGCGATGGTTTCCTGATGGT
TGTGGTCCAATCATCAACCTCCCTTTCACCCACCAAGATGAGATCATCAGCAGATTTGAA
GCACCCGCACTGAGAGAGAGGGTGTTCCACTTCTCACCCGAATCCATAGCAAAGCTCAAA
GCGAAGGCCAATGCAGAGTATAAAACCAACAAGATCTCTTCCTTCCAGTCCCTGTCGGCA
CTCCTCTGGAGGTGCATAACGCGTGCGCGTCGTCTACCGCTTGATCAAATAACCAGTTGC
AAGCTGGCAATCAACAACAGATCAAGAATGGATCCACCACTTTCTCAAGACTACTTTGGG
AACTCAGTTCACGCTGTGGCCGGAGTAGCCACAGCTGGTGAACTGCTTGAACAGAGTCTT
GGATGGGCGGCATGGCAGCTACACCAGGCCGTAGTTAACTACACTGACAAGGCGATCCAT
GGATTGCTCGACGCCTGGCAGCAGTCTCCCGTTATTTACCAAATTGCTCGGTTTTTTGAT
CCATACAGTGTAATGATGGGGAGCTCACCCA
>KA399882 | CAV_006672 | Unigene14653_All [organism=Corylus avellana] [strain=L.] [gcode=11]
ACATGAATAGATGCCAACACAAAGGGAAGGCATATGCACGCAAGCCCATTGCTTTCTTAT
GCTAACTACTTCTAAGCACAAAGCAAAACTGAGTGAATGGAGTACCTAGCATTTGTGCTG
CTACTTCCCTTTGTGTTGGCATCTATTCATGTGCTGGCCTCTGGCCTAAGAGCCAGGAAA
TCTGGCTCGCCAAGACTTCCTCCAGGCCCCAAGCCTTATCCAATCATTGGAAACATCTTG
GAGCTCGTAGGAAACCAACCCCACATAGCCGTTTCCAAGCTCTCCAAAACTTATGGACCC
CTAATGACTCTCAAGTTTGGGAGCATCACAACCATAATCATTTCCTCGCCAGATCTAGCC
AAAGAAGTACTGCAAAAACACGACCAAGTCTTTTCCGGCCGAACCATCCCGGATGCTGTC
CGAGCACTCGACCACCACAAATTTTCAATGGGGTGGCTGCCTCCCACATCGAGTCGTTGG
AGAAACCTCA
>KA409900 | CAV_016675 | Unigene29064_All [organism=Corylus avellana] [strain=L.] [gcode=11]
CACACATATTTGGGAGCCCCACAATCGTTTCAACGGATGCAGAAGTGACCAAATTTGTTC
TTCAGAGTGATGCCAAGACTTTCGTGCCTTCTTACCCCAAATCTCTCACTGAGCTCATGG
GGAAGTCTTCTATTTTGCTCATCAATGGCAGCTTGCAAAAGAGAATCCATGGACTCATAG
GAGCCTTCTTCAAGTCCCCTCATCTCAAGGCTCAAATTACTAGGGACATGCACAAGTATG
TTCAACAATCTCTGGCAAATTGGAAAGATGACACTCCCATTTACATTCAAGATGAAACCA
AAAATATTGCCTTTCAAGTACTAGTCAAGGCATTGATTAGTTTGGATCCTGGTGAAGAAA
TGGAGCTTCTAAAGAAACAGTTTCAAGAATTCATCTCTGGCCTCATGTCTTTACCCATAA
AAATACCTGGAACTAAACTCTACAGATCATTACAGGCAAAGAAGAAAATGGTTAAGTTAG
TGCAGAATATAATCCAAGCTAGAAGACACAGTGGGCTCTCTACGGTTCCAAAAGATGTGG
TTGATGTTTTACTCAATGATTCAAGTGAGCAATTAACAGACGATTTAATAGCAGATAATA
TGATTGACATGATGATTCCGGGAGAGGATTCAGTGCCTGTTCTTATGACTTTAGCAATAA
AATACCTCTCCGATTGCCCCACTGCTCTACAACAATTAACAGAGGAAAACTTGAAGATGA
AAAAACTCAAACAACAGCTTGGGGAGCCTTTGTCTTGGAGTGATTACTTATCATTACCAT
TTACACAAACTGTGATTACAGAAACTCTAAGGATGGGAAACATTATAATTGGGGTGATGA
GAAAGGCCATGAAAGACGTAGAGATAAAAGGGTATTTGATACCAAAAGGATGGTGTGTTT
TTACATATTTTAGGTCGGTTCATCTTGATGAAAATCACTATGAGTGGCCTTACAAGTTCA
ATCCATGGAGGTGGCAAGACAAAGACATGGTGAGCAGTTGCAGCTTCACTCCTTTTGGCG
GTGGACAAAGGCTGTGCCCTGGGCTTGACTTGGCCAGGCTGGAAGCTTCCATCTTCCTCC
ATCACTTTGTTACTCAATTCAGGTGGGTGGCTGAAGAAGATACAATTGTTAACTTTCCCA
CTGTAAGAATGAAGAGGAGGATGCCAATTTGGGTGAAGAGGAGAGGGGACCCTTGAGAGC
TGCTTTGGCCAAAAGGAAAATTTGAAGAAGTGAAAAAAAACTTCGACACAATGATACAGA
AGAGAGACGTGAAAAGACAAAGAAATGAAAGTGGAAAGAAGTGATTGGCCACAGCACACA
CGTGGGGTGGCATCACAAGCTGACATAATTTGTCCTCTTTCACAGCTATTGCACGTATCA
ACACTAGAAGTACA
>KA400803 | CAV_007672 | Unigene16496_All [organism=Corylus avellana] [strain=L.] [gcode=11]
AGCTTTAAGCCCGAGAGATTTGAGTGCGGCGAGGCTGAGGCTCACAAGTTAATGCCATTT
GGGCTAGGAAGGAGGGCCTGTCCAGAGGCAGGGCTCGCCCAACGAACGGTGGGGTTGGCT
TTGGGGTCATTGATTCAGTGCTTTGAGTGGGAAAGGGTTGGCAAGGAAGAAGTAGACATG
GCTGAAGGTAATGGAATCACCGTGCCCAAAGCGGTGGCACTGGAGGCCATGTGTAAGGCG
CGCCCCATTATGAATAACCTTCGTTCCAAGTTTATAGATCATGTTTGAATAATGTAGTGT
ACAAGAGTTTTGATCTTTTTCTCTTTCTTAGCTTCTACCGGATAATAATTTGTGTCTCAA
AGGTTTATGTATGGATTGAAAATAAATAGCATTAAGGGAATTTTGAAATTCAAAGTTCGA
C
>KA426249 | CAV_033024 | Unigene45432_All [organism=Corylus avellana] [strain=L.] [gcode=11]
GTTGTAAAAATCATTGACAAGCTCAGAAAATTGCGCAAACATGAGTTTTCCGATTGATGC
AACAGCCAAACGGGTGTTATCCATTGAGACACCAATTGGGGTGCCTTGGAAGTTGCCGCC
ATGCAAAGCCTTGTTCCTTGAAACATCAATCAATGGGTTGTCGTTGACAGAGTTAATCTC
CCTTTCAATCGATTTGGTTGAATATCTGATAACTTCAATCTGCGGGCCAAGCCATTGCGG
TGAAGTTCTGAGAGCGTAGCGATCTTGCTTAGGCTTCTGCAGAGGATCCATCTCATGCAA
CTTCTTAGCTTCTTTGACATAAGAACTTCCATCCAAAATATGTTCCATAATGGCTGCAGC
TTCAATCTGCCCAGGATGATGCTTCAATTTGTGTGTCAAATGGTCAGTAAACTCAGGCTT
TCCTTGCATAACTTCAGCGAAAATAGCCGACAGGATCTCTGACAAAACAGCAAGAATGTT
TGCCTCAAAAAGAACCGTAGAAGCCATGCCGGAACCAACAGCAGTGCCATTAACAAGAGC
AAGGCCTTCTTTAGGCTGCAACTCAAAAAA
>KA415528 | CAV_022303 | Unigene34707_All [organism=Corylus avellana] [strain=L.] [gcode=11]
AAGGGAAAAGCAAAGGTGGAAGAAAGTGATCTCCAGAAACTCATGTACCTAAAGCTAGTT
GTGAAGGAGGGATTCAGGCTTCATCCACCAGTCCCATTACTTCTTCCAAGGGAAACTAGT
GAGAGTTGCACGATTGAAGGGTACCATATCCCTGCAAAAACAAGGGTGTTTGTCAATGCA
AGATCAATAGGAAGGAATCCAGAGTATTGGAAGAATCCAAATGAGTTCCAACCAGAGAGA
TTCTTGGATAG
>KA425414 | CAV_032189 | Unigene44597_All [organism=Corylus avellana] [strain=L.] [gcode=11]
ACCACCACCACCACCAAGAACGTCGAGAGTCTCTGCGTGGGCCATGACCCGCTGAATTGG
GGAGCGGCTGCGGAGTCGCTCAAGGGCAGTCACTTGGAGGAGGTGAAGCGCATGGTGGCC
GAGTACAGGAAGCCGGTCGTCCGCCTCGGCGGTGAGACCTTGACGATATCGCAGGTGGCA
GCCATAGCCACCCGCGACTCCGGCGTCAAGGTGGAGCTCTCGGAGTCCGCCAGGGCCGGC
GTGAAGGCCAGCAGCGACTGGGTCATGGACAGCATGACCTCCGGAACTGATAGTTACGGC
GTCACCACTGGGTTCGGTGCTACTTCACACAGGCGAACCAATAAAGGCGCTGCCCTTCAG
AAGGAGCTCATTAGATTTTTGAACGCTGGAGTATTTGGCAATGGAACAGAGTCGTGCCAC
ACATTGCCTCACTCAACAACAAGAGCAGCCATGCTTGTGCGGATCAACACCCTTCTCCAA
GGGTACTCTGGCATTAGATTTGAAATCATGGA
>KA418323 | CAV_025098 | Unigene37504_All [organism=Corylus avellana] [strain=L.] [gcode=11]
TCTGCCTCCTGGCTGAGAGGATTTTTGCCAAGATTTGAGCAAGCTCCTTCCTTGCTTTCA
TGGATTTGTTGAAGAGTGTCCCTGGAAGTTTAATGGGCATTGAATTGTACCCCGTCTCAA
GAATGTAGTAGCACCGCTTTAGATCCTCTCTGTACAGAACTTCATCCTTCCCAAATACGG
AAAGCAGGGCAACATTGAACGTAAATATCTTCATTTCTTGGAAAGTGTTGATCAACCGGC
CTTCCCATGATCGGAGAGAATCTTTGGCAATGGATTCGATGCTGGGGA
>KA413657 | CAV_020432 | Unigene32834_All [organism=Corylus avellana] [strain=L.] [gcode=11]
AGAACTTGCCTCAGCTTCTGCATTAATGGATAAGTTGCGTTGCAGGGATCATCAATGTAA
GCAAAAACGTGCTCTCGGTCCACAGCTTTGAGCAAGTCCTTTTCACAAAATCTAGATGGG
TGAAGGTCACCATTAGAGCCTATGCTCAAGACTCTCTTGGCCACCTTACTGACTGTATTC
TTGACGGTGTTCTTAAAGTTGTCCTCCAAATGCCGCAGATCAATTGCTTG
>KA393728 | CAV_000008 | Unigene11_All [organism=Corylus avellana] [strain=L.] [gcode=11]
TGGCGTTACTGGTCCGTCACCGGCGGTGGTCCCAAAAATCTGCCGCCGGGGCCGCCCGGC
TGGCCTATTGTGGGTAATCTCGGCCAAGTCATTCTCCAACGCCGTCATTTCGTCTTCACA
GTACGCGATCATCTACGTGCAAAATACGGCCCAATCTTCACAATGCAAATGGGCCAACGC
ACGCTCGTCATAGTCACCAGCTCCGACCTCATCCACGAGGCCCTGGTCCAGAGAGGCCCG
GCGTTCGCCAGCCGGCCGGAGGACTCGCCGATCCGGCTCTTGTTTAGCGTCGGGAAATGT
GCGATTAACTCCGCCGAGTACGGGCCGCTCTGGAGGACTCTCCGCCGTAACTTCGTGACG
GAGCTGATAAACCCTGCGAGAGTAAAGCAGTGCAGTTGGGTACGGAAATGGGCGCTCGAA
AATCACATGAAGAGGCTCCGGAGAGAGGCCTCGGAGAAAGGGTTCGTCGAGGTGATGAGC
AACTGTAGGCTAACCATATGCAGCGTCCTCATCTGCCTTTGCTTCGGCGCAAAGATCTCC
GAAGATGAGATCAAGAAGATCGAGAGCGTGCTAAAGGAGGTGATGTTGATCACATTACCC
AAGCTCCCGGATTTCTTTCCAGTCCTCACTCCCTTGTTCCGTAAGCAACTCAGACAAGCC
AAGGCGCTAAGAAACAAACAGTTGGAGTGCTTGATTCCGCTCGTGAGAAATAGAAAGGCT
TTCGTGGAGAGCGGTGGGAATGGCGGTCCGGAGATGGCGAGCCCCGTCGGCGCCGCCTAT
ATAGACTCGCTTTTCGGGTTGGATGCGCCGGGTCGGGGCAAGTTGGGAGAAGAAGAGCTC
GTGACGCTTTGCTCGGAGGCGATCAACGCCGGGACGGACACGAGCGCTACTACTTTGGAG
TGGGCTTTGCTTCACTTGGTGCTGGATCAAGAGATTCAAGAAAAGCTGTACAAGGAAATC
GTTGAGCACGTGGGAAAAGATGGGCTCGTCACTGAGAGCGACGTGGAGAAAATGAGCTAC
CTCGGTGCGGTGGTCAAAGAGACTTTCCGGCGACACCCACCGGGCCATTTCCTCCTCTCT
CACGCAGTCACGGAGGAGACGAAGCTCGGAGGGTACACCATTCCGGAAAACGCGAGCGTA
GAGTTCTACACATCATGGGTGGCGGAGGACCCGGCTCTTTGGGATGACCCGGGTAAGTTC
CGACCCGAGAGGTTCTTGGTGGGTGATGGGGTCGACGTGGACGTGACGGGGACGAGGGCG
ATGAGGATGCTGCCATTCGGGGCCGGCCGGCGGATTTGTCCGGCACTGACGCTGGGGACT
CTGCACGTGCTCCTGTCGCTGGCGAGGATGGTGCATGCTTTCAAGTGGTTGCCGGTTCCC
GGAGCCCCACCCAGCCCGGCTGAGACTTTTGCTTTCACTGTTGTGATGAAGGACCCTCTC
AAGGCTGTGATCTTGCCAAGGGTGTGAATTGGGTAATGCTCTCGGGACTTGTGAGAGCTA
ATTTTGGTCTATTGGGATTTGAGATGCCTTTAATAAATCTTAATTAACTAGTTTCCTTAT
ATATATATATATATTATGAGTGGTAGAATGAAGGTTGAATTAATCCTTATTTTGAAACCC
TAAAGTGCATTCTAATTAGTGTTTTTGTGAGGAG
>KA424001 | CAV_030776 | Unigene43184_All [organism=Corylus avellana] [strain=L.] [gcode=11]
CTCCGCTGGCGCCCAACCGCTGCAAGCGCTCTCCCGCACGTGCTCGCGAAGGAGGATCGC
TATGGCGACTACGTTTTCCCCAAAGGGACCACATTTATCGCGAACGCCTGGACTATCCAC
AGAAATGAAGATGAGTACGAGCGCCCGGAGGAGTTTGTCCCTGAGAGGTTCATCGCAAAC
CCCTTCGGCCTGCGGACGGACAATCCTATCGCGTCCCAGCAAGACTTGGACAGCAGTGGG
CGCCGCCCCCTCTATACTTTCGGCTCTGGACGGCGCCAGTGTCCTGGCGAGCAGTTCGCA
TATACCACCCTGACATTGGCTGCGTCTAAGCTTGTCTGGGCTTTTGATATCTTGCCGCCA
CCGGGAGGCGTCGACGTGAACATCGAGTCGGGTTATAAGGACGGCTTAGTCACTGAGCCC
ATGAACCCTAGGGTG
>KA398220 | CAV_004851_1 | Unigene10893_All [organism=Corylus avellana] [strain=L.] [gcode=11]
GCACAATTGGCAATCAGCAAACTCAGTCAATTCGAATGATTTTGGGTGAGCGCAACATAT
TGGAGTTGAGTGGCGAAGATCACAAGCGTGTTAGAAGTGCACTTGTATCATTCTTCATTC
TTAAAGCCTGAATCATTAAAGCAGTATGTGGGGAAAATGGATGGAGAAGTCAGGCAGCAC
CTTGAGATGCATTGGCAAGGCAAACAAGAAGTTGAGGTGTTGCCCCTCATGAAGACCCTC
>KA428852 | CAV_035627 | Unigene48038_All [organism=Corylus avellana] [strain=L.] [gcode=11]
AAAAAAACCATGATTTTGTCGATGTTCTTCTGTCTCTTCAAGGACCAGATAAATTATCGG
ACGACGATATGGTCGCCGTTCTTTGGGAGATGATCTTCCGAGGAACGGACACTGTGGCGG
TTTTGATAGAGTGGATACTAGCGAGGATGGTACTCCACCCAGATATCCAATCAAAAGTGT
ACGATGAGCTCGATCAGGTGGTCGGAAGATCAAGGCCGTTGAAGGAATCAGACATTCAAT
CACTGGCTTACCTGCCTGCTGTGGTGAAGGAAGTTCTTAGGCTACACCCGCCTGGCCCAC
TTCTATCGTGGGCCCGCTTGGCCATCACGGATACCACAATTGATGGGCACCACGTGCCGG
CGGGGACCACGGCAATGGTTAACATGTGGGCAATCACAAGGGACCCACAAGTGTGGTCGG
ACCCACTGGAGTTTAAGCCGGAGAGGTTCGTGTGCAAGGATGCTGCTGACATGGAGTTCT
CCGTGATGGGATCGGACCTGAGGCTGGCGCCGTTCGGGTCGGGCCGGAGGACCTGCCCCG
GAAAGGCATTGGGTCTTACCACGGTGACCTTTTGGGTGGCAGCCTTGTTACATGAATTCG
AGTGGGTGCAGTCGGGTCATAACCCGGTGGATCTCTCCGAGGTCTTGAGGCTTTCATGTG
AAATGGCCAACCCGCTTACTGTGAAAGTGAAAGCAAGGCGCAGATAAGAAGAATAGGCAT
CAAAGCAGAAGGCAGCAGACACAACTTTTGTAGATAATATGCAGTTGTTGGTCTTAAATA
TGTTTGAACCCTCTCTATAAGCTTTCATGTGTGCTCCGTTTCCTTGACAACAACATGTAT
GGTTATGAAAAGTGCTACTTTATTTCCCTTTTTGGTTTATAGTTTCAATACATGACTGTT
GATTTCTT
>KA402331 | CAV_009261 | Unigene19171_All [organism=Corylus avellana] [strain=L.] [gcode=11]
AATCGCTATGACTTACTTGCGTTGAGTCGCAATGTAGTCCTTGTCTACCTGGCGCAAATC
ACGTTCAAATGGCTCAAACGCAGGACCAGCGGCAACGAAATCGTGCTCAATGATCTCTGC
GTGGTGCGCGCTACGGGGCTTAATCGTTGCCTTGAAGGGGTTCGGGCAGGTCAAGATACC
CTTGGCGTAGTCGTGAATGTTGACGGGCAAAGGCTTTTTGGTATCAGGATCAATCGCGGG
ACCGAAGTCAAAGGCCCAGATCAAGTTCATGGTGTTCAACATCAAGCTGTTGTTCGCCAA
GTGAACACCAGGGCAGAAGCGACGTCCACTTCCGAATGCCATGTTGCTGCGACGGTCAGT
GTTGTCGATGCCGGCCTTAGTACCAAATTCGTTGAGCAGGAAACGGTCAGGCCAGAAGTC
ATCGGGGCGCTCGTAGACTTCAGGGTCGTGGAACATGCCCCAGTTGTTGACGAAGATGGT
CGTGCCGGCCGGGATACGATATCCACGATACGTTTCCTCCTGAATCGTTCCATG
>KA423413 | CAV_030188 | Unigene42596_All [organism=Corylus avellana] [strain=L.] [gcode=11]
GCTGGAGCAGGCAAGGAAATTGGGACTACGATCCCATCCTCTCCCTTGTTGTTCTTGTAA
GGTACATAAAAGCTTATGCTCCCCGCTCCCTCCATACTTTTTGCTGGTCCACCATAAGTT
GCCTTGCCCCATCCAAAGTCTACCTCTCTAAATCCGGCACGTGTCACATCTGACACTACG
ATAGATCGCACCATAGTGAAGTTGGGTCGACCTCTGATCACCAACATATCAGCACATGAT
CGCATGTACTCCTCTGTCACCTCCTTTTTCGCCTTCTTCACCAATTCTACAGCGTAACCT
AATGGATTCTCACATAGCTTCCCAGAGGTTGTTACCGCTGCGGGGTACACGAAAACATTA
CCATAGTAACCAGTCGGTAACGGAGGGTTCAATTTGCTGCGTGCATTTACA
>KA395860 | CAV_002282 | Unigene5018_All [organism=Corylus avellana] [strain=L.] [gcode=11]
CCTTTCACCCACCAAGATGAGATCATCAGTAGATTTGAGGCACCCGCGCTGAGAGAGAGG
GTGTTCCACTTCTCATCCGAATCCATAGCAAAGCTCAAAGCGAAGGCCAATGCAGAGTGC
AAAACCAACAAGATCTCTTCATTCAAGTCCCTGTCTGCACTCCTCTGGAGGTGCATAACG
CGTGCGCGTCGTCTACCGCTTGATCAGATAACCGGTTGCAAGCTGGCAACCAACAACAGA
TCAAGAATGGATCCACCACATTCTCAGGATTACTTTGGGAACTCAATTTACCCTGTGGCG
GGAGTTGCCACAGCTGGTGAACTGCTTGAACAGAGTCTTGGGTGGGCGGCATGGCAGCTA
CACCAGGCCTTGGTTAACCACACTGACAAGGCGATCCATGGATGGCTCGACGCCTGGCAG
CAGTCTCCCTTTATTTACCAACTTGCTCGGTTTTTTGACCGATACAGTGTAATGATGGGG
AGCTCACCCA
>KA429245 | CAV_036020 | Unigene48431_All [organism=Corylus avellana] [strain=L.] [gcode=11]
GACTTGGCAGATGAAACACTCGCGCAATTCTCAGCGGCTGCAGTTCCGGGTGCCTGGCTC
GTGGACACAATACCGGCCTTACTTCATGTCCCCGAGTGGGTGCCCGGAGCTGGTTTCAAG
AAGACGGCGAGACATTGGAAGGCGACTCTGGCGGAAACAGTGGAAAGGCCTATAGAGTTC
GTCAGGAAACAGATGGCAGAGAAACATAATGAGCCATCATATGTGTCGGTACTCTATGAG
AAATCAGGCCCGGCAATGGCCAAGCACGAAGAGGATGTGGTGAAATATACTGCCGCAGCA
CTTTACACAGGCGGAGCTGACACGACCGTGAGCTCCATATCTACGTTCTTTTTGGTCATG
ACTCTATATCCCGAGGTGCAACGCAAGGCACAAGAGGAGATCGACCGCGTGATCGGGGCG
GACAGACTCCCAACATTTGAGGACCGCGAAAGCCTCCCTTATATTGAAGCGCTCGTCAGG
GAGGTCTACCGCATACAACCGGTCGCGCCCATGGGCCTGCCTCATATCACGACCACAGAC
GACGTCTATGAAGGTTACCTGATTCCAAAGGGAGCTATAATCATGGCAAACATCTGGTGG
TACACACACGACCCAGCCGTGTACCCGCATCCCGAGCAGTTCGATCCCTCGCGGTACCTA
GGGGGCGATCCTGCCCCAGACCCGCGCAACCACGTCTTCGGCTACGGCCGACGTATCTGT
CCCGGGAAGCAGCTTGCCGATCTCTCTGTGTGGCTGACGGTCGTCCGGTCTCTGGCTGTT
TATGACATCAAGAAAGGGGTGGACGACGCGGGCAAGGAGATCGAACCGGAAGTGAGCTTC
TCGTCTGGCATCATAAGCCACCCGACACCCTTCAAGGCCAATATCACGCCTAGGAGCCCG
AAGCATGAGGATTTGATACGGCAGGTGGAAACCAAGCATCCTTGGGAGAAGAGCAACGCG
GACGAGCTTGGGGCTGTCAAGATTTGATCAATGGCTGGGATGCCCAGGCG
