# Supplementary material for: Genome sequencing and analysis of the paclitaxel-producing endophytic fungus Penicillium aurantiogriseum NRRL 62431
Source: BMC Genomics. 2014 Jan 25;15:69. doi: 10.1186/1471-2164-15-69 (PMC3925984; doi:10.1186/1471-2164-15-69)
Supplement: Additional file 3 — Data S1. Transcription factors in the genome of Penicillium aurantiogriseum NRRL 62431. Data S2 Transporters in the genome of Penicillium aurantiogriseum NRRL 62431. Data S3 Blast result of the 13 reported paclitaxel biosynthetic genes in Taxus sp. against the genome of Penicillium aurantiogriseum NRRL 62431. Data S4 Blast result of the 13 reported paclitaxel biosynthetic genes in Taxus sp. against the unigenes in the transcriptome of Hazel (Corylus avellana L.). Data S5 DNA sequences of paclitaxel biosynthetic gene candidates in Hazel (Corylus avellana L.). Data S6 Blast results of Hazel paclitaxel biosynthetic gene candidates against Penicillium aurantiogriseum NRRL 62431 proteins. Data S7 DNA sequences of paclitaxel biosynthetic genes in Taxus baccata. Data S8 Blast result of paclitaxel biosynthetic genes of Taxus baccata against Penicillium aurantiogriseum NRRL 62431 proteins. Data S9 Blast result of the paclitaxel biosynthetic genes candidates in Penicillium aurantiogriseum NRRL 62431 against the genome of EF0021. [file 1471-2164-15-69-S3.zip › 2078393261107576_add14.xls]

## Sheet: Table_S8
Data S6. Blast results of Hazel paclitaxel biosynthetic gene candidates against Penicillium aurantiogriseum NRRL 62431 proteins
Query ID	Query annotation	Subject ID	% Identity	Alignment length	Mismatches	Openings	Query start	Query end	Subject start	Subject end	E-value	Bit score
KA406942	T2OH	PAU_P10375	61.94	155	31	0	468	4	610	764	1e-53	204
KA397811	T13OH	PAU_P03964	59.57	47	9	6	158	298	422	462	3e-16	56.2
KA397811	T13OH	PAU_P07317	55.1	49	10	7	152	298	425	466	3e-16	60.8
KA397811	T13OH	PAU_P09415	54.29	35	9	0	3	107	249	283	3e-17	42.7
KA429245	T10OH	PAU_P03824	52.76	326	95	4	4	969	202	526	5e-97	350
KA397811	T13OH	PAU_P09415	52.63	57	16	2	134	298	297	350	3e-17	59.7
KA403937	T10OH	PAU_P07081	52.5	80	21	4	178	405	279	356	2e-18	79.3
KA429245	T10OH	PAU_P03439	50.47	319	96	4	1	945	18	335	3e-92	334
KA397811	T13OH	PAU_P07317	50	34	13	0	6	107	370	403	3e-16	38.5
KA397811	T13OH	PAU_P00633	48.98	49	10	7	152	298	451	492	7e-16	56.6
KA397811	T13OH	PAU_P01154	48.94	47	13	4	158	298	326	368	4e-15	47
KA403937	T10OH	PAU_P05800	48.81	84	25	2	142	393	342	423	1e-21	92
KA403675	T13OH	PAU_P07317	48.74	119	42	5	2	343	377	488	3e-26	112
KA395310	T7OH	PAU_P00304	48.48	33	8	0	63	161	114	146	7e-06	45.1
KA401527	T10OH	PAU_P03824	48.39	93	30	0	294	16	330	422	4e-22	98.2
KA403937	T10OH	PAU_P10860	48.19	83	29	2	154	402	358	438	5e-19	84.7
KA403675	T13OH	PAU_P03964	47.9	119	42	5	2	343	372	484	3e-24	105
KA401527	T10OH	PAU_P10667	47.83	92	34	0	294	19	224	315	2e-20	92.4
KA397811	T13OH	PAU_P03964	47.17	53	19	5	9	152	366	418	3e-16	42.7
KA429245	T10OH	PAU_P10667	46.97	330	107	4	1	978	96	424	2e-87	318
KA403937	T10OH	PAU_P03062	46.91	81	30	2	151	393	365	443	1e-19	80.1
KA403675	T13OH	PAU_P09415	46.61	118	42	5	5	343	258	372	3e-22	99.4
KA403937	T10OH	PAU_P08664	46.43	84	28	2	154	405	278	359	2e-17	83.6
KA401527	T10OH	PAU_P03439	45.65	92	32	1	291	16	147	237	2e-19	89.4
KA418041	T10OH	PAU_P00267	45.59	68	22	1	31	234	379	445	8e-13	67.4
KA400596	T10OH	PAU_P06387	45.16	31	11	0	289	197	436	466	2e-24	30.4
KA398933	T13OH	PAU_P06933	45.12	492	160	22	103	1512	42	531	1e-122	433
KA415528	T10OH	PAU_P05387	45.12	82	35	2	4	249	351	430	2e-11	63.2
KA413483	T13OH	PAU_P07436	45.07	71	29	0	227	15	338	408	7e-14	70.9
KA417016	T7OH	PAU_P11468	45	60	22	0	14	193	289	348	3e-09	55.5
KA418041	T10OH	PAU_P04287	44.59	74	27	1	16	234	344	417	7e-12	64.3
KA429292	PAM	PAU_P09074	44.44	99	28	2	1	297	418	514	2e-18	89.4
KA397468	T13OH	PAU_P00753	44.44	63	22	2	1	183	300	362	1e-06	47
KA413483	T13OH	PAU_P05387	44.29	70	29	0	227	18	360	429	1e-11	63.5
KA403675	T13OH	PAU_P00633	44.07	118	41	5	5	343	404	514	4e-23	102
KA394808	T13OH	PAU_P06933	43.96	364	118	22	1026	1	150	511	5e-84	306
KA400459	T10OH	PAU_P06387	43.86	57	21	1	29	196	294	349	2e-14	38.1
KA394097	PAM	PAU_P08372	43.75	48	18	1	1248	1391	416	462	1e-55	40
KA429245	T10OH	PAU_P07436	43.59	273	94	7	55	873	212	477	5e-66	247
KA403675	T13OH	PAU_P05159	43.59	117	42	5	2	337	381	490	1e-22	100
KA416905	PAM	PAU_P08372	43.37	83	34	1	266	21	356	438	6e-13	67.8
KA397811	T13OH	PAU_P01154	43.1	58	21	5	3	161	268	325	4e-15	48.5
KA394097	PAM	PAU_P09074	42.86	49	14	2	1245	1391	418	464	1e-60	40.8
KA413483	T13OH	PAU_P03824	42.86	70	25	0	227	18	352	421	2e-13	69.3
KA398933	T13OH	PAU_P01041	42.8	493	181	22	100	1512	47	537	1e-111	399
KA395437	T10OH	PAU_P03439	42.65	68	26	1	206	3	147	213	3e-09	57.8
KA394808	T13OH	PAU_P01041	42.58	364	134	22	1026	1	156	517	1e-77	285
KA401421	T10OH	PAU_P09415	42.47	73	29	1	11	226	201	273	1e-09	57
KA407144	T7OH	PAU_P03824	42.11	152	58	3	575	129	302	450	3e-28	121
KA397138	PAM	PAU_P09074	42.03	69	19	2	209	3	398	464	3e-10	58.9
KA421557	T13OH	PAU_P03964	41.94	62	23	0	329	144	420	481	4e-11	62
KA414213	T7OH	PAU_P03824	41.89	74	30	4	6	215	378	445	7e-09	54.3
KA424347	T13OH	PAU_P01768	41.79	134	58	2	5	406	273	404	3e-22	99.8
KA400459	T10OH	PAU_P03824	41.79	67	22	1	196	396	355	420	6e-17	65.9
KA401527	T10OH	PAU_P08548	41.67	96	38	1	294	10	329	424	1e-15	76.6
KA397468	T13OH	PAU_P06818	41.54	65	20	1	1	195	273	336	1e-07	50.1
KA397811	T13OH	PAU_P00633	41.38	58	22	7	6	158	396	453	7e-16	41.2
KA399882	T2OH	PAU_P00753	41.33	75	33	0	178	402	26	100	3e-09	57
KA414213	T7OH	PAU_P10667	41.33	75	33	1	6	230	272	345	4e-09	55.1
KA420091	T13OH	PAU_P10667	41.27	63	26	1	3	188	310	370	8e-05	40.8
KA401421	T10OH	PAU_P01154	41.1	73	33	1	11	226	220	292	3e-07	48.9
KA424347	T13OH	PAU_P03922	41.06	151	64	2	2	448	112	258	2e-22	100
KA402822	T13OH	PAU_P07436	40.91	132	51	3	1	387	347	477	4e-24	105
KA421557	T13OH	PAU_P05484	40.91	66	23	3	326	138	417	482	3e-10	58.9
KA424347	T13OH	PAU_P07231	40.67	150	53	5	11	445	349	498	8e-29	121
KA397468	T13OH	PAU_P11165	40.62	64	21	0	1	192	270	333	1e-08	53.5
KA413483	T13OH	PAU_P03439	40.58	69	27	0	224	18	168	236	6e-13	67.8
KA413483	T13OH	PAU_P10667	40.58	69	26	0	224	18	247	315	3e-12	65.5
KA395437	T10OH	PAU_P10667	40.58	69	27	0	209	3	224	292	6e-10	60.1
KA414213	T7OH	PAU_P02289	40.58	69	25	1	33	236	434	498	1e-09	57
KA397138	PAM	PAU_P08372	40.58	69	25	1	209	3	395	462	2e-09	55.8
KA417016	T7OH	PAU_P08664	40.45	89	37	3	2	268	298	383	2e-10	59.7
KA400459	T10OH	PAU_P06387	40.3	67	29	1	196	396	348	413	2e-14	55.5
KA423831	T10OH	PAU_P01582	40	100	41	3	425	135	338	437	6e-14	72
KA397468	T13OH	PAU_P09415	40	65	29	0	1	195	204	268	1e-09	56.6
KA409542	GGPPS	PAU_P01318	39.9	381	122	41	1084	65	75	447	3e-65	245
KA418041	T10OH	PAU_P06399	39.73	73	35	0	19	237	348	420	2e-10	59.7
KA402822	T13OH	PAU_P10693	39.6	149	53	15	1	402	222	370	1e-23	103
KA423819	T7OH	PAU_P03922	39.39	132	57	6	420	43	84	215	2e-15	77
KA401527	T10OH	PAU_P07436	39.36	94	39	0	294	13	316	409	6e-16	77.8
KA421557	T13OH	PAU_P00633	39.34	61	22	1	326	144	452	511	1e-08	53.9
KA402822	T13OH	PAU_P03439	39.29	140	51	7	1	399	176	315	7e-28	118
KA402822	T13OH	PAU_P08548	39.13	138	47	8	1	390	360	497	9e-23	101
KA399882	T2OH	PAU_P06399	39.13	69	31	0	196	402	39	107	7e-08	52.4
KA426249	PAM	PAU_P09074	38.97	195	72	8	561	1	236	426	3e-33	137
KA408024	T2OH	PAU_P03824	38.94	113	48	1	4	339	353	465	1e-17	84
KA418041	T10OH	PAU_P03439	38.89	72	32	0	19	234	164	235	8e-11	60.8
KA400459	T10OH	PAU_P10667	38.81	67	26	1	196	396	249	314	1e-14	61.6
KA414213	T7OH	PAU_P08220	38.67	75	30	2	18	236	400	474	3e-08	52.4
KA403937	T10OH	PAU_P03062	38.64	44	22	0	9	140	316	359	1e-19	31.6
KA428852	T10OH	PAU_P10667	38.55	166	72	5	102	599	200	360	2e-25	112
KA402331	T13OH	PAU_P03439	38.46	143	67	1	534	109	191	326	2e-22	101
KA399882	T2OH	PAU_P08548	38.46	78	34	0	169	402	21	98	2e-09	57.4
KA430107	T7OH	PAU_P10667	38.42	203	96	3	717	118	200	397	1e-25	113
KA430107	T7OH	PAU_P03824	38.33	180	81	3	717	187	306	479	2e-23	106
KA404414	T10OH	PAU_P03439	38.33	120	54	1	366	7	118	236	9e-19	87.8
KA430504	T5OH	PAU_P07769	38.26	494	208	13	159	1601	23	507	2e-81	299
KA414016	PAM	PAU_P09074	38.16	76	24	3	234	16	156	231	2e-10	59.7
KA414016	PAM	PAU_P08372	38.1	84	25	11	234	16	154	237	5e-11	61.6
KA417045	T10OH	PAU_P10941	38.04	92	39	2	1	270	286	376	2e-11	62.8
KA426103	T13OH	PAU_P03824	37.97	158	62	6	18	473	325	478	7e-24	105
KA401823	T13OH	PAU_P09415	37.88	66	27	4	202	5	195	256	2e-05	43.9
KA399562	T13OH	PAU_P01154	37.72	114	41	8	20	337	264	372	2e-17	83.6
KA424001	T2OH	PAU_P10693	37.7	122	54	3	1	357	225	338	2e-18	87.4
KA395437	T10OH	PAU_P05434	37.68	69	30	0	209	3	355	423	1e-14	51.2
KA395437	T10OH	PAU_P03824	37.68	69	27	0	209	3	330	398	1e-09	58.9
KA418041	T10OH	PAU_P01582	37.65	85	36	1	7	258	328	412	5e-10	58.2
KA406936	T2OH	PAU_P03439	37.43	171	79	2	28	540	121	289	3e-24	107
KA423831	T10OH	PAU_P06010	37.4	123	53	4	416	60	406	527	2e-14	73.9
KA423831	T10OH	PAU_P10941	37.37	99	44	3	425	138	288	386	1e-11	64.3
KA417016	T7OH	PAU_P07231	37.36	91	36	4	2	262	365	455	9e-12	63.9
KA400459	T10OH	PAU_P07436	37.31	67	25	1	196	396	341	406	5e-16	59.7
KA423819	T7OH	PAU_P01582	37.23	137	59	1	411	4	310	438	4e-17	82.8
KA396598	T13OH	PAU_P03613	37.14	70	29	2	273	64	447	514	3e-06	45.8
KA393828	PAM	PAU_P09074	37.13	202	81	5	593	3	148	343	4e-30	126
KA430504	T5OH	PAU_P05011	37.04	494	211	11	138	1586	16	505	2e-78	289
KA394359	T10OH	PAU_P07081	37.04	54	21	4	50	199	294	347	5e-05	41.6
KA394359	T10OH	PAU_P06399	37.04	54	21	1	41	199	367	419	6e-05	41.2
KA430504	T5OH	PAU_P08215	37.01	462	203	16	261	1598	7	461	9e-70	260
KA426249	PAM	PAU_P08372	36.9	187	74	5	561	1	242	423	2e-30	127
KA408024	T2OH	PAU_P04287	36.75	117	44	2	4	348	349	465	2e-17	83.6
KA417016	T7OH	PAU_P05011	36.67	90	40	1	2	268	375	461	6e-09	54.7
KA421557	T13OH	PAU_P06010	36.62	71	24	3	338	135	446	515	1e-08	53.5
KA416905	PAM	PAU_P09074	36.59	82	25	6	266	39	353	434	5e-12	64.7
KA399562	T13OH	PAU_P08245	36.52	115	46	7	14	337	358	465	3e-15	76.3
KA428343	T5OH	PAU_P01041	36.49	148	59	2	753	316	391	536	2e-24	108
KA402822	T13OH	PAU_P10667	36.43	140	57	7	1	399	255	393	3e-22	99.8
KA400596	T10OH	PAU_P06818	36.36	55	26	3	361	197	387	438	1e-22	33.1
KA394224	T2OH	PAU_P03824	36.3	146	60	4	529	104	325	466	1e-20	97.4
KA430504	T5OH	PAU_P08664	36.28	430	189	9	333	1595	6	430	5e-70	261
KA417045	T10OH	PAU_P08999	36.26	91	38	4	7	267	355	445	2e-08	52.8
KA417016	T7OH	PAU_P00253	36.25	80	34	3	2	241	377	453	2e-09	55.8
KA414213	T7OH	PAU_P06010	36.23	69	26	1	33	236	435	499	7e-09	54.3
KA427773	T2OH	PAU_P00753	36.23	69	31	1	576	373	32	100	8e-06	46.6
KA406936	T2OH	PAU_P05434	36.21	174	76	5	16	522	326	499	3e-21	98.2
KA412842	T5OH	PAU_P00753	36.11	72	27	5	218	3	20	86	1e-05	43.9
KA394224	T2OH	PAU_P10667	36.05	147	65	1	529	92	219	365	5e-23	105
KA394224	T2OH	PAU_P03439	36.02	161	72	1	529	50	141	300	7e-23	104
KA428852	T10OH	PAU_P03922	36	200	89	7	39	617	48	240	5e-24	107
KA418055	T7OH	PAU_P02005	36	75	29	9	282	58	431	496	1e-05	43.5
KA422928	T10OH	PAU_P10667	35.94	128	52	3	4	387	252	376	9e-17	81.3
KA428343	T5OH	PAU_P06933	35.93	167	71	2	810	316	366	530	2e-26	115
KA426266	T10OH	PAU_P03824	35.86	145	65	6	17	433	325	465	6e-15	76.3
KA407144	T7OH	PAU_P10667	35.79	190	91	2	575	12	196	385	4e-26	114
KA423831	T10OH	PAU_P04283	35.77	137	59	7	425	36	404	539	2e-14	73.6
KA408024	T2OH	PAU_P03439	35.65	115	52	2	4	342	168	282	3e-16	79.3
KA403937	T10OH	PAU_P07081	35.56	45	25	0	3	137	218	262	2e-18	27.7
KA426103	T13OH	PAU_P11307	35.54	166	69	7	9	485	297	462	2e-21	97.4
KA415528	T10OH	PAU_P00613	35.53	76	32	2	19	246	369	442	4e-08	52
KA408938	T2OH	PAU_P10667	35.52	183	83	3	787	248	196	378	1e-27	120
KA401421	T10OH	PAU_P06622	35.44	79	30	4	11	235	316	394	3e-07	48.9
KA401421	T10OH	PAU_P10647	35.44	79	39	4	11	235	237	315	3e-05	42.4
KA398373	T13OH	PAU_P07317	35.42	144	67	4	441	22	307	445	4e-18	87
KA394359	T10OH	PAU_P01582	35.38	65	29	2	38	226	350	414	4e-05	42
KA404414	T10OH	PAU_P06399	35.25	122	54	3	366	10	301	419	1e-16	80.5
KA402331	T13OH	PAU_P10667	35.21	142	59	7	534	109	270	404	2e-20	94
KA399562	T13OH	PAU_P09415	35.2	125	46	7	17	370	244	365	6e-17	82
KA424347	T13OH	PAU_P01131	35.14	148	67	1	2	442	361	505	2e-21	97.4
KA428852	T10OH	PAU_P03824	35.09	171	78	6	102	614	306	470	5e-23	103
KA400790	T10OH	PAU_P03439	35.08	191	92	3	964	1527	118	307	5e-24	108
KA406936	T2OH	PAU_P06399	35.06	174	83	2	19	534	301	474	3e-22	101
KA422928	T10OH	PAU_P03824	35.04	117	52	4	4	342	358	468	5e-14	72
KA428583	T13OH	PAU_P09415	35.03	177	66	15	218	703	201	370	3e-22	101
KA423831	T10OH	PAU_P02289	34.92	126	57	4	425	60	402	526	2e-13	70.1
KA394413	T5OH	PAU_P03439	34.85	132	59	1	418	23	106	236	5e-18	87
KA399562	T13OH	PAU_P00633	34.85	132	58	8	8	379	387	510	2e-15	76.6
KA426103	T13OH	PAU_P03439	34.78	161	75	1	18	497	141	300	3e-22	100
KA398373	T13OH	PAU_P09415	34.78	161	71	4	477	7	177	331	2e-19	91.7
KA399882	T2OH	PAU_P06387	34.78	69	33	0	196	402	32	100	3e-06	47
KA415528	T10OH	PAU_P01570	34.67	75	34	0	25	249	360	434	5e-08	51.6
KA422928	T10OH	PAU_P03922	34.65	127	62	1	4	381	125	250	7e-14	71.6
KA393828	PAM	PAU_P08372	34.62	208	82	11	593	3	146	346	4e-28	120
KA402331	T13OH	PAU_P06399	34.59	159	70	2	534	64	375	527	1e-23	105
KA424001	T2OH	PAU_P06387	34.56	136	62	7	4	411	358	486	6e-20	92
KA404114	T7OH	PAU_P03439	34.5	258	121	10	882	139	80	325	1e-27	119
KA430107	T7OH	PAU_P03439	34.5	229	102	9	840	181	79	298	3e-25	112
KA408024	T2OH	PAU_P07436	34.48	116	52	2	4	351	339	452	4e-16	79
KA426103	T13OH	PAU_P07436	34.42	154	68	2	18	473	311	461	2e-22	101
KA404114	T7OH	PAU_P03824	34.39	189	90	1	747	184	302	485	2e-24	108
KA424347	T13OH	PAU_P02960	34.31	137	59	4	2	412	363	495	1e-19	91.3
KA423819	T7OH	PAU_P10667	34.31	137	72	1	408	1	219	355	8e-17	81.6
KA424001	T2OH	PAU_P06399	34.29	140	68	1	4	420	364	494	2e-20	93.6
KA400459	T10OH	PAU_P03439	34.29	70	24	1	196	402	170	238	5e-14	60.1
KA406936	T2OH	PAU_P10667	34.25	181	83	1	16	555	195	373	6e-24	107
KA393787	PAM	PAU_P09074	34.2	193	87	3	575	6	170	359	8e-26	112
KA401421	T10OH	PAU_P00633	34.18	79	32	4	11	235	344	422	2e-05	42.7
KA393787	PAM	PAU_P08372	34.17	199	89	11	572	9	169	361	6e-23	102
KA423819	T7OH	PAU_P00267	34.04	141	63	1	420	1	347	483	3e-18	86.7
KA426103	T13OH	PAU_P06399	34.01	147	64	4	18	446	324	470	1e-22	101
KA429692	T10OH	PAU_P10667	33.97	209	101	3	167	784	157	360	6e-26	114
KA398373	T13OH	PAU_P08245	33.97	156	72	1	477	13	295	443	6e-20	93.2
KA394413	T5OH	PAU_P07436	33.95	162	72	8	505	20	255	408	2e-18	88.2
KA397468	T13OH	PAU_P01154	33.85	65	30	0	1	195	223	287	9e-07	47.4
KA403291	T13OH	PAU_P08548	33.82	68	33	0	124	327	28	95	2e-05	42.7
KA415528	T10OH	PAU_P00267	33.8	71	30	1	37	249	378	447	8e-08	50.8
KA418055	T7OH	PAU_P10667	33.78	74	30	7	282	61	294	360	3e-06	45.8
KA418055	T7OH	PAU_P08220	33.78	74	26	5	282	61	419	487	2e-05	43.1
KA430550	T5OH	PAU_P02960	33.67	499	230	8	1642	170	35	513	1e-75	280
KA394413	T5OH	PAU_P10667	33.58	134	63	0	424	23	182	315	1e-17	85.9
KA426027	T13OH	PAU_P03439	33.55	152	72	5	33	488	161	307	7e-16	79.3
KA426266	T10OH	PAU_P06818	33.55	155	70	8	5	445	286	440	1e-14	75.5
KA402331	T13OH	PAU_P10693	33.54	164	81	2	534	49	238	398	1e-21	98.6
KA394097	PAM	PAU_P08372	33.49	418	155	47	124	1236	3	413	1e-55	195
KA400596	T10OH	PAU_P06399	33.33	72	30	2	361	152	414	485	3e-24	42.7
KA397231	T7OH	PAU_P06387	33.33	174	82	8	1003	1500	294	467	1e-21	100
KA394224	T2OH	PAU_P06399	33.33	159	68	6	550	92	317	473	8e-21	97.8
KA404414	T10OH	PAU_P01570	33.33	126	59	1	381	7	308	433	6e-18	85.1
KA404414	T10OH	PAU_P10667	33.33	120	56	0	366	7	196	315	5e-17	82
KA424001	T2OH	PAU_P08548	33.33	117	57	1	4	351	364	466	9e-17	81.6
KA421557	T13OH	PAU_P04063	33.33	66	24	1	326	132	430	495	3e-10	58.9
KA415528	T10OH	PAU_P04287	33.33	75	29	1	28	249	345	419	1e-07	50.1
KA430550	T5OH	PAU_P05926	33.27	526	232	19	1696	176	8	514	6e-77	284
KA430382	T10OH	PAU_P05434	33.19	226	106	9	946	1596	311	525	1e-25	114
KA398373	T13OH	PAU_P05159	33.1	145	63	4	441	19	311	450	1e-17	85.9
KA422928	T10OH	PAU_P06399	33.07	127	57	5	7	372	358	481	1e-14	73.9
KA408024	T2OH	PAU_P06503	33.06	124	52	1	4	372	405	527	5e-17	82
KA422928	T10OH	PAU_P03439	33.04	112	49	1	4	339	173	283	5e-14	72
KA428583	T13OH	PAU_P08664	33.02	212	102	5	98	718	200	405	6e-21	97.1
KA397231	T7OH	PAU_P10667	32.97	182	91	4	958	1491	180	360	7e-21	98.2
KA406091	T5OH	PAU_P05159	32.97	91	47	1	4	273	426	490	5e-07	49.3
KA406091	T5OH	PAU_P03964	32.97	91	50	1	4	273	417	482	7e-07	48.9
KA422983	T7OH	PAU_P06387	32.94	85	37	2	260	6	23	105	3e-08	52.8
KA430550	T5OH	PAU_P03620	32.93	495	218	14	1609	167	42	517	4e-77	285
KA429245	T10OH	PAU_P05434	32.92	319	139	17	25	930	241	542	2e-40	162
KA394413	T5OH	PAU_P03824	32.92	161	76	1	505	23	262	421	4e-20	94
KA422983	T7OH	PAU_P06399	32.89	76	35	0	233	6	37	112	3e-06	46.2
KA394224	T2OH	PAU_P07436	32.88	146	65	3	529	92	311	453	4e-20	95.5
KA412842	T5OH	PAU_P08548	32.88	73	29	1	221	3	13	84	4e-05	42
KA420091	T13OH	PAU_P05434	32.79	61	25	0	72	254	469	529	7e-06	44.3
KA427773	T2OH	PAU_P06399	32.76	116	52	12	594	283	31	136	3e-06	47.8
KA394097	PAM	PAU_P09074	32.75	400	142	42	163	1236	28	416	1e-60	211
KA400596	T10OH	PAU_P08548	32.73	55	26	1	361	200	415	465	1e-23	31.2
KA424001	T2OH	PAU_P03439	32.65	147	74	2	1	435	179	313	2e-17	84
KA404114	T7OH	PAU_P10667	32.63	190	92	4	816	259	173	360	1e-23	105
KA423819	T7OH	PAU_P03439	32.62	141	69	1	420	1	137	276	4e-15	75.9
KA398373	T13OH	PAU_P10647	32.56	215	103	8	642	22	171	355	6e-23	103
KA404114	T7OH	PAU_P06399	32.54	209	84	11	846	253	267	470	2e-25	112
KA404414	T10OH	PAU_P03824	32.5	120	55	0	366	7	302	421	5e-17	82
KA422983	T7OH	PAU_P00753	32.5	80	36	0	245	6	26	105	1e-07	51.2
KA418055	T7OH	PAU_P00304	32.47	77	38	0	282	52	71	147	9e-07	47.4
KA404114	T7OH	PAU_P07436	32.43	185	88	3	777	232	278	460	2e-23	105
KA405155	T10OH	PAU_P10667	32.34	167	93	1	849	352	199	365	6e-15	78.6
KA406091	T5OH	PAU_P10647	32.32	99	34	18	49	345	348	428	2e-08	53.9
KA400790	T10OH	PAU_P01570	32.26	186	95	1	928	1482	301	479	4e-22	102
KA417045	T10OH	PAU_P08977	32.26	93	39	4	1	267	339	430	4e-07	48.5
KA425724	PAM	PAU_P09074	32.24	152	52	15	119	529	27	177	6e-16	79.3
KA430504	T5OH	PAU_P00267	32.21	503	227	27	171	1598	24	521	3e-70	262
KA400790	T10OH	PAU_P10667	32.12	193	90	5	964	1527	196	385	2e-21	100
KA397231	T7OH	PAU_P03824	32	175	91	2	976	1494	292	466	5e-20	95.5
KA402331	T13OH	PAU_P06387	32	150	79	1	534	88	369	514	4e-18	86.7
KA430382	T10OH	PAU_P07436	31.98	172	83	3	1009	1524	288	456	6e-22	101
KA400691	T7OH	PAU_P06622	31.96	97	37	10	204	494	250	336	2e-06	47.8
KA428583	T13OH	PAU_P06815	31.95	241	116	5	17	724	204	435	3e-20	94.7
KA401062	T2OH	PAU_P03824	31.94	144	71	4	631	200	326	465	6e-15	76.6
KA426027	T13OH	PAU_P06399	31.91	141	72	2	39	461	347	485	4e-13	70.1
KA417045	T10OH	PAU_P01582	31.87	91	43	2	1	267	336	425	6e-08	51.2
KA430357	T13OH	PAU_P09415	31.82	374	171	19	414	1478	21	363	1e-41	166
KA422983	T7OH	PAU_P08548	31.76	85	38	2	263	15	16	100	8e-07	48.1
KA405155	T10OH	PAU_P06387	31.65	79	38	0	1606	1370	53	131	2e-06	50.1
KA430357	T13OH	PAU_P00633	31.54	409	189	20	285	1451	108	496	2e-47	186
KA426027	T13OH	PAU_P08548	31.5	127	62	5	54	434	352	473	4e-12	66.6
KA399882	T2OH	PAU_P03824	31.46	89	40	2	196	456	33	115	5e-06	46.2
KA430550	T5OH	PAU_P01131	31.38	529	242	10	1723	167	2	515	9e-83	303
KA406936	T2OH	PAU_P03824	31.38	188	90	4	16	567	301	482	4e-20	94.4
KA429692	T10OH	PAU_P06387	31.27	275	129	18	23	793	203	467	2e-25	112
KA401062	T2OH	PAU_P10667	31.25	144	73	3	631	200	220	360	4e-14	73.9
KA418055	T7OH	PAU_P03922	31.25	80	30	7	282	43	168	240	1e-07	50.1
KA394413	T5OH	PAU_P05434	31.22	221	113	2	679	23	234	446	8e-20	93.2
KA405155	T10OH	PAU_P06399	31.17	77	34	1	1603	1373	61	136	2e-05	47
KA426027	T13OH	PAU_P10667	31.03	145	72	4	3	425	229	366	2e-12	67.8
KA399562	T13OH	PAU_P05159	31.01	129	54	7	14	379	367	488	2e-15	77
KA426266	T10OH	PAU_P06399	30.97	155	68	9	5	442	320	471	4e-16	80.1
KA400459	T10OH	PAU_P03824	30.91	55	24	0	32	196	302	356	6e-17	36.6
KA428852	T10OH	PAU_P02962	30.83	240	109	11	15	701	172	395	2e-23	105
KA400459	T10OH	PAU_P07436	30.77	65	30	0	2	196	278	342	5e-16	39.7
KA400459	T10OH	PAU_P03439	30.77	65	31	1	2	196	108	171	5e-14	32.3
KA426027	T13OH	PAU_P07436	30.43	138	70	2	15	422	324	453	6e-12	66.2
KA395437	T10OH	PAU_P01570	30.43	69	34	1	206	3	342	410	1e-10	42.4
KA403607	T13OH	PAU_P01582	30.41	171	83	3	550	47	274	435	3e-15	79.3
KA404472	T10OH	PAU_P03964	30.39	408	194	27	331	1473	92	482	2e-40	163
KA397231	T7OH	PAU_P06399	30.39	181	84	6	973	1497	290	470	4e-22	102
KA407144	T7OH	PAU_P03439	30.3	297	144	10	872	12	19	307	5e-26	114
KA424629	PAM	PAU_P08372	30.28	109	49	7	124	429	3	111	8e-06	45.4
KA403937	T10OH	PAU_P10860	30.23	43	25	0	9	137	307	349	5e-19	24.6
KA397699	T10OH	PAU_P01154	30.22	407	198	15	1333	158	6	387	3e-38	155
KA430590	T13OH	PAU_P06818	30.18	444	204	22	1489	224	41	459	1e-38	157
KA430357	T13OH	PAU_P07317	30.07	409	199	17	285	1460	87	473	3e-46	182
KA394559	T5OH	PAU_P01582	30.07	143	75	2	437	15	272	405	2e-11	64.3
KA401823	T13OH	PAU_P05184	30	120	54	6	364	5	250	363	3e-08	53.5
KA409168	T13OH	PAU_P06818	29.95	384	185	14	1285	176	93	458	3e-33	139
KA430550	T5OH	PAU_P00370	29.9	515	268	3	1720	185	2	475	2e-60	229
KA401062	T2OH	PAU_P07436	29.86	144	70	7	631	200	312	448	2e-14	74.7
KA426266	T10OH	PAU_P03922	29.81	161	67	8	5	463	84	244	2e-15	78.2
KA430357	T13OH	PAU_P01154	29.78	413	201	11	324	1529	13	399	3e-42	169
KA394808	T13OH	PAU_P02005	29.71	175	87	4	528	16	334	501	3e-16	82
KA430357	T13OH	PAU_P03964	29.7	431	212	26	246	1460	68	469	2e-40	162
KA430590	T13OH	PAU_P09415	29.67	418	191	18	1390	191	9	404	2e-37	153
KA403908	T2OH	PAU_P02004	29.67	91	35	13	1	273	393	470	2e-07	49.7
KA403607	T13OH	PAU_P06818	29.65	199	92	14	613	59	229	421	2e-14	76.6
KA428583	T13OH	PAU_P10647	29.63	243	121	8	8	712	171	407	1e-22	102
KA400691	T7OH	PAU_P10647	29.61	152	82	2	48	497	115	258	3e-09	57
KA407791	T10OH	PAU_P06010	29.56	203	100	4	615	19	321	516	5e-15	77.8
KA429692	T10OH	PAU_P06399	29.55	264	125	7	20	790	213	470	6e-26	114
KA397699	T10OH	PAU_P06622	29.49	451	197	34	1405	155	69	493	7e-41	164
KA404472	T10OH	PAU_P01154	29.46	404	203	9	334	1518	12	402	6e-39	158
KA426266	T10OH	PAU_P10667	29.41	187	86	11	5	532	215	397	3e-15	77.4
KA428343	T5OH	PAU_P04283	29.41	119	53	2	783	433	389	506	5e-11	63.9
KA406091	T5OH	PAU_P04657	29.41	102	29	24	13	318	312	389	2e-06	47.8
KA425414	PAM	PAU_P08372	29.38	160	65	19	88	510	3	162	1e-10	62
KA429692	T10OH	PAU_P05434	29.37	286	138	11	44	868	250	522	1e-26	116
KA404472	T10OH	PAU_P07317	29.36	436	207	27	304	1530	87	504	9e-40	160
KA425414	PAM	PAU_P09074	29.32	133	59	9	127	498	28	160	2e-11	64.3
KA400459	T10OH	PAU_P10667	29.23	65	33	0	2	196	186	250	1e-14	33.1
KA424629	PAM	PAU_P09074	29.21	89	42	0	163	429	28	116	2e-07	50.4
KA400691	T7OH	PAU_P00633	29.13	103	42	5	198	491	272	363	2e-07	50.8
KA407144	T7OH	PAU_P06399	29.07	258	126	8	812	63	219	475	6e-25	110
KA404472	T10OH	PAU_P06622	29.02	410	184	23	331	1491	102	499	2e-35	146
KA409428	TAT	PAU_P10702	28.99	338	144	29	1029	103	17	338	2e-29	126
KA401062	T2OH	PAU_P06399	28.95	152	75	0	631	176	325	476	1e-16	82.4
KA425724	PAM	PAU_P08372	28.9	173	68	23	80	529	3	175	8e-13	68.9
KA428343	T5OH	PAU_P03824	28.89	135	67	3	780	385	341	474	1e-08	55.8
KA407144	T7OH	PAU_P06387	28.81	302	149	15	923	63	176	471	4e-25	111
KA403607	T13OH	PAU_P00267	28.78	205	104	6	637	23	287	485	8e-16	81.3
KA428852	T10OH	PAU_P05434	28.76	226	115	2	27	698	306	530	2e-24	108
KA396049	T10OH	PAU_P06399	28.73	181	90	4	830	1360	289	469	3e-17	85.5
KA427222	T2OH	PAU_P00753	28.67	150	75	2	52	495	14	155	1e-11	65.9
KA407791	T10OH	PAU_P02289	28.64	206	102	7	615	19	320	515	3e-14	75.1
KA428583	T13OH	PAU_P06818	28.63	262	109	10	8	763	203	458	1e-27	119
KA400596	T10OH	PAU_P05434	28.57	91	45	5	361	104	440	530	2e-33	41.6
KA409900	T5OH	PAU_P01582	28.57	196	108	2	519	1100	258	446	9e-16	80.9
KA393770	TAT	PAU_P00266	28.57	126	58	9	250	600	256	379	7e-06	46.6
KA430080	T5OH	PAU_P01582	28.47	137	77	2	407	3	276	405	1e-08	57
KA400790	T10OH	PAU_P03824	28.46	260	120	12	715	1458	217	466	8e-22	101
KA409168	T13OH	PAU_P06815	28.38	370	193	9	1261	179	99	448	1e-26	117
KA409900	T5OH	PAU_P10941	28.32	173	83	3	561	1070	217	386	3e-13	72.4
KA430382	T10OH	PAU_P04287	28.29	251	119	8	775	1503	220	463	3e-21	99.4
KA417045	T10OH	PAU_P10693	28.28	99	41	11	7	270	216	314	9e-07	47.4
KA397990	T5OH	PAU_P06622	28.27	421	193	22	1359	163	102	492	3e-37	152
KA429692	T10OH	PAU_P01570	28.27	283	146	3	47	886	238	498	4e-24	108
KA430590	T13OH	PAU_P05159	28.26	460	220	31	1492	206	81	517	2e-32	137
KA394559	T5OH	PAU_P05184	28.24	170	74	8	500	15	261	425	1e-11	65.1
KA394808	T13OH	PAU_P05184	28.17	213	77	34	597	61	268	479	3e-18	88.6
KA398933	T13OH	PAU_P05184	28.17	213	77	34	856	1392	268	479	4e-18	89
KA400910	T5OH	PAU_P06818	28.17	71	23	5	5	202	224	294	1e-05	43.5
KA430107	T7OH	PAU_P05434	28.13	423	215	18	1380	166	109	516	1e-33	140
KA407064	T10OH	PAU_P08548	28.02	496	248	24	1453	38	30	505	1e-31	133
KA403607	T13OH	PAU_P10647	27.96	211	109	7	628	17	193	402	2e-13	73.6
KA400596	T10OH	PAU_P05434	27.85	413	231	1	1592	357	56	446	2e-33	119
KA401062	T2OH	PAU_P05434	27.56	156	83	3	631	173	351	506	4e-13	70.5
KA394224	T2OH	PAU_P06399	27.5	120	66	1	1463	1107	23	136	5e-05	45.4
KA409168	T13OH	PAU_P10647	27.49	422	204	28	1408	227	2	407	1e-31	134
KA429292	PAM	PAU_P08372	27.49	291	141	18	4	822	416	687	1e-17	86.3
KA430382	T10OH	PAU_P06399	27.39	241	116	4	853	1563	259	485	4e-21	99
KA397990	T5OH	PAU_P09415	27.34	406	206	18	1326	163	1	369	2e-33	139
KA427773	T2OH	PAU_P05434	27.34	128	64	5	663	280	40	162	2e-08	55.5
KA430590	T13OH	PAU_P10647	27.33	439	207	24	1447	203	8	433	8e-37	151
KA407064	T10OH	PAU_P00753	27.33	461	233	27	1453	152	32	471	4e-27	118
KA397699	T10OH	PAU_P07317	27.32	421	209	27	1339	158	91	485	9e-39	157
KA405155	T10OH	PAU_P05434	27.3	304	161	13	1173	301	236	516	3e-18	89.4
KA403937	T10OH	PAU_P05800	27.27	44	22	0	9	140	295	338	1e-21	25.8
KA400691	T7OH	PAU_P06818	27.27	165	82	2	9	497	143	291	9e-09	55.5
KA427222	T2OH	PAU_P01570	27.27	209	109	8	22	624	11	216	4e-08	53.9
KA394559	T5OH	PAU_P01041	27.21	136	66	1	422	18	330	461	4e-12	66.6
KA402214	DBTNBT	PAU_P09370	27.17	184	96	3	757	215	304	486	8e-11	63.2
KA426906	DBTNBT	PAU_P00266	27.09	203	97	21	81	626	283	482	1e-05	45.4
KA401823	T13OH	PAU_P06818	27.08	96	37	1	289	5	234	324	1e-07	51.6
KA397699	T10OH	PAU_P03964	27.07	458	223	38	1417	158	58	481	5e-34	141
KA396049	T10OH	PAU_P07081	26.95	308	166	7	458	1360	101	393	8e-19	90.9
KA407064	T10OH	PAU_P05434	26.9	487	241	17	1453	44	64	530	4e-37	152
KA394808	T13OH	PAU_P08999	26.9	197	104	1	588	1	284	477	2e-16	82.4
KA398933	T13OH	PAU_P08999	26.9	197	104	1	865	1452	284	477	5e-16	82
KA394224	T2OH	PAU_P03824	26.83	123	60	3	1400	1041	33	155	2e-06	50.1
KA404472	T10OH	PAU_P00633	26.73	434	209	34	328	1527	118	531	8e-36	147
KA400691	T7OH	PAU_P09415	26.71	161	76	12	12	494	73	221	9e-09	55.5
KA430382	T10OH	PAU_P00267	26.67	210	99	7	970	1599	315	517	2e-21	99.8
KA394559	T5OH	PAU_P09311	26.67	150	75	2	461	18	280	424	3e-10	60.5
KA408938	T2OH	PAU_P05434	26.65	454	237	14	1516	197	92	530	1e-36	150
KA430414	TAT	PAU_P01629	26.64	214	118	11	926	318	242	450	9e-07	51.2
KA400596	T10OH	PAU_P08548	26.62	432	224	26	1574	357	20	421	1e-23	97.1
KA407028	T5OH	PAU_P09782	26.62	154	72	7	665	225	319	466	4e-06	49.3
KA397990	T5OH	PAU_P01154	26.56	448	221	17	1377	85	6	420	2e-35	146
KA395437	T10OH	PAU_P05434	26.55	113	52	5	544	206	251	358	1e-14	44.7
KA427222	T2OH	PAU_P05434	26.49	185	93	3	55	600	40	221	5e-14	73.6
KA394884	T13OH	PAU_P08245	26.47	510	257	23	165	1625	1	480	3e-31	132
KA426906	DBTNBT	PAU_P01495	26.4	197	95	19	81	614	285	481	2e-06	48.5
KA398933	T13OH	PAU_P02962	26.37	201	93	6	925	1509	202	394	1e-15	80.5
KA397231	T7OH	PAU_P05434	26.36	239	121	10	925	1611	301	537	1e-21	100
KA400790	T10OH	PAU_P06399	26.33	319	153	12	601	1521	180	487	3e-23	105
KA428343	T5OH	PAU_P06010	26.32	152	74	2	810	361	381	526	6e-10	60.5
KA394884	T13OH	PAU_P09415	26.23	366	184	13	570	1628	21	370	2e-30	130
KA430107	T7OH	PAU_P06399	26.23	366	183	9	1257	187	128	480	1e-24	110
KA393728	T10OH	PAU_P07436	26.2	397	218	11	145	1302	64	428	2e-19	93.2
KA430590	T13OH	PAU_P03964	26.17	447	220	30	1540	290	61	482	2e-33	140
KA409779	GGPPS	PAU_P01318	26.17	214	115	13	835	233	195	395	2e-06	50.4
KA394884	T13OH	PAU_P06818	26.14	459	232	27	393	1688	24	458	1e-27	120
KA407791	T10OH	PAU_P03922	26.07	234	125	6	690	7	12	242	8e-16	80.5
KA402214	DBTNBT	PAU_P01629	26.07	211	110	14	751	161	231	439	5e-06	47.4
KA397231	T7OH	PAU_P06399	26.05	119	63	2	66	416	21	138	4e-05	45.8
KA397990	T5OH	PAU_P00633	25.99	454	230	16	1476	163	86	511	2e-35	146
KA397699	T10OH	PAU_P00633	25.91	413	200	26	1318	158	119	511	3e-35	145
KA405155	T10OH	PAU_P06387	25.89	309	162	10	1242	346	177	471	3e-18	89.4
KA406091	T5OH	PAU_P04287	25.81	124	50	21	1	372	394	496	2e-06	47.8
KA394884	T13OH	PAU_P10647	25.78	419	202	33	480	1637	7	407	8e-30	127
KA407064	T10OH	PAU_P03824	25.76	427	232	15	1453	218	33	444	1e-28	124
KA402214	DBTNBT	PAU_P01495	25.74	202	101	15	751	191	257	456	2e-06	48.9
KA403607	T13OH	PAU_P04657	25.64	234	115	12	679	14	161	375	2e-14	76.3
KA408938	T2OH	PAU_P06399	25.45	444	228	11	1543	245	59	485	3e-33	139
KA427773	T2OH	PAU_P01570	25.44	114	58	1	705	364	7	119	1e-05	45.8
KA407791	T10OH	PAU_P01131	25.33	229	111	10	663	7	265	491	1e-14	76.6
KA407028	T5OH	PAU_P02962	25.32	154	82	4	662	213	223	364	1e-05	47.8
KA426906	DBTNBT	PAU_P01629	25.13	191	100	9	81	626	264	453	1e-07	52
KA408938	T2OH	PAU_P06387	25.12	426	223	10	1537	290	54	466	1e-30	130
KA393728	T10OH	PAU_P03824	25.12	410	208	23	145	1305	67	446	5e-20	95.1
KA408938	T2OH	PAU_P03824	24.94	453	253	8	1513	179	65	508	3e-29	125
KA429736	T7OH	PAU_P09415	24.9	257	140	11	69	806	24	260	2e-13	72.4
KA397990	T5OH	PAU_P07317	24.89	438	228	15	1431	163	77	485	9e-34	140
KA400596	T10OH	PAU_P06387	24.88	414	234	9	1574	360	24	413	2e-24	100
KA394559	T5OH	PAU_P06818	24.73	186	77	19	503	3	224	402	1e-11	64.7
KA394884	T13OH	PAU_P07317	24.7	413	196	29	474	1625	95	485	1e-26	117
KA430080	T5OH	PAU_P05184	24.67	381	202	16	1097	3	52	425	1e-20	96.7
KA397231	T7OH	PAU_P05434	24.54	216	118	7	99	725	58	262	2e-09	60.1
KA400596	T10OH	PAU_P06818	24.49	441	226	39	1562	357	6	393	1e-22	91.7
KA407064	T10OH	PAU_P06387	24.45	458	254	16	1459	134	30	469	8e-26	114
KA405155	T10OH	PAU_P06399	24.36	312	162	13	1242	346	183	475	5e-16	82
KA396049	T10OH	PAU_P05434	24.24	462	257	15	20	1360	52	498	1e-27	120
KA409900	T5OH	PAU_P05549	24.21	252	116	30	453	1118	240	488	4e-12	68.6
KA409168	T13OH	PAU_P07317	24.12	481	246	37	1480	149	64	517	2e-23	107
KA427222	T2OH	PAU_P06387	24.1	195	105	6	55	621	7	192	7e-11	63.2
KA395759	T7OH	PAU_P11154	24.04	391	217	21	146	1255	7824	8179	9e-09	57.4
KA402214	DBTNBT	PAU_P00266	24.03	129	63	7	751	386	255	381	4e-05	44.3
KA409900	T5OH	PAU_P05184	24.01	329	156	32	216	1106	166	488	6e-12	68.2
KA409900	T5OH	PAU_P06503	23.91	276	139	17	417	1193	285	548	2e-12	70.1
KA405155	T10OH	PAU_P05800	23.72	312	171	8	1266	355	179	470	2e-14	76.6
KA395759	T7OH	PAU_P05434	23.67	414	240	7	41	1261	36	417	2e-14	75.9
KA409542	GGPPS	PAU_P07862	23.62	254	139	7	835	95	108	357	5e-13	71.6
KA393728	T10OH	PAU_P05434	23.58	441	247	20	127	1389	89	506	6e-22	101
KA429736	T7OH	PAU_P03824	23.58	335	185	10	12	986	99	424	2e-16	82.4
KA397231	T7OH	PAU_P06387	23.57	157	89	2	30	494	2	158	1e-07	54.3
KA430382	T10OH	PAU_P05434	23.53	119	52	1	236	592	73	190	1e-07	54.3
KA394895	DBTNBT	PAU_P01495	23.51	285	150	28	397	1167	152	432	2e-09	59.7
KA393728	T10OH	PAU_P06387	23.38	462	251	26	76	1383	44	471	2e-22	103
KA407791	T10OH	PAU_P05184	23.36	351	173	30	963	1	157	496	3e-15	78.6
KA429736	T7OH	PAU_P05434	23.32	343	187	11	9	1004	126	455	1e-15	80.1
KA395759	T7OH	PAU_P08548	23.1	420	230	18	59	1264	7	392	1e-14	76.6
KA395437	T10OH	PAU_P01570	23.02	139	69	5	607	206	212	344	1e-10	40
KA409168	T13OH	PAU_P08245	23	400	208	20	1378	239	102	480	9e-24	107
KA427773	T2OH	PAU_P05148	22.89	201	107	8	597	19	69	260	1e-06	49.3
KA393728	T10OH	PAU_P06399	22.82	447	250	13	85	1386	54	476	4e-20	95.5
KA407028	T5OH	PAU_P00267	22.82	149	79	1	656	213	354	489	3e-05	46.2
KA427222	T2OH	PAU_P08548	22.7	185	88	12	106	624	22	203	6e-10	60.1
KA430080	T5OH	PAU_P06818	22.6	407	207	41	1106	9	6	391	3e-13	72.4
KA400596	T10OH	PAU_P06399	22.58	403	238	7	1547	360	40	419	3e-24	87.4
KA430080	T5OH	PAU_P02289	22.44	410	205	46	1094	3	80	468	1e-08	57.4
KA401823	T13OH	PAU_P06815	22.39	134	64	3	397	5	194	322	2e-05	44.3
KA407028	T5OH	PAU_P07317	22.35	179	94	12	656	156	337	505	5e-05	45.4
KA396049	T10OH	PAU_P01570	22.3	426	242	10	65	1312	52	456	2e-21	99.4
KA429736	T7OH	PAU_P06399	22.22	333	186	9	9	980	102	421	2e-16	82.4
KA429736	T7OH	PAU_P02289	21.98	232	117	11	447	1109	281	511	2e-13	72.8
KA395759	T7OH	PAU_P06399	21.73	428	236	16	35	1270	10	394	1e-18	90.5
KA396049	T10OH	PAU_P08963	21.67	443	255	12	68	1360	50	467	2e-17	86.3
KA407028	T5OH	PAU_P03964	21.57	153	72	7	641	204	343	485	5e-05	45.4
KA395759	T7OH	PAU_P00753	21.5	428	242	16	35	1270	6	389	1e-11	67
KA393770	TAT	PAU_P09370	21.24	259	105	57	4	609	169	427	9e-06	46.2
KA430080	T5OH	PAU_P05549	21.23	391	210	22	1109	3	39	424	5e-14	75.1
