# Supplementary material for: Genome sequencing and analysis of the paclitaxel-producing endophytic fungus Penicillium aurantiogriseum NRRL 62431
Source: BMC Genomics. 2014 Jan 25;15:69. doi: 10.1186/1471-2164-15-69 (PMC3925984; doi:10.1186/1471-2164-15-69)
Supplement: Additional file 3 — Data S1. Transcription factors in the genome of Penicillium aurantiogriseum NRRL 62431. Data S2 Transporters in the genome of Penicillium aurantiogriseum NRRL 62431. Data S3 Blast result of the 13 reported paclitaxel biosynthetic genes in Taxus sp. against the genome of Penicillium aurantiogriseum NRRL 62431. Data S4 Blast result of the 13 reported paclitaxel biosynthetic genes in Taxus sp. against the unigenes in the transcriptome of Hazel (Corylus avellana L.). Data S5 DNA sequences of paclitaxel biosynthetic gene candidates in Hazel (Corylus avellana L.). Data S6 Blast results of Hazel paclitaxel biosynthetic gene candidates against Penicillium aurantiogriseum NRRL 62431 proteins. Data S7 DNA sequences of paclitaxel biosynthetic genes in Taxus baccata. Data S8 Blast result of paclitaxel biosynthetic genes of Taxus baccata against Penicillium aurantiogriseum NRRL 62431 proteins. Data S9 Blast result of the paclitaxel biosynthetic genes candidates in Penicillium aurantiogriseum NRRL 62431 against the genome of EF0021. [file 1471-2164-15-69-S3.zip › 2078393261107576_add15.xls]

## Sheet: Table S9
Data S7. DNA sequences of paclitaxel biosynthetic genes in Taxus baccata.
>contig00182 length=2506 numreads=49
TGCCAATACAATAATAAGTCAATTTATTATGAAAAAGAGGTTTTACATGATATATCATAC
TTGAATTGGATCAATATAAACTTTTCTTATATAATCCTTAATCTCCTCATTGGCGATTCC
GTACCCATCTATAAACTTGTAAAAGATTTGGACACACAATCTAAGGTTAAAAATAAAGGA
CTTGCAACCCATTGGGATATCATTGGATGGTTTGAAATATTCAAAGCTTGCTTCTTTCAA
GGCCCGGTCAACAACACGACATATGTGCTTGATGGCATCTTCCTCAGTTGCTCCTGGATT
ATCCTTCATATAGCATGCTATGCCTGAGGCTTGTTGTCCTCGAGCCTTTTCAGCCTGATA
TGTTTTGGTGTCGTTTGTTAGTCGCCAGCTCAAGGATACAAGCTCAAACATATTTGAGGG
ATAGTGCACTTTCTCAACAACATCATCTTTCACAAGCTCACCCATCAGTAGTATTGGTTG
TAGGGTACACGGTCCAAGGCCTACTGATATAGCATAAGTCTTTAAGTACTCTTCAAAAGT
TGGTATATACCCAGCTTCAAGCCACTCCCTTTCTTGTACATAACAATTGAAGTACAACTC
CCAGGGTTTTCTTATGTGAGCGAGCATGTCACGTCCTTGTACCTTAACCACATCATTATT
TACTTCTTCCATTAATTTGAACCAAACTTTAAAGCAAGTTTGCATACACTCTGGAATCTC
ATGTAGCAAAGATGTATCCCATCTCTTTACTCCCTCAGTGAAACTTTTCAATTCATCTAG
TGTTGCAAAGATGTCAGCCATATCATCAAAAAGGACTTGTAAACAACCAATTTTTGTGAA
AGCAATTCTAGTGGCAGAATATTCGGGTTCAAATGTAGCTGATGAAAAATAAACCTCCGC
CACTCGGTGTCGAGTGAAATTTATATCTGCCATGCCAGATTCCTTCCACCATCTTGTTAG
AAGCTTCAACTCCTCTTGATGCAAAGATTGTACGATATTGAAGTCCAATTTTGCCAATTC
TAAACATTTTGAATTACTCAAAGATGGCATTCTGTATAAAGTCTTCCTCTGCCATACATA
ATCGTCGTCATACGAATCAATATAACTTCTGGCTTCTAGGCGTGGGATACTCATGTGCCA
AGGGTACTCCACCACGTACTCAATCTCTTTGTATAGTTTTGTATTGGTTGAGATTTTCGT
TGCAAGTGCGTCTCTAAGATATGGTTCTGCAAATTTTCTAGCATCGTCCATAGCTCCTTC
GTCAGGAAATGCAAGGTCGGAAGCTCTGAAAAGATTCACCACGCTTCTCAATTCGACATG
GGTTTGGCCCGCAGAGGAGAAGAACCGCCCGTTTTCATCTTTGAAATTATTCAAAACATC
TGAAGAAACATCGTATCCGTGCGTGCGAAGAGTTCGCAGGCCGAGGGCTGTTGTGTTGAG
ATCTGGAACAAGGCTGTCTCTGCCCCAACCGATGCCCCTTTCACTCCAATGTCTGTAGAC
ATAATCAAGAGCTACTTTGATTTCTTGTTTGAAATGGCGACCGATTCCGAGATGCTCAAT
GTTATCAACCAGCGAAAGGCGTTCCAGCAGATCGATGGAATACATACAGGGCACGCAGCC
GCCGAATTTGTCCAGCAGATTGTTGAGAAGAGTGAAACATTTTTCGTCCCCTGTATTCAT
CAGTACACAGGCAGTGGAGGCAGGGGAGCTCAGGAAAGATCCATCTTTACTTTGAAACCT
CATAATCTTGTTCCAATCAATAACTTCCTCCAGACCCTCCAACGCATTCAACATGTTGGC
TGGAATATTGTCTGCTACCGCAGAAACATCTGTAAGCCTGGCTTCCCGTGTTGTCGACAA
AGATTTGATAAATGGAAGATCGTAAGGAAGATTGATCCCCAACGCTTTTGCCTTTTGCAG
CAGAGCAGGAAAGATTATTTCGAAATCCGGGGACAACTCATCTTCCTCATTGAGTAATCT
TAGATTCTCTGCAATAAACTCAGTACCTTGTTCTACTTGGCTGTGCCCTGTTTTCCAAAC
CGAGAGGGCGATAACAGAATTGACCGTGTTAAGCAATCGATCGCATAAACTAAAGTGCGA
TTCGATACCCCATGATCCATCTTGGAGCTGGTTGTTTAAAACCCAGTTGAGGGCCTGAGG
AAACCGTGGCTTCTCAGATCCATCAGAGGAAACGGTCGCCACCCTCGCCACCCACGCAGT
GTCGTATGCAGACGGACTGATATCTCCGTCTCCGAGCGCATTGAACATATCTTTAATTTT
CACAACCAGCTCGTCTGCCCGTTCTTGGAAAGTAGAACTCTCACGAAATGGTGTCTCCAG
AGTTTGTATAACATTGTGGTGCCACAGATCGCCATGATAATTGGCGGAGAGTCGAGGGAT
ATCATCCACAATGGTACTGGAAGTCTCGGAAACCACCTTGCTAGTGCCAGTGCTACTGCT
CATCATTACGACAGGACCAGGACCACCACTTCCTCTCGACATTTTA
>contig00369 length=2117 numreads=21
GGGAAAGGTCCAGGAGCTCCGGTCCATCCGTTCAAGCACTTAATCAAAGGAGCAATGACT
GTGCCTTCACAGATGGCGGCGTAAACCATTTCAATGTACTCGCCAGGTGACGCTGCCCGT
TCTCCGCACAAAAAACGGGTGCCGACTTCGTTTCGGACGAAGTGGTAAAGAGGATAAGAG
CGGCAGTCGTTGATTCTGTTTGGCAGGGCGGGCGTTTCCTTTTCGTAATACTCGTGTCGA
GCACGAGCCACCTCCGAGTGCAGGTCCTCCTCCAGCTCTTTCTCGAAAACGGGGATTTTG
TTGAAGAGGGAGGCGTCGGAGTTGTCGAGAGCACAGCGGACGAGAACTTGCCTGAGGTTC
TGCATCAACGGGTAGTTGGCACTGCAGGGGTCGTCGATGTAGGTGAACACCGGCAGGCTC
TCCACTACCTCCAGCACCGCCTTTTCGCAGAAGCGGCTGTCCAGGAGCTCGCCCTTGTGC
GTGCTGATCAGCGTCTTCTTCGCCACTCTGCCCACCACGTTTTTCACGCTGCTCTGCATG
TTTTCTTCCAGGTGCCGGAGGTCCACGGCTTGGCAGAGGGCGGTTAGGTAGGTGGCGCTC
ATGAGCTTCAGGATGTCCACCGCCTCCGCCGACTTCCGAGCGGAGATGAGGCCGAGGGAG
TTCACGTCCTGGTTGTGCTGCTCCGCGCTCTGCACGTGTGAGGTCACCGGGGATGCCAGG
TAGAGGAGTTCCGAGGTGTAGGAGGCCATCGCGATCTCCGCTCCTTTGAGGCCGTAGTCC
AGGCTCGGATTCGCCCCGCCGCTCAGGTTTGAAGGGAGGCCGCCGCTGTACATGTCGTTC
ACCAGCTCTGAAAACTGCGCGAACATGAGCTTCCCCACCGCGGAGATGGCGAGGCGGAGG
TTGTCCATAGAGACGCCGATGGGGGTGCCCTGGAAGTTGCCGCCGTGGAGGGCCTTGTCG
CGTGCCACGTCGATCACCGGGTTGTCGTTCACCGAGTTTATTTCGCGCTCAATCATCTTA
GTTGCCGCTCGCACTGTCTCGATCTGGGGGCCCAGCCATTGTGGTGAGGTTCGCAGAGCG
TACCTATCCTGCTTGGGTTTCTGCAGCGGGTTGGTCTCGTGCTTTTTAGCAGCCGCTTTC
ATGTAGGAGGAGCCGTCGAGAATGTATTCCATGATCGCGGCGGCCTCCATCTGGCCCGGG
TGGTGCTTAAGCCTGTGCGTCAACGGGTCTGTAAACTCCGGCTTCCCCTGCATCACCTCG
CAGAACATGGCGGACGTGGTTTCGGCCAAGAGGCAGAGCACGTTGGCGTCAAAGCAGACG
GTAGCAGCCAGGGCAGCCCCGACAGAAGTCCCATTAACAATGGCTAATCCTTCCTTGGGC
TGGAGATCAAACGGCTTCTCCACCCCGATCCGTTTCAGTGCCTCCACTGCCGTAATTTGT
TCTCCGTCTCGCGTGACGGCCCTCGAATTAGGCCGCCCAGTGAGCAGCCCGGCAATGTAT
GACAATGGAACGAGGTCGCCGGAGGCGGTGATGGTTCCCCTCAACGGCAACTTGGGCGTA
ATCCCTGCATTCAGCAACTCCTGAATGGCCTCCAGAATGCTCCATCGGATTCCGGAGTAG
CCCTGCATCAGAGTGTTGGTCCGGACAAGCATGGCCGCCCGTGTTGTGTCCGAGGGAAGC
ACGTTTTCCTCCTTACAAAACACGCCCGCGTTCAGAAAGCGGATGAGCTCCTTCTGAAGG
TCGGCGCCGCGGTCGGTGCGCCTGTGGGAGGTGGCCCGAACGCCCGTCGGTGACCCGTAC
CGTGTCTGTCCCTTTGGCCATGTTGTGCATAACCCAGTTGGAGCTCTCCTCCACCCGGCA
CTTGGCTGTGCCCGCGTCTAGTCTCACCTTCACCTCGCTGCCTCTCCTGCCCACTGCCGC
CACCTCTGCAATACACAGCGATTTTCCTTCAATCGACACCTCCTTGGCTCCGAAGAAGGA
CTCCACCATGCTTTTCACTTCATCATAGTGGCTGCCCTGCACTGCCCGACCCGCCTCGCC
CCAATTAAACGGGTCGCATGACCTTCCTTTTTCAAAATCCACGCCCGAATTGACATGCCC
GAATCCATTGCCATTAC
>contig00560 length=1913 numreads=25
TTGGGAAATAGGTCAATACACTTAATACATTATCACGTAGGTCATCTTGTCATCTGTTTA
TTTAGTCTTGAAAAGGGAATCACAAATTGGAATCTTGCGTAAGTACTTGATTACATCCAA
ATCCGCGTCATTCTGGTAATCCAGAAGATGAGCATGGGAAGTCAGAGCATTTGGGAGGCG
GAATTGTTCCAATATCCTCTGCCGCTGGTTGCAGAAGGCGATTTGGCGGTGTCAAACCAT
GACCAGTACGATGAATTGAAAGCTGCAGGAGAGGGAGGAGGAAGATTTGGGCGCGGAGTG
AAGGGCCCTGCCGCGCCGCGCCATGTGTCCAGACATTTTACGAGAACTTCTCCAAACTTC
TTGTCCGAATCGCAAATGCCGTCGTATACTTTCTCAATGTCTTCGCCCGGGCTCCGCTGC
TTCTCTCCTCCCCCGCTCAGCACTCCGTTCCCAATTCGGATCTCACGAATTTATAAACGT
GGTAAGTCCTACATTCTTTATTCTGTTGGGAATCGGAAAGTCTCCCGCGTCGAATCTCTC
CCTGGCCTTGGGGACCTCTTCGTCCAGGCGAGCTTTCAATTCCTTTTGAAAAATAGGAAT
CCTGCGGAATAGCAAGGGCATTCCGAGCTTCTGGTCATCGTCTTGGACGGGGCATTTGAG
GGCTTCATCGACCAGAACTTCTCGGAGCTGAAGCATGAGTGCGTACGACGGGTTGGAGGG
GTCGTCGATGTAAGAGAAGACGGGCTGATGGTCGATGACTTTCAGGAGCTCCTTCTCGCA
GAACCGACTCGGAAGCAGGCTACCGTCTTCGCCGGTGTAGAGTGTCTTTCTGGCCGTCTG
CAACACCACGTGCTTCACCACGGCACGCATGTTTTCCTCCAGGTGGCGCAGATCCACGGC
TTGGCACAGCGCCACCAGATACGTGGCGGACATGAGCTTCAGTATTTGGATGGCCTCCGC
CGTCTTCCTGGCGGAGATAAGGCCCAGCGAATTAACGTCCTGGTTGTGTTGCTCGGCGCT
CTGCACGTGTGTGGTGACGGGGGAGGCCAGATACTGCAGCTCCGAGGTGTAGGAAGCCAT
GGCGATCTCAGCGCCCTTGAAGCCGTAGTCCAGGCTGGGGTTTGGCCCTCCGCTCAGGTT
CGATGGCAGCCCGTTGTTGTAATAATCGCACACCAGCTCAGAGAACTGCGCGAACATCAG
TTTCCCCACCGCCGCCAACGCGATCCGCGTGTTGTCCATCGACACTCCGATGGGCGTGCC
CTGGAAGTTGCCGCCGTGGAGCGCCATGTCACGCGCCACGTCGATCAAGGGGTTGTCGTT
CACGGAATTGATCTCTCGCTCGATGGAGTGCGTGGCCATGCGGATCACTTCGATCTGCGG
ACCCAGCCACTGGGGAGACGTCCGCAGAGCGTAGCGGTCTTGCTTGGGTTTGCTCAGGGG
ATCCGTCTCCTGCAGCCGCTTCGCCTCCTTCACGTAGTCGCTGCCGTCCAGGAGGTATTC
CATCACAGCCGCCGCCTCGATCTGACCCGGGTGATGCTTTAATTCGTGAGTTAATGGATC
CGTGAACTCGGGCTTCCCCTGCATAACCTCGCAGAAGAGCGCCGACAGAATCTCCGCCAG
CACGGCTAATAAGTTCGCGTCGAAGCACACGGAAGCCGCCACCGCCGAGCCCACCGCGGT
GCCGTTGACGAGCGCGAGCCCCTCTTTCGGCTGCAATTCGAAGGGGCCTCCAACAATGCC
GGCTCTGCTCAGCGCTTCGAGGGCATCCACCTCCTCACCCTCGGCCGTCAGTGCTCTGGA
ATTGGGGCGCCCTGTGAGCAGCCCAGCGATATAAGAGAGCGGCACGAGATCCCCGGAGGC
CGTAATAGTTCCTCTGAGCGGCACTTTGGGAGTGATGTTACAGTCGATGAGCT
>contig00617 length=1879 numreads=25
GTCTCTTGTCGTGAATTTGGACCGCATGTATGACTGGATAACAGAAGTTTTGAAAGCGCA
GGGAGGCACCTGCGTCTTCAGGGGACCGTGGCTGAGCAACATGCAGAGCGTCATGACATG
CGACCCTCAGAATATCGAGTATGCGCTCAAGATTCACTTCTCCAACTATCCCAAAGGAAA
GGATTTTCACAGAGTTTTCGAAGATCTTCTCGGCGACGGAATCTTTAACGCCGATGCAGA
ATCCTGGCGGCTGCAGAGAAAAATCGCAAGCCTGCAGTTCAACTCGCGCGGTTTCCGTCA
GTTCACGGCAAATACTGTGCAAGACATGGTGGAGAAACGACTGGTTCCGTTGCTCGCGGA
CGTGGCGGACAGGAACGCCACCGTGGATCTGCAGGACGTGTTTCTGCGGTATACGTTCGA
TAACACGTGTACGGCCGTGTTTGGTAAGAACCCCGGGTGCCTGGCGGCGGATTTGCCGGA
GGTTCCGTTCGCCAAGGCGTTCGACGATGGCGTGGAGGCCACGCTGTACAGACACGTCAT
GCCGAGGGTTTGCTGGAAGGTTTTCCGGGCTCTGAGAATCGGCAAGGAAAGGCAGTTTCA
CAGAGCCCTGAAACCGCTCAGAGAATTTGTGGACGATCTGATTTCTTACGAAAGGGAGGC
CCTCGCCGCCGGCGACGGTGCCGCCGGAGAAATGCAAGACCTGCTATCGTGTTTCATGGG
GTGTCCAGATAATTTCTACACGGATAAGTTTTTGCGTGACACAGTAATGAATTTCGTGAT
TGCGGGACGGGACACATCCGGCGTGGCGCTGACGTGGTTCTTCTGGTGTCTGTCCCGGCA
TCCCGACGTGGAGGAAAATATCCTGAACGAGCTTCGCGGCATCCTGACACGTCGGAGGGG
CGGCGGTGACGTGGACGGGGCGTTCACGGGTAAGGAATTGCAGGACTGTGTTTATCTCCA
CGCGGCGCTGACGGAGACGCTGAGGCTGTACCCGTCGGTGCCCATTGATCACAAGGGGGT
TTTGCACGAGGATGTTCTTCCCGACGGGACGCGTATTCTGCCCGGGATGCGGTTTTTGTA
TAGTATTTACTCCCTCGGTCGTATGGAGGACATATGGGGGCTGGATTGCCTGGAGTTTAA
GCCGGAGAGATGGATTAGCGTGGGGCAAGACAAGCCACCAAAAATCACCTCAACACACTC
GCATCTAAATGCCATATTTAACATGATTTGGCAATTCACATTCATAGTTTAATTCAAGTG
GAATGAGACTGTGTCACATTGAGAATTTTCACAGCACCCTTATTAGAGTCCAAAGCTCCT
AGTTTTTCCAAGACTCTGGTAACTTAGAGCTGACATTCTATACAGGCTTGTGAAAACAAG
GAGATGAAGGCCTATGGAGTAGAAAAAAATGAAAGTTCGGCCATATTTGTTGCCAAGAAG
GAATCGCCCACTAGTAAGAGTAATTTTGTCTCTTATTCCAAGTTCCTTGTATCTCCGCTC
CTTTTCCTTCTTTGAAAAGGCGGCAAAAGGATTTATGTCATCTTCATATATCTTCTTGTA
CTTCGATTCTATATCTGAACTGAACCCACTCTCTAGGTCATCAGCACGCTTTTTTGCTCG
AGAAACAGGCAAGTCTCTTGTATAATCTTGTATGTAACGAATTTTCTCATACAGCTTGAC
ATTATCTACTTTACTCCTTTCCAATTCTGCTTCAAGAGCCTTGAGCTTTTCTTGGACTTG
TCTTAGATCCTCTTCGGCTTCCCTTAGACGTTGTCGGAATCTGTCACGTTGGCTGCATAT
AACCTGTAGCATTGAATTCTGCTCCTCATCCACTTGACCTTTTTTATGTTCAGTTTTCTC
TAGAATTTCAGAAATTCCA
>contig00745 length=1779 numreads=53
ACCAAAATCGACCTAACTAATTAGCCACCCACCACTGTCGCCACACTTAATTTAATAGGT
AAGTGATTGTACAAAAAGTTTATTTAGCATTGACTGCTAAAATGCGTGATCTTTTCAACG
CCACACATTGGCTCTTTATGTTCAGGCCCGTAATGCCAAACAACCACCAAGAGATACGCA
TGTTTGAGCTGTATATATCCACATATGTGCAGCTTACATCTCGTTATAATTAAAATTGAT
TATAGCGTATGTATAGTAAAAGTTACTGTCCTTGATTTCATGAACGGTGCAGGCCCTACC
TCTGCTTCTTCTCAATGGTGCAGAGTTTTTACAGTCATGGGTAACTGCTTCTTGAAAGTC
ACAGCAGGGAAATTTATTTGCTCATCATCATGAAGAGTCCACGTGAATTGGGTAACGAGG
TAGTGAAGAAACACAGAGATTTCCAGCTTGGCTAATTCCTGGCCTGCACATACTCTGAGA
CCTCCTCCAAAAGGTGTAAAGTACATACTGGGTATCTTTTTTTCCCTAACGCCAAGGATT
GAATGTGAAGGGGTCTGGATATACAGATTCTTCAAGATGAACGCTTCTAATGTAGGGAAA
AGCCATCCAGTCTTTGGGAAAGAAATACCCTTTAAACTCCACATCTTTTATGGCCCTTCT
CAGCACACCACTTGCAGGATTTACAAGGCGCAGCGTCTCATTGATAACATAGTGAGTGAA
TGTCATCCGATTAGTGTAGTCATTCCATGTCAAAGATTCCCCGGGTCCTTTTGATTTTTT
GATGGCAAGGTGTTCTTCCCTTAGCTGTTCAAGAGCCTTTGGACATTCAGTAATATATTT
GACAGCACACATCATGGCCATGGGAGAAGTTTCCTCTCCTGCTCCCAGGAGATTCATGAT
GTTGTTGCAGATGATGGTATCCGAAAGCTTTTCTCCATTTTCACTACTCTCGGCCATCAA
AGCACTAATAATATCATTTGCTTCTGATTGCGGCTGATTTCTCTTCTCTTGCATGATTTT
TTCCATAACTTTCACACACTTCTCCTTCGCTTTCATTGATCTGTAGTATTGAGTTCCAGG
AAGTTTGATTGGTATGGAAATGATCCCTTCAATGAACTTCCTATACTCCGCCATGAGATA
AGTGGTCTCGTCTCCGGGCATAAGCCCAAGAAGATATTTTGTGACGATGTTGAAGGCCAT
CGTTTTGCACTCGTCTTCAACATAGACAGTTCGGCCAGCCCAGTTGGTCATGGGGGTTTT
GATCATACGCTCAACATCAGCCAACACATACTCCTTGAGTTTTGTGGTATTAATGAAGCT
CAGAACCACATTGTGAATCCTCTTATGCATGTCACCGTAAACCCTAACAATTGCCCCTTC
ACCAAACAGATTTCTCAACGACCTCGGATAGTTGCTCACAAAATATTTTCCTTCATTCTG
CATTATGAACTTATTTACCTCTGGATCTACAGACATCACTGCAGGGTACCCCATATGATG
GGTGGTATAAACTGGCCCATACTTGGCCTTTCTTTTGTCTGCATAAACGTGAGGAGTCAG
AGATCTTCCATCTATAGCAAATTGCAGTGTTTCGCCAATGCCAGGCAATCCAAAGCTGCC
AGGTGGGGCACGTTTTGGCCTATTTAACTGACCTGCCCACAACATAACCAGCCATAGAAA
ACCTGCGATCCCTGCAATCACTGCACCCAAAATCTGCAAGACGGCCATTATTTATGCCTA
GAATTTACAGAAACATCATGAATTATGAAAGAAAGAACA
>contig00769 length=1759 numreads=38
GCTAAAGCCAACTTCTAACGAATCACGTGAAAGAAGCACAAGTGGCTTGGATCTACAAAT
TGTATGTGTTTAAAATATGAAAGAAGAACTACCTTAAAATAAACCAGGTTTACTTTTCTC
TTAATTTTTCATTTACTAGTGACATCATGAGGCTAATTTAAGACAACAAATTTCGTATAG
TAATGATATCACGAGGTTAAAACATCTATAAAACAATTGGGTATATCGGACAAGTCCAAT
CCAATCCATAATAGCTTGTTCAAATTTCTAATGGCAATCTTCTTCCACTTCTAATAAGCT
TGATGGGAAATCTCTTCACAACTCTAGTAGTAGGAAAGAAAATAAGCTTGTCCTCCTCTA
TGACCTCCCAACTAAAAAGAGTGACCATGTGATGGAGGAAAACCGAGATCCCAACTCTAG
CTAGTTCATACCCAGGACATAGTCTAGGCCCTCCTCCAAAGGGTGTGAAAGTTCCAATGT
TTGATGGTTGCTTCCCCTGCCACCTCCATGGATTGAACTTACGAGCATCTTCTGAATAAT
TATCTTCATCTAGATGTACGGCTCTAAAGCAAGGGAAAACCAACCAATCTTTGGGGATTG
TATACCCTTTGATTTCAACATCACATAAAGCTTCTCTAAAAACCCCTGAGATAATATTAG
CAATTCTTAGAGTTTCGCTAATAACACATTGCGTAAATATCATAGATTTGTAATCGCTCC
ACTCCAATCTTTGAGCACCATCTTTTTTTTTCCTAATTACTTCATGTTCTTCCTTTAATT
CAGCCAAGGCCTGCGGAGTCTCGGTAAGAAACTTTACAGCCAGAGTCATAATGGTTGATG
TTGTGTCATACCCAGCAACCAACAAAGACAATATGAGATCAATTATCTGATCATCCGATA
GACACTCACCCTCCTCACTTTTTTCATTTAACAGAGCTGCTAACATGTCATAGTGATCAC
TCTTTTCACTCTCATGTCTTCTCTTCTTTACAACCGCTCTCAGTTCTTCTGCAACCTTGG
CTCTGGCCTTTAGTGCTTTCCCATAAGTTGTGATTGGCAGCCTCAGAGGCAATGAGAAGA
AGCCGTCAATGAGCAGTAGATATTCTTTCCTCAGATTCTCAGACCACTGTCCAGGATCAA
AACTCAGGAGCTGCTTCACTGTTAATTCAAAGGTTATCTTCTTGGCTTCATCCTGCAGGA
GAACATGATCGTTCCAGCCATCCAGAGTTAGGCAGACAAGATTCTCGATGTCCAGCATTA
GATGGTCCTTGAGAGCAGAAGAGTTGGCAAAGCTCAGGGTGAGGGAATGCAATTTTTTAT
GCAAATTGCCAGTAATGAGGAGTAAGGAATGCTTTCCCAGAAGGTTCGTTATAGAGCTTG
GATAGCTGGTCCTGAATAGCTTTCCTTCGTTTTGCAGTATGAATTTATTCACTTCTGGGT
CTGTGGAGAAAATAGTGGGCTTCCCAAACAAGTGGGTTTTGAATAAGTTACCATACCAGG
CACGTCTCTTGTCCACAAATGGCTCAGGATTGGTTGTTTTGTAGGCTGAAATGAGCTGCA
GAGTCTCTCCCAACAAAGGCCACCCCATGCTTCCTGGTGGCACAGGCAATCCTCCTCTTC
TTTTGTGGCTGAATACCCATCGGAGCAGAAGAAGCATCAGTAAGCCCAGTCCTGCACTTA
GTGCCACTAAACCAGAACACCCAACCGTAATAAGCTCTGCCATTGCAAAATAGCCAGCCT
TGCCTCCTAATATGGGAAA
>contig00929 length=1674 numreads=31
CTTTCCATTAAATTAACAAATTTACCATGTAAATACAAGCATACACATGATCAGCCTCTT
ATGACCGATTTATTTCCTCTCTTCTCAGACGTGCCATCCATATACTGTAACAATTCTAAA
AGCATATTGATATAGATTAACAATTACGAACACAAACAAACATACAGTGCAACATCTAAT
CCAGTTTGGGTGCAGCAGGGTGTATAACAGGGTGTGACTGTGCATTGATCATGCAATGGG
TTTGGCCACAACAACTGAGTGGTTCAGAATGTGCAAGCTGAACTGTCCTCCCTTCTCAGA
TACATCAACCTTGGATTGCCCAGGTGGGGGCAGGAGCTCAAAGCTCTGAATCAGCCTTCC
AATGGCCAAGGCCAAAATGGGCAGAGCCAAGATGATTCCAGGGCAGCTTCTCCTACCAAC
GCCGAAAGGCAAATATCTGAAATCATTTCCACTGGCTTCAATCTTGTCCTCCAAAAATCT
CTCAGGGATAAACTGATCGGGTTTGTCCCACCATTCAGGATTGTTGGCAAGCCACCAAGC
ATTCACCAGGATTTTGCTCTCGGCTGGTATGTCATAGCTTCCAAGCTTGGCTTCATTAAG
GTTCATGTGGGGAACCAGCAATGGGATTGCCATATGTAACCTCAAGGTTTCCTTGATTAC
AGCTTGAAGGTAAGGAAGCCTGATGGTGTCTGGTTCTGTGATTGGAACACCATGACCAAG
CACGGCGTCGAGCTCGTCGCGGATCTTTTGTTGAATTTCAGGGTGGTTCACAATCTCTGC
AATGCCCCATTCCATGGACCACAGGGTTGTCTCAATTGCTGCAACGTTGATGTTCTCCAC
AATGTACAAAACATTGTCCTCATTGATTTCACCTTTGTCCTGGGCTTCCAAAATGTGATC
TATTGCAACCTTCTCATTCAAGCTTACGGGGCCTCTAGTGCTTGCCATTTTCTTTCGTTC
CTCGACGAAGTAATCCTTAAACAAAGTGAGCCTCCTTTCCTTAACTTCTTTGCAGATCTT
GAGGTACCCTCTGAGAAAGGGCCTGAGAATAGGAATAAAATCTCCATAATTATAATCAAA
ACTCTGCGCCAATCGACTCCTCTCGCCATTGAGCGCCCTGAGTCTCAAGAACAGCGGATC
TTCCTCGCTCTCAAACCTCCTATCAAACATCATCTTATACATAATATTATACATCATCAG
TTGCAGGCGCCGGCGGATCACGATTCCGGTGGTAGAAGATTCCGGCCGCTTCTTGATATC
TTCCACGGCACTGGCAATTTCACTCTCCCACGCAAATCTGTACTGCTGAACGACCTTGTT
GGTAAAAAACGGCACCGTCATGATCCTCCGCATCTTCCTCCAATGCTCTCCGTACACCGT
GAACACCATGTCTTGTCCTTTTCCGGTGAAGATGTCGAACACCACGTTGCGGGTTCGAGA
CCCGAACTCCACCCCCTGCGTGTGCAGCACCTCCTTGGCCAAATCCGGCGACGACACCAC
AACCAGATTCCTCTGTCCCATTTTCAGCAGGAAAATTTCGCCGTATTTCTTGGCGAGGTC
GCTGAGATTGCGGTGATTCAAATCGTCCCCAACTTGGAGCCAGTTACCGAAAATGGGCAC
CGCCAGAGGACCTGGCGGCAACTTCAGTTTCTTAGATCTTAGTTTCGATAAAAA
>contig00999 length=1632 numreads=15
TTGATTGCGTTTTCTGCATGGCAATGAATGCTTTACAGAACTATCAGTTTCAGTTTCACC
TAAACAGCCAAATTTACACCGGCTAAATACACTCAATTTATCGATCCAAGTTGCAAAAGG
ACATCTTGTAGAGAAAGTACTTGATTTGATAGATATATGCTTGTTCCAAAAACATAAAGT
TATTGCATGCAATAAAATGGATTGCAGAGGTTGAATATGGAAAGGGTATCCATCTTCTTC
CATAGCTGAATATTTCAGATTGTTGGAACTCGTTTGTAGAGATGGACAGGCAATCGAGGA
ATTGCAATGGCCTCCACGGGCTTTGCCATGAAAGTTACAAGTCCAGGAGATTCTGTGAGA
TCTATATCTTCTGCTTTCATCCCTCCAGGAGGGGTCCAAGTGAAATGATGTAGTAGGTGG
CCCAACATAGACTGAACCAAATAAATACCCAGTTGTGCACCCGGACAGACCCTCCGTCCA
GCACCAAATGGAAGCAATCTATAATCATGGCCCTTAATGTCAACATCTTCTTCAGAAATC
TACTCGGGCCTGAAGGCCAATGGATCCTTCCATATAGCCGGATCCCTAGCAATAGCCCAC
ACATTAACTTGTACATTGGACCCTTTGGGTATATCATAGCCGCCTATCTTGACATGCTCT
GTTGCTTTGTGTGGAAGCATCAAGGGAGTGGGTGGGTGCAAGCGGAGAGCCTCTTTTGTG
ACACAATGCAAGTATGGTAGATTACCAAAATCGGTCTCATTGAGTACTCTGTCTTTACCA
ATCACCCTGTCTAGCTCTTCTTGAGCTTTCTGCTGTACACGAGGATTGCGAACAAGTTCA
GCCATGGCCCATTCCACAGTTATGGCTGTTGTATCCATCCCTGCAGTGATCATGTCCCAA
AGGAGACCAATTATTGTATCCTCACTGAGATCATATTTTTCTTGTAGTATGAGCAGTGCA
TCCACAAAATGTTGTTTAGCACCACTCTTCTGCCTAGCCAGAGTGTGCTCTTCCATAATG
GCTTTGGTGAGTCTATCTCTCTTGGCACCATGCTTAGCAAATGCACCTTCTTCCAAAGGG
AACATCCAACGGAGATAGGGAATGTGTTCAGCCATAGTGAGGGAAGCTCCCAGCTTTAAT
CCTGTTCCAACTATTTCCTTAAATTCCAGTCCTTGTGGATCCATCTTCCCTTCTTCGGTT
ACAAACCGCTTTCCAAATGCAATCCTGGTGATGTTGTTGAATGCCACGGCTGACAGATAT
TTCTTAACGATCAAAGACTTACCTGTGCCTTGATCCTTAAAAATGGATTCAACCATAGCA
GTAACCTCATCTTCCCTCACAGCTCTGAGCGACTCCAACCTCTTGGGGGTGAAGAGTTCG
AGAGTACAACCTTCCTCGACTTGTACATAATGAGGGCCGATAGTCAGCCCAAACTCAAGT
CTTGGCCGTTTCTACTGAACTTTTCAGCTGATCTGGATCTGGGTCTGTCAGCCAGCTGCT
GATCATGCTCCTTGAGAACCTCCTTGGCCAGCTCTGTATTGCAGACTATCACATTGAGCG
TGGATCCAAACCACACAGACATAATAGGACCATATTGCTTAGACCATTCGGAGAAACACC
TGAACCTCACAG
>contig01002 length=1635 numreads=22
CAGGGAAAGAATACAAATTCATCTAGATTCGCCCCCTGGTCCATCTCCATCGGCCCATCA
TAGGAAACATGCATCAGTTGGGGGAGCTCCCTCATCGTGCTCTTCGTGACCTTGCTAAGA
AATATGGTCCTGTCATGTTTCTTAAATTGGGCTCTGCTCCTACTGTGGTGGTCTCTTCCT
CTGACATGGCCAAAGAGTTTCTTAAAACTCATGATTTGGTATTTGCTAACAGGCCTGCAT
CTGCCGCTTCTAAATATGTAGCTTATAATGAAAAGAACGTGGGTTTGGCTCCTTACGGAG
ATTATTGGAGACACATGAGGAAAGTCTGCGTCATGGAATTGCTGAGCGCCAAGAGAATAG
AAAGTTTCAGGTCTGTGAGAGAGGAAGAGGTGTCTCTTGCGGTGAATTCCATTTGGGAGA
AGAGCCAACATGGCACAGTTGCTGTAAATGTAAGCAAAAGCATAGCATCCCTCATTTCTT
CTATAATCTGGCGAACTCTGGCGGGCACTAAATTTTCAGAGGATGATGATTCGGTGGGGA
AGGAGCTCAACCGGATGGTGCACCAGGTCACAAGTATGATTGGAGCTTTTAACATTGGAG
ACTTCATTCCTTACATAGCTTGGATTGATGAATTGAGTGGTGTGAAGGGGAAGATGAAGA
AGGCACACAATTTCTTTGATGCAGTTGTTGAGAAAATAATAGTCGACCATATTGAAGAGA
GCAAGCGCAGAGGAAACCAGGAGAAGCATAAGCATACTAAGGATTTGGTTGATGTGCTAC
TGGAGATGGCTGCCAGTACTACTGAGATGAATATCACAAGAGAACACATTAAAGCAACTG
TTTTTGATATGTTCCTTGGTGGATTGGAGACAACAATCAACACCTTAGAATGGGCAATGA
GTGAGATGGTGAGAAACCCTCATGTGGCGAAGAAGTTGCAGGCAGAAATTGAATCCATAA
CAGGAAAACACCGCATGGTAAATGAATCTGATCTCGCCCACATGGAATACCTGCAATGTG
TGGTGAAAGAGACGTTCAGATTATACCCTGCAGGGCCCTTAATGCTCCCCCATGAATCCA
GAGAAGATTGCACAATTGATGGGTACTTTATACCCAACAAGACGAGGCTTATAGTTAATG
TGTGGGCAATAGGAAGAGATCCAGCTGTGTGGGAGGATCCCATGACATTCAAGCCTGAGA
GATTTATAGGTAAGAATATTGATATCAAAGGCAGGGACTTCGAGATGCTTCCGTTTGGGG
CAGGAAGGAGAGGATGCCCTGGGGCTGGGCTTGCAATGGGGAACATTGAGCTTGTGTTGG
CTCAACTGGTGCACTGCTTTGACTGGACACTTGAAGGCAATGGGAATCTATCTCAGTTGG
ATATGACTGAAACCTTCAGAACCAGTATTCCCAGAAAAGATAATCTTTTTGCAGTTCCCA
CCTTGAAAGTGAATTTGTCCACTTGAATTTCTCTTTACATAGAGATAGCGATCTTTTTAA
CAAGACATGTCTAGCCTCTCGTCTTAAAGTATTGCTTAAATAGTTACAGGTTATAAGAGA
TTCTGTTGTATCTAATCTACCTCTTCATATAAAGCACCACGTGTCGTTTTAATATGGATA
CATATATTATAGTCA
>contig01018 length=1628 numreads=26
GTCAAACACCGTACTCCTTGCCCTTCAAAATCATTATTATGATTATTAAAAGGAAAGATG
ATAAAAAGTTGGAAGGTCGGTAACACCATAAATAGAGGAAATAACTTAAGGTTAGGCCAA
ACAGCTTGTTCCTTGCCTGGAGTTTGAAATCTACAGATTACCCACTCCAGCGCTTCAAGT
TCCTTATTTATCCATTCGCTCTTATCTACAAGATATTATTGACACTGACAAACAGCATGA
GTTCAGTTTACCATGAGGAATTCTGCATCACACTCGAGCAGATCCATTGTCTGAGGCAAC
AGAGCGATATCTACATCCACACTACCAGCTTCATCCTTACCAGGATAAAGATATACCATG
CCATCAAACTTGTTATTGCATCCATTTGTGACTCTCACAGGCTTACCCCATCCAAAATCA
TTCTGGTACACTTCAAATCTTGGAGAACTACCCACTGTCACACAGTTCATTCCTGCATCA
CTGAACCCATAAAGCTTTGGATTCTTCTCCCATTCTTCATTCTGCTCATTGATAGCCTTG
TCTCCATGGGAGTCGATAACTTGCTGTAACATGTTTGCTGCAAATGGTAGATCATTGGAC
AAGAGGTAACCCACAGCAGTAGCACCATAAATGCCTTGAATAAGATTACCGAAGTAGCCC
TTGGGGGCTGGGGGTTCAACCCTTTTTCTGCAATCTATGAAGAGTGTGAAAACCGTTATC
TCCTCGGGAGCCAACTTCCTAGCCTTTATGACCGCCTGCCAAAGATGGGCTCCGAGGGAC
TGAAAGGAAGAGAAGGGCCTGGCTTCTCTTCCTTTGTTAGCTCTTCTTTTGATTTTATCC
ATCATTTCCTTGCTGAAATGGAATATCTTTCCCCTCAGTTGGGGTTTGTCAGTATGGGTG
CCACTAGTTGCAGAGCCCCTGCTTGTAGGAGGTGTTATATTCAACCTGACCTTGGTATCT
CTAACAAGAGCACGGTCATGTGAAGGAGGAATGGATATGGTCTTGGAGCCCCTGCAGAGC
TCAGTCCAAGAGCTCATAAAATGCCAGGTGGAGTATCCATCCAGTATCAAATGATTGAAA
GCAATTCCTAGTGCAACTCCATCTTTGAGTTCAGTCGCCTGAACTGCAACCATTGGAAGG
AAAAACCCATCAAGATTAAGTGTGTCATTGAAAGGAACAATGTCCTTCATCATGGGAGAA
GAATCAGGCCCTGCTAGATCTCCAACTGCCATAGTGCTCCAAGAAGCTTGAATGAAGTCC
ACTCCAGCATCGTTACAATCAACCTTAAGAACCCCATCCTCCAAACAGAGTCTTCCAGCA
AGAGGGTAGAAATAGGCCAGAGCTTCCGAGAGGCTTTTCTTCAGGGCCTCCACCATGGAA
GCAAACCCTTTGCTTGGTGAAGGATAGAGAATAACCTTCTGATTGTAATGAAAAGTAACA
TAAGGAAGATCGAATGTAATGAGATCACAGTACTTGTTCTCAGAGGGCCTGGCAGGAAGT
ACACTACTCTTTTCATGAACAATTACCATAGAATTGATCCCACCATTAGATGCAACTCCA
TTGGCTTTAACCTCCATGGTTACCGAAATCCTTTGAAGTAGAAGGAGCAACACTATAACA
ATACAGTC
>contig01031 length=1600 numreads=24
TATTCGTCTGCTCGAGAGTAGAGACGAATTGGAAAGCCTTTTGCCATGGAAGGAAGAGGA
AAGTAAGTGGCATGATCAACCTCCAGCAACTCCCATCTGAATGTAGTGACAAAGTTGTGA
AGAAAGAGAGCAATTTCAAATCTGGCCAAATGAAGTCCTGGACAGAGCCTGCCACCTGTT
CCAAATGGCATATAACCTGGCTTATCCAACATTTCTTGTCCCCCATTTTCCCACGCCAAG
GGAGGAATTTGTAGCCTCGTAATGGTATTTTTCATCCAACTGAGTGGCACTCAAGAAAAC
ATACACTGTCCATCCTCTGGGAATAACAAAATCTTTCACTTTAATATCTTGTTTGGCTTC
CCTGGTAACAAACGGGACTATGTTAGCCAAACGAAGTGTTTCATTTATTACACAATGAAT
GAATTTCATTGACTGGTAGTCGTTCCACGTCAGTTTTTCATTGTCTTTCCCTTCGGTCTT
CAAGAGAGCGTCATGCTCAGCCCTCAACTCCTCCAGTGCTCGCGGATTCTCAGTGAGATA
CTTCACAGCAAACGCCATGACCGTTGATGAAGTTTCGAAACCGGCAAACAGCAAAAATAG
TATTGTATCTGCAATTATTTCATCCGAAAATGTGCCCTCCCTCAAAAGTTTGGTCAACAG
GTCATTGCGGACCACCTCTGGATGCTGTCTCCTCTCCTTTATACACTTGTGAATTCTTTT
TAACAGAATTCCCCTGGCCCGAATTCCTCTCGCATAAGAGGTTCCAGGGATATTGAGGGG
CAAAGGAGAGACGGCTCCCACGAAATCGTCGAAAGCCTTAAAAATATCTTCCATTTCTTC
TGCTGGAGATAAGTCCAGCAATTTTTTCGCCATCAAGTTCAGAACATCTGATGGCACTTG
TGTTGAAGAGGGATGTCTCCCTCCACCTCCCACTTCCTCATTCCAGTCAGGAAGATGTCT
TGTATGTCTTCCATGAATTCAGAGCTCAGCTTCTCATATCTAAACAAATTGACAGCAGTT
CCATGGAGCTTCCTTTGAAGTTCCCCATGTACCACCGACATACCATATTTGCCTATAATA
TTTCTGAAAGACGCGAGTACATTGGATTCGAACAGCCTTCCCTCATTTTGCAAGACGTAC
TTATTGAACTCGGGATCCACCGACACAACTGCACGCGCTCTTCCAAACAAACTACATCTG
AAAATCGGCCCATATCTGGATTTCCATTCCCAATTAAGCCATTTATGCATATATAGATAT
TGTTCTGTAATGTAGATCTGGAAAATTTAAGGCCACCTGGACTTACCTGAGCTCATGTGC
ATCAATGAACTTTCGCCGTTGAGTCGATTTAGCATCTAGAAAAAACCGAATGGTCTCTCC
AATAAATGGCAATCCATCTGATCCAGGAGGGAGTTTGGGTTTAATGGCGGATCCATCTCC
TTGTCCACCTTTACCCCATATTAATAACAGTAAATTATACAGGTAAACAGTCCCAAAACC
CATAAATACGAATTGGAATAGGCAATACTATATATTAGCTGCTCCATTAACTCCTGCACA
GCTTGGAATACTAGATATCCACAAATCTTTAAGCAGTTAG
>contig01074 length=1605 numreads=27
GGGCTGGCTCAGATGAATCTGGCATTCCCATGGCAAATGCCAAGCTGGATGATGTAAAGG
ACTTGTTGGGTGGAGCTCTTTTTCTTCCTCTCTTCAAATGGATGAAAGAATCTGGTCCTA
TTTATAGATTAGCTGCTGGGCCCAGAAATTTTGTCGTAATCAGTGATCCTGAAGCAGCCA
AGCATGTGCTCAGAAACTATGGCAAGTATGGCAAAGGGCTTGTCTCTGAGGTTTCTCAGT
TCCTATTCGGTTCGGGCTTTGCCATTGCCGAGGGAGAGTTGTGGACGGTTCGACGAAGGG
CAATTTTGCCTTCACTTCATAGGAAATATCTCTCTATAATGGTTGATAGAGTTTTTTGCA
AGTGCGCCGAGAGGTTAGTGGAAAAATTGAGTATAGATACGGAAATGGCCGTTCCTGTGA
ATATGGAGGAAAAGTTTTCTCAGCTAACTCTGGATGTTATTGGCCTATCATTGTTCAACT
ACAACTTTGATTCTCTCACAACGGACAGTCCACTCATCAATGCCGTTTATACTGCTTTAA
AAGAGGCAGAATCTCGAGCAACAGATATTTTACCCTATTGGCAGATTGATCTCTTATGTC
GGATAATTCCTAGGCAAATAAAAGCAGCAAAAGCAGTTGCTGTTATCAGAGAATGTGTTG
AAGACCTGATTAGCAAAATGTAAAGAAATTGTAGAAGCCGAGGGGGAGAAACTAGATGGA
GAAGAATATGTGAATGAGTCAGACCCAAGTATTCTACGATTCTTGCTGGCAAGTCGGGAA
GAGGTCTCAAGCATCCAGCTCCGGGATGATCTTTTATCAATGCTAGTTGCTGGTCACGAG
ACCACAGGTTCTGTTTTAACATGGACAACATATCTTCTTAGTCAGAACCCTACTTCATTG
AAGAAAGCACAACAGGAGGTTGATAGAGTACTGCAAGGAAGGAATCCAAATTTTGCAGAT
ACAAGGGAGCTGAAGTTTCTGACCCGTTGTATAAATGAGTCAATGCGTCTTTATCCACAC
CCACCTGTTTTAATCAGACGGGCTCAGGAGCCTGATGTTTTGCCTGGAGGTTATAAGGTA
GCCGCTGGTCAAGATATTATGATTTCCATCTACAACATCCATCATTCACCAATGGTATGG
GATAAGGCTGAAGAGTTCACACCTGAAAGATTTGATTTGAATGGTCCAGTGCCAAATGAG
ACAAACACAGACTTCAGGTTCATTCCTTTCAGTGGTGGGCCACGTAAATGTGTTGGTGAT
CAGTTTGCATTGCTGGAATCACTGGTTGCATTGGCAGCCCTGCTGCAGAACTTCAATTTT
GAGATTGTTCCAAACCAAACGATAGGCATGACAACTGGTGCCACTATTCATACTACAACA
GGGCTTTACATGACTGTGACTCAAAGACAAAATAAAGTTCCGGAGCTCATGGCATTGTAA
TTGAGTGTAATTCTATTGTTTTGTTTTTCGCCCTTCAGTTTAGGAAATTGTTTGCAGCTC
ATAGATCATACTGTTAAGCTTTGGAAAGTGATCAAGAAATGTGTGATGCCGCCTAGGTGA
TTCGATAACACTTTCTCATGCTTATGGTGATCCACATGACGTCAG
>contig01081 length=1603 numreads=20
NCTATTACTGTTATTGTTCTCGTCTTTGGCTGCCCTGTACTTGCTGACTGTAAATTACTA
CCGTAGAAGCAGAAAGAAGAAGCTTCAGCCACCACAACCTCCGTTGTGGCCGATAATTGG
TCATCTTCATCTGCTGATAAAGAAGCGGCCCATTCACCGAATTCTGTCCTCGCTTTCGGA
GAAATATGGAGGCATCATGCATCTTCAACTTGGTTTTCGCCCTGTTTTGGTTATCGCCTC
TTCAGATCTGGCAAAAGAATGCTTTACAACAAATGACATAGCCTTCGCTTCTCGCCCGGC
TCTCTCTGGAGGAAAGCATTTGGGATACGACTACAAAGTGTTCAGTTTGGCTCCATACGG
ATCTTACTGGCGAAACCTTCGGAAAATGTGCACGATCCAGATCTTCTCTGCAAGTAGAAT
CGAATCCTTCAAACAGCTCCGCGTACAAGAAATCAATTCTCTCATTCGTTTTTGTTCGAG
AGTTCGCAGCGAGAGCCCACCACTCCAGTCAATATGAAATCGAGGCTTTCTGATCTCACT
TTTAATATCATGGTGCGCATGGTAGCCAACAAGAAAATCTCGGGACCTGTTTATTCCGAG
GAAGTTCAAGAAGCGCGGCGCTTCACGAAAATGATAAAAGAGTCTGTCATTTTAGTCGGA
GCGTTTGAGATTGGAGATTACCTGCCGTTTCTCAGGTGGCTTGATCTGCGGGGTATCATT
TCCGCCATGAAAAGACTGCGCAAGGAAAGAGATGTTTTTATGCAGAAATTGCTAAACGAT
CACCGGGAGTCGAAACAAGGGATACATGCCAAAGATTTAATGGATGTTCTCATTTCTGCA
ACAGACAATCATGAAATTCTGTCTGATAACAAAGACGATGTGGTCAAGGGCACCGCCCTT
AGCATGTTAACGGCAGGAACAGACACATCCTCGGTGACCATCGAGTGGGCACTGGCGGCT
CTGTTACAGAACCCACACATTTTGAGCAAAGCCCAACAAGAGATCGACACACATATCGGA
CGGGACCGATTAATAGAGGAAACAGATCTGTACCGCCTCAAATATTTAGAGGCAATTGTG
AAAGAAACTCTTCGGCTATATCCAGCGGCACCTCTTCTACTTCCTCATGAAGCCATAAAG
CCCTGCACTGTTGGAGGGTTTCATGTCCCCGCAGGAACGCGGCTGTTGGTGAATGTGTGG
GCAATTCACAGGGATCCGGCCGTATGGGACCGACCAACTGAATTCGACCCGGTAACGGTT
TTTGAAGGGGGGAAAGAAATTGACGTAAAGGGGCAGAATTTTGAGTTAATTCCATTTGGT
TCAGGGAGAAGAATGTGTCCGGGTATGCCTCTGGCATTGACTGTTGTTAAGTATACACTT
GGACGGCTGCTACAGAGCTTCGAGTGGAGTGTTCCAGCAGGAACGAAGATCGACATGAGT
GAGGGCTTGGGACTGACGATGCCAAAAGCAGTTCCGTTGGAGGCCATCATCAAACCTCGC
CTTCCACTGCATCTCTTCTGAGATTTTGAAAACACTGTTTTCCACTAAACGTAGATGATG
TTGTTGGGGTTGTTAGAGTCATAGTTGAAGTTGTCAAAAGGTC
>contig01162 length=1565 numreads=68
ACATCTCATCTATAGGTAGTTCTCTGTGAGCCTCATACATTAATACAAATTAATAAACTT
GTTTAAGTAGCAAAGGCAAACCCTGGAGAGGGGAAGGGCTCAACCGCATCATATCGATCC
GTTCATTTGCGTCCACCAAATCCCAATCATATCTCACCACTAAATGATAGAGAAAAACTT
CCATTATTAACTTTGCGAATTCATTTCCAGGGCACATTCGATTGCCCTGCCCGAAAGGAA
TGAACGAAAACGGCTCGTGTCGCTCATTAAAACGATCCGGATCAAATATCTCTGGACTGG
AAAAGTACTCTTCTTTGTTGTTTGTGTGTCTGATAGAATAATGAACCTTCCATCCCTTGG
GAATGGTATAACCTCCGTATATTACGTCTATTTTTGTTTGCTTGAATCCTCCATTGATAG
GAGCCACGATGCGCAGCCCTTCTGAGATTACGTTGCGTAAATAGTCTAAACATTTTATGT
CGCTCCAGGTGAGATCAGGCTCTCCTGCCTTCTTACTTTCTCTAAGCTTTTCACAGTCTT
TGCGAAGCCTTTGTAGTACAAGCGGGGAGAGAGCGAGGTGCTTCAAAATTGTGGCCAAAC
AGGAGGATGTCGTATCGTAGCCGCCAGTTAAAAGGCCGAGCAGGTTGTCTGCAATCTCCT
CGTCGCTCAGAATTGAATCGCTTCCGGACTTGTGCGCCGACAAAACCATGCCAATGAAGT
TTCCTTTCTCGTCTCCGTCCATTTTGCTTCTCTGCAGCCGAATTAGTTGGTGAATTTGAG
CGAGCATAGCAGCGCGCGCTCGTTTTGCCTTGCCAAAGGGCGTCCAGGGAAGGTCGAGAG
GGTGAGATAAGAGCCCCGCGCTGAAATCATGCAAGTGCGTCCGAAGACTCTCCAACTCTT
TCCCAGGCTTTAACCCCATAAAAATTTCTGCCGACACGCGCAGTGTAATGTCCTTAACTA
GGCGGTGTGCGAGGATAATTCCGCCGGGGTGCCAATAGGAGTCGAGATGCTCTACAACTA
GCCGTTCGAATTTTCCCACGGCATTCTTCAACGCTTCCTGCCCCAAAACACTGTGGATGA
TGCGCCGCATCCTTTTGTGGTCGGCGCCGTGCGACGTAACCATGGCGTTACTTCCGATCA
GAACAGTTAAAGATTTGTTCCAACTGCTGCGGAACAGTTTGTTTTCGTTGATGAGGATGA
ACTTGTTGGCGGCAGCACCCAGCATGACCACTGTGGGGCTGCCCAGAATATGGGTTGCGA
AGATATTCCCATGCTTAGCCTTTCGCGTATCTAACCACACATCCGGATTGAGCTGGTTAT
TCATGGACTTGAGGTAGTCCAGAGATTCTCCCCAGAAGGGCAACCCCATATTCCCTGGCG
GAAGAGGAGGCATATTGCGGCTCATCGTTCTTAAACGTGTCAACAACAGAGGACCATAAA
TGACAGCACAAGCATATGCTACAGTACCCACCGCAATAGTACAGAAACAGAGGACAGAAG
GAATCACTAGAGGGGCGATCCATGTTGCAGGATACATATTCGGCACGACTCCTCCAAACC
CTTCC
>contig01211 length=1530 numreads=22
GAAGACGTTGCAGACTCGCTTACTTTTCCATGACTGATAACAAAATAATCTTTGAAGCAA
TATCCACATGGAATAGGGGTCGCTAACAAGCCGTCGTAGAGGAGCAAATAGAAAGAAGCA
AAGCAGTGAGGCGAGGAATTAATAAAGAAAATGAGAGGAAGATATAAGGCTATATAGGTG
GCTAGAGTGGGAGCTAAGGCGATAGCTTTCGTTTGGTGATGGTGGCTTGCAGAGGATTAT
TCATGATGACGGTGAATGCAAACTTCTCGGTGAGATCGGGAGCGTGTCCAGGTGTGGCGT
GCCAGTGGAAGGCCTGCACCATACGCGCCAATATGAGATTAATGTGCAGAGTGCCCAAGC
CGAGTGCGGGGCAAATGCGTCTTCCCACACCGAAGGGCATCATCTTCACATGCTTGCTAC
CTGTTATGTCCACGTCATTTTCGGGGTCGAGAAAGCGGTCGGGGTTGAAGTCCATGGGGT
CTGGCCAGATGCTTGGATCGTAGGAGACGGAGGCAGTGTAGAACTCCACGTTTGCCTTGG
CAGGGATGTCGAATCCGCGTAGCTGGCAGTCCTGTGTGACCGCGTGTGATAAGACGAAGT
GCCCCGGCGGGTGTCTTCGCAGCGTCTCTTTCACCACTGCATTCAGGTACGGAAGATGCT
CTACGTCTGTGTCGGCCACTTTCCTGTCGCCCACCACCCGACCAATCTCCTGGTAAACCT
TGTTCTGGATGTCTTGGTGGAGGACCATGCGCGCCAGTGCCCACTCCAGCGCGGTGGAAG
TTGTGTCGGTGCCCGCCGTCAGCAGCTCCGTGCACAGCGTCACCAATTCCTCATCCGTCG
GCTTCTCAGCACGCCCTTCCACATCCAGATCTATGAGGGAATCGATGTAAGCATGAGCGC
CGTCACGCCCACCCAGCGAGGCGGCGCCTCCCCCTCTACCAGCGCGCGCCGCCTTCGTTG
TATGAGCGGCACGAATGCTCTCCACTTTGTAATGCGCCGCCACGCTCCTTTACTTTCGTC
TTCCACCCGATTGAAGAAGGAGGGGGGCGAGGCAAGGGAGGAAGTCGTGCAACTTGGGTT
CCACGATGAGCAAAATATCCTTCATCACTTCATCCACGTGGGTAATGACGTCATGGTCGA
GCTGCGTTCCGAAGCACATGCAGAGAAGGATGCTGAAGATGGTGAAGCGTACGTTGGAGA
GGACCTGCACGGAGGAGGAGAATGAGGAGCTTGCGGCCTCCTGTTCCAGCCTCTCCACCA
GCCCGTCCAATGCCCACTCCCGAATCCAACTGAAGTCCTTGATGCGCGTGAGGTTGAGCA
ATTCACTGACCATGTTGCGGCGCAGGGCACGCCAGAAGGGCCCGTACTCCGCCGAGTTCA
CAGAGAACTTGTTAGCGCTGAAAAACATCTTGGTGGGCGTGTCCGGCGGCCTGTTGGCGA
ACAGAGTTCCCTTCTCCACAAGGGCTTCGTGCGCCAGCTCCGAGCTCGTGATGATGATGA
ATGTCTTCTGACCCATCTGAAGAGTGAAGA
>contig01261 length=1511 numreads=34
ATTAATTTAAAAGAATACAAGATATAATTGCTTTTATCCGATCCATACAAGTCATTTTCG
GGTTTCCGCTCTCCATCACTATGATAATTATTGGTACTTTATTTCCGACACTTCGGATGT
TGTTATAGGCTATCTATAATGGAAGTGTATATACTCGGATTGTTTAGAGCCGTAGGCGTA
CCATACCTCAGTAAACTATAGTTAAGACGGGGTTAACTTATTTCTGTGATTGCGGACGGA
GGTTAATGGGTTGCCCATTCACAGGAGTAGGAAACGGATCAACAATCACCTTCTCATTCA
CATCTACCAAATCCCATTCGAACATTTTTACAATGTTGTGGAGGAAAACCAGAGTCACCA
TCCGCGCGAATTCATTGCCGGGACACATTCGAGGCCCTCCTCCAAATGGGACGAATGTGT
AGGGGGCGGGTCCGTTCCCCTCAAACCTTGCCGGATCGAATTTCTCTGGATCAGGAAAGT
ACTTTGGATTATTATGTGTCGAGTTCGTGTCCATTGAAGCTTCCAGCCTTTTGGGATAGT
GAAACCACCATAGGAGATGTCAGCAATGGCCTTACGCCATGTTCCTCCTGCAGGAGGATT
GAGTCTCATAGTCTCTTGTGCCGCGTTCCATGTATGCTTCATCCTTTGAAGATCATCCCA
TCGCAGCAGCTTTCCCCCCTTCTCGCTGGTTATATCAGTTGCTCTTGGAGGACCTGTTGG
AAACAGTGTGGATTGAGAGCTAGATTCCTCAACAGGAGTGTTACAGTAACAGCGTTGGTG
TCGTGGCCGGCCATTAGAAGCTGCAAAATATTGTCCTTAATGTCACTCTCATTCAATGGA
TTCTCCCGTCCATCTACGTTGCAGAGCAGGTAGGATAGCAGATCCTGATCCGAGGAAGCC
AAACCGCTTGCCAGGTCCTCTCTTCTCTGGTCAATGACACGTTGCAATATACGACGTATG
TGATTGCTACCGATTCTGGCTTTGCGGTACAGAGTTCCCGGCAAATCCACGGGAATCTGT
AGCATTCCGTTCAACAAGTCCATAAAATGATCATACAGCTCGGCTTGTTGCGGTCCTTCG
CCAAGGCTGAGAAAAAGCGCGCAAGCTACAGTAAACAAGCAACGCTTAACAAGAGGAAAG
GTCTTTACTTGTTCGTTCCCTACCCAGTAACGGGTGAGGTGGTCATGGATAATGGAGTCG
GCTCTGCCCACGAAGTTTTGCAGCGCTTCCGGCTTTAAGAAGGTAAGCAGAGTCTTCCTC
AGATCTTTCGCTTCCTCCCCAGCTTTGTAAGCACGGAATTTACCTAAATAGCTTGGCAAG
AGAAGCCGGCCAAGAGATCTGGACGAGTTTGTTTTCATTGGAGAAGAAAAGAACGGTTGG
TCCTCGCAGGGCGTGTTAGAAGAACGACCGACGAGGGGCGGTCCCACGAAAGTAGGGTCG
TTAAAATTAAGTCTCCTCCGTACTTTTTTATTTTCTTCTTCTCCACTGAAATACGCGGGT
TGGTCATTATT
>contig01558 length=1421 numreads=31
GACTGTTGATTAAAATCATAGGGAATAATGTGACCACAGGGACAGTTGAAGATATTAAAG
AGTTCTTTAAATATTTTGGTAAACTTGGATGATAGTCATTGGCAATCCATTCAGCATCTT
GGAACTCGGCCAAAATAAGAGTCTTCCAATAATCCGACATCCACTTTTGCACGCGTGGAC
CATGTATCTTCTCGGCTTCGGTAAATATTTCCATGTATGTTTTATAAGCAAATTGGAGAC
TACTTTGCATATAGTCTGGAAGCTGGTCCATCATCGACATATCCCAATTGATCAAAGCGT
TCGTAAAGGGTATGAGCTCATCAATGGTTCCATAAGTGTCAAAAATATCGTCAATAATAG
TAATGAGGGTACCTAGTTTCGCATAACAAAGTCTAGTCGCAGTGTAATCAGGCTCATATA
GTCCACATGTATACCAAAAGTAGTACTCCACATGACGATGTCTAAAGAAACTTAATCTGT
TTATAATAGCCTCATCCACCATTCTGATAAATGTTTCAGCTCTCTTTGGTGTTGAGCTTG
CAAAATATTGAAGTCCAATATTGCTAGTTCCAAAATGTGTTTAGAACTCTCCTTGGGCAT
CTTATAAACGCCTTCTATCAACATCCAAGCGTCTACGTCTTGTCTAAGTATTTGGATAGA
ATTCCAAGCCTCCCATCTTGGAACCTTGCATCTCCATGGATATTTAATAGCATACTCAAC
CTCTGCTAGAAGTTGGGTTTTTTTAGTTAATTCCTCCCTTCTTTCCAAGACTGCTTGTAA
ATATACATATGTGAATGTTTTTGCTTCTCTCATGATATTTTCTCCTGGAAAAGAAATCTC
TGACGCTCGATATAGACTCAACATGCTTCTCAAGTGGGATTCACCTTCTTCAGTGGGCAC
ACGATAACAAAATTTCCCATTTTCATCTTTGAAGTTTTGAAATACGCCTGGAGACACACT
ATATCCATTCAGCCGAAGAATTCGAAATCCCAAAGCAGTAGTGTTGAGATCGACAAAGGC
GTTTTTCCTTCCCCAAGAAATTCCATTTTCATTCCAATATTTGTAAGTATAATCCAAAAT
TGCTTTTATTTCTCTTTCGAAATGACGATCAATTCCCAGTCGTTGCACAACATCAACAAT
AGAAAACCTTTCAAATAGGTCATATGGGGAGGGATAGATTTCTGCATCTCCAAGCAAACT
ATTAAATACATCCATCCTTATCCCCTCGATCAACATTTCCACCCTTTCCACTATATGATG
ATTCCTCATATGGTGATGAAAGAGATTCTATGAAATCTTTGCTCCAAATGTTGGGATGAT
ATTCTCCAATTCTTCTAACCACAGAATGCTCTTTTTCTTTTCCTTCTTGTTTGGCTAACC
AACAAACTTCTGCCAATTAACAAACCTGGTGGGAAGTGGAA
>contig01820 length=1333 numreads=21
AGGTAAACTTTATTAGAAAATAACCTGAGCTCATGTGCGGACGAATGGTAAATTTTGAGC
AGGTGCATGGACATAAGCAGGGGACAGAGCCCATGAAAATCTTTGCAAAATCATGGCTAA
AACCACCTTGGATTCGATCAGAGAAAAATTCATACCCACACATATTCTTGGACCCAATCC
AAATGGCATAAACGCGGCTTGATGATTAGCAGCTTTAGAAACTCCTCCTTGAAAACGCCA
TGGATTGAATTCTTTTGCATCCTCTCCCCACAACTCTTCATCGTGATGGAGTGCAGCAAT
GGGTATTGAAATTTCAGTTCCCTTTGGAAGGACGAACCTCCCCAGCTTTGTCATTTTCTT
TGTCTTTCTAATCATAAATGGCAATGGCGGGTACAGTCGCAACACCTCGTGAAGAATCAT
GTTCACAATTTTCAGGCGAGTGAGAGCGTCGGCGTCCGGGGCGGTGCCATTGTTACAGAA
ATGAAGCACTTCTTGTCTGGCTTTGTCCTGCCAGTGGGTGTCCATGGCAAGAAGAATGAT
GCTCCACACCAGGAGAATGGCTGTCGTTTCGTGCCCTGCCACGAACAATGTCTTGCACTC
ATCGATCACATCCTGATAACCCATTTCATGTTTTCTCATGCCGCCACTGCCACCCATCAT
GATCGTGCCGAGCAGATCTTTCTTCTCATTTTCCGCCTCTGCATTTTTCTCCCGATTGAT
GATTATCCGCGACAGGGCTCTCTGAATTTCAGAGTCAATCTTTTGGGCTTTCAAATTGCT
TCTAGTAGGCAGAAACCTGTATCCGGGGATATTAAACTTTCTGAAGCTTTCGGCAGCGAG
AATGGCTTGATGGGTCTGTAAATCAAAAATTTGCTTTCCTTCCTCGAAGCTACTGCCGAA
AGCAGTTTTGGCGATAATGTCTGCAGTAAGATTACGGAATTCATCACCCACTTCTATTTC
TTGCGAACCAGAAGCAATTCTATGGTTCCATCTCTGAAGCATGTTAGCCGTGCTGCCCAC
AACCACTGGAACCACCATAGCCTTTAATGTTTCCAAATGGAAGGCAGGAGCAATGAGTCT
TCTTTGCCGAGCCCATTTCCCTCCTCGAGAGTTGGCTAGACCGTCTCCTGACAGCTGTCT
CAGTTGTATTGGTATCTCAGGCTTCTCAAAGCTCCCAGATTTATCACAGAGCACCTCCCT
GATAAGCTCCGGTTCGGGGTAAGTAACAATTACTTGGGTTAGGGACCGGAACCACGTATA
CAAAATTACTTACCTACTAGAGTTTGGTTCCTAACGAATAAATACTCAGGAAGAACTACG
AGGTAAATAGTCA
>contig01841 length=1328 numreads=85
CTATTTATTCAGCTTCTTCTCTATATTTTCTTCTTCTGGTTTTAGCGATTCCCCTTGCGC
TGTTCTTCCTCAGAAAGAAGAAGAATTCTAATCTTCCTCCTGGTCCTGCAGGATGGCCTA
TTGTGGGCAACCTACTGCAAATCAGGCTCACCGGCCAAACGTTTTTGGGTTATGTCGAAA
AACAGCACAAAAAATACGGAGGAATCTTCACAATCAAAGTGGGATCTCGCCCGCTTATTA
TGGTAGCGAACCGCGAGTTGGCACACGAGGCTCTGATACAAAAAGGCGCCGTGTTTGCCA
GCCGACCGCCCGTGGAAGGGATGCGCAAATTGTTCAGCAGCAACCAGATGAGCATCAATT
CCGCCGCCTACGGTCCTACGTGGCGTACCCTGCGTAGAAATCTGGTGAGCGAAACCCTGA
GCCCGGCCGCAATGAAGTCCTTCAGAGAGGGCAGAGAATGGGGTGTGGAGATGTTGATGC
AGTGCTTGAAAACAGAGGCCGAGCAAAACGAGGGTGTGGTGAAAGTGGTGGAGCATTTGA
GGTACGCCGCCTTTTGCATACTGCTTTACATGTGTTTTGGCCTGCGCCTCGACCAGAAGA
CTGTCAGGGACGTGGAGACCGTCATGCGAGAATTGCTGCTCAGCGGTGCGGGCCTGTCGC
TGGACGACACGTTTCCCATTCTCAAGGTTTTTTACAGGAAGCGGTGGGCGCGCATGGAGG
GAATCCGGCGGCGGCTGGAGGAGACACTGGTTGCGCTTATCAACAGGCGTCGGGCGGCGT
TAGCGGAGGGTCGTGGGGAAGATTGCAGAGCCTATGTGGATTCATTGTTTTCTCTGAGAG
TTGAGGGCGGGAGATGCTTGAGTGACGGAGAGATGGTGACGCTGTGCTCTGAGTTCATCA
ACGCCGGCACAGACACCACGTCGACAACGATGCAGTGGGTCATGGCTAATTTGGTAAAAC
ATCAGAACATCCAGAGTAAGGTGTACGAGGAAATTGTAGGGGTCGCCGGCAAAGAACGAG
CGGTGGAAGAGGAAGAGGTTTCCGGGATGAAGTATCTGGAGGCGGTGGTTAAGGAGGCTC
TGCGCCGCCACTCGCCTGGGAAGTTCGTTCTCACGCACGCCGTGACCGAGGCGTGTGATC
TTGGCGGATATCATATCCCGGCGGGGACGATTGTGAATTTCTTGATTTGGGAGATGGGCA
ACGATCCGAGCGTGTGGGAGAATCCGTCGGAATTTGTGCCAGAGCGGTATATGAGTAGTG
ATGTGGATATGACGGGAAGTAAGGAGATAAGGATGATGCCGTTTGGTGTGGGGAGGAGGA
TTTGCCCC
>contig02042 length=1267 numreads=21
AGAATCGCCTCATATGTTTTTTGTATGAGAGATTGAAGAAATTTGGGCGTGTATTCAAGA
CGTCATTAACTGGGCATCCCACAGCTGTGTTCTGCGGGCCTGCGGGAAACCGGTTTATTT
ACTCGAATGAGCACAAGCTGGTGCAGTCGTCTGGGCCCAACTCCTTTGTCAAACTGGTTG
GGCAGCAATCCATCGTGACCAAAACAGGAGAGGAGCACCGCATCTTTCGTGGTGTCCTGA
ACGAGTTTCTGGGGCCTCATGCCTTACAGAGTTATACGCCTAAAATGAGTTCCAAAATCC
AGGAGAATATCAATAAGCATTGGAAGGGTAAAGATGAAGTGAACATGCTTCCTTCGATAA
GACAGCTCGTCTTCTCCATTTCAAGCAGCTTGTTTTTTGATATTAATGATGAGGATCAAC
AGGAACAACTTAAAACTCTTTTAGAAACTATTCTTGTGGGAACTTTGTCGGTTCCCCTCG
ACATTCCAGGATCTAATTTCGTAAAGCTCTTCGGGCGCGTTCCAAGCTGGATGAAATTCT
GTCTCGTTTAATCGAAAGCAGAAGAAAGATATGCGTTCTGGGATAGCTTCTACCAGTAAA
AATCTACTGTCGGTGCTGCTCGCCTTCAAAGATGAAAGAGGGAATCCATTGACGGACACG
GAGATCCTCGACAACTTTTCTTTTATGCTTCACGCCTCATACGACACCACCGTTTCGCCC
ACGTTTGTATATTTAAGCTGCTCTCCGCCAATCCAGAATGCTATGAAAAAGTAGTTCAAG
AACAATTGGGAATACTTGGCAATAAAAAGGACGGTGAAGAAATCTGTTGGAACGATCTGA
AAGCTATGAAATATACATGGCAAGCAGCTCAAGAAACAATGAGGCTTTTCCCTCCAGCGT
TTGGATCATTTCGCAAGGTCATCGCCGATATTCATCATGATGGCTATATAATTCCCGAAG
GATGGAAAGCTATGGTGACAAATTACAGTACAAGTAGGAAAGAAGAGTACTTCGATGAAC
CAGACAAATTCAAGCCTTCAAGATTTGGGGATGGAAAGTATGTGGCTCCGTACACGTTCT
TACCTTTCGGGGCAGGCATACGCATATGCCCAGGATGGGAGTTCGCTAAGTTGGAGATGT
TACTGTTCATCCATCATTTTGTCAAAAATTTCAGCGGATACCTCCCACTTGACACCAAGG
AAAAGATTTCCGGAGATCCATTCCCTCCTCTCCCCAAAACTGGATTCCCTACTTAAACTA
ATTTAGT
>contig02081 length=1259 numreads=13
GGGTACAATGCTCCCTGGCTTATGTATGGAGAAAAACCAGCCCAGCCTTCGATGTCTTTA
TTATCTTTGGGCACAAGAAATCTTTCTGGTTCAAAATTATGAGGATTATCCCATAAATAG
GGAGATCTATGAAGGTTATAAACAGAAATAAATATGTCGGTCCCCTGTGGTATTGAATAG
CCATCTTTGTCCCCTTTATATCCACCAGGTAAATTATCTGGCTTCAATGCTCGCCTGATC
AGCAAAGGTGGTTGAGGATAAAGTCGAAGTGCCTCTGCTATTATCAGCCGAATGTACTGC
AACTTTTTGACGCATTCGAATGTTGGTTTTCTTTGCCCAAGTATTGTATCAACTTCAGTT
TGAGCCTTCACCAACTTGTCAGGATTTTGTGCAAGCATAAACACAGCCCATGTAAGCACC
GCTGCTGTAGTCTCATGCCCAGCAATTAGCATGGTCATTAAATCATCCCTAAGCTGTTTA
TCATCAACATCTTCTCCCTTCATATCCACAAGAAATCTAAGTAAACTTGCATCTGTCACT
TTTGAGTAATCCCTCCCTTGAAGAGCTTCAATATCATCTTCCTGTCTTGTGGCCTTGGCT
GTCGTTATGAGGTTATCAAGACAATCATTTATGACCTTTAAGTCTTCATGGAACTTTCGC
TGTCGAGGAACTAACCATCTTGCGAGAGGAAATTTCCAGTATGGGATGTAAAAGGTTGAT
CTGTGTTCAGCCTCAAATAGTGTACCATAGACTGCCTTAATTACTGGGGATTCTCGAGTA
ACAGATCCAAAATCATAGTTGAAGACGCACAGTCCTATAATATCAAGTGCCAAACTTGAA
AATTCTGCCTCCATGTCAATCTCAATGTGTTTAGTTTTATCATCTTGTGTTGTCAGAAGC
ATTGTTTCTAGCTTTTTTACTGTTCGCTCAGAACAATCACCAAATACCTTCACCATTGCT
TCCAAGAATGCAGCATGAAAACCCGGTACAATTGCTTTTCTTCTTGGCTTCCACGTATCC
AAATCAGCAGGGATAAGGCCTTTTCCCATTATTGGCTCCAAAATATCAGCAAGAACTCCC
TTGTCATATGCAAATGCATTCTCCCGAAGAATGTGTCGGGCAACTATTGGATCTGAAACA
ACCAGAAATGATTTTGGCCCAAATGCAAGCTTGTACACAGAACCATGCTCAATAAACCAA
TCATACAAGGAAACAAACAGAGGCTTCCCAAACAGTCGTGGGAGGCAAGGCACACAGGG
>contig02147 length=1239 numreads=17
CTTAAAGGATGTTACTCCAAACACCGCCGGCTTGCAGAAATCATTGAGATGATACACACA
GCAAGTTTAATCCATGATGATGTTTTGGATGAGAGCAATGTGAGAAGAGGAAAACAGACT
ATTCACCAACTCTATGGAACTCGAGTTGCAGTGTTGGCTGGAGACTTTATGTTTGCCCAA
TCATCATGGTATCTCGCAAATTTGGAAAATATTGAAGTTATCAAGCTCATAAGTCAGGTC
ATTAAGGACTTCGCAAGTGGTGAAATAAAACAAGCTTCCAGCCTTTTTGATTGTGATATT
TCTCTTCAAGATTATTTGGACAAAAGTTATTACAAGACTGCATCCTTGATTGCAGCAAGT
ACAAAGTCTGCAGCGATATTCAGTGGTGTCAGCTCTAGTGTATGTGAGCAAATGTATAAT
TATGGCATGAATCTTGGCATAGCTTTCCAAATAGTGGATGATATTCTTGATTTTACACAG
TCAACAGAACAATTAGGCAAGCCATCTGCAAGTGATCTAGCAAAGGGAAATCTTACAGCT
CCTGTTCTCTTTGCGCTTGAGAGAGAGCCAAAACTACGAGAAATAATTGACTCTGAATTT
ACTGAGGACGGTTCATTGGATGTGGCTATTAATTTGGTTCACCGAGGCGGCGGCATTGAG
AAATCTCACTCTCTTGCTAAACAGAAATGTGACTTGGCTATAGAGAATCTCCAGTGTCTT
CCTCCAAGTACCTTGAGATCTTCACTCGAGGGCATGGTGAATATGTACTAGAGAGAATTG
ACTAGAATGATTCCTTCGCTTTGGAGCATCAATTTATTTCCTGCTAAGAAAGTTATTATT
GGTATTCGGGGATGTGAATAGGTAACTTGACTGATTTAAAGAAATATTCCATCACACATG
CGTATATATCTCTGCTGCAGACATTATCCTTTTGCAGCAATTGTAATGAGAGTTCAATGT
TGTCCTCCCTTGAAGAATATATCATTATAAGTCAGGCAAGGTGTTAGAAGATTCACAGCC
TGCTCTTTATGAGATCAGCAGTTTCAGAATATCGAGAAATTCTTGTACCTTCATTATTTA
AGTGGTTCTTGGAAGAGAACCTGATACTTTAGCTATGTAAATCAAGCTTTTAAGATGAGA
TTCATCATTTGCCAATGAGAATACCTACAATAGATCAGAGGCTTATCAAAATATAGGTCC
TTAAACAAGCAGAGGGAAAATGTCAAACATTCTTTTTTA
>contig02161 length=1233 numreads=24
TTTTAAGTATTGGCCCTGTCCATCCTGCACTTTATTCTACCCCATCACGGATTTGGCAGT
ATGTAACTATTGTCGTCTACTGTCAATTATTGTTGTATGCAGTGAAGAACATGTACCATC
CCAATGCGACGCACTCGAGACGAAATTTTATTTATCGTCGCCGGAGCTTGATCGGCATAC
CATCCGCGGGAGGCAGGAAACGGATCAACAACCACTTTCTCATTTACATCTACCAAATCC
CATTCAAACATTTTTACAATGTTGTGGAGGAAAACCAGAATTACCATCCTCGCAAATTCA
TTACCTGGGCACATGCGAGCCCCGCCTCCAAACGGCACGAATGTGTAGGAGCAGGGCCGT
TTCCCTCAAATCTTGCCGGATCGAACTTCTCTGGATCAGGGAAATGCTCTGCTTTCTTGT
GTGTTGAATTCGGCGTCCAAAATAACTTCCATCCCTTTGGGATAGTGAAACCACCATAGG
AGATGTCTACAATGGCCTTGCGCCACGCTCCTTCTGCAGGAGGATTAAGTCTGAGTGTTT
CTTGGGCGGTTCTCCACGAATACTTCATTTTTTGCAGGTCCCCCCATTGCAGATCGTCAC
TTTCTTTTTTCTCCCGGGTTATTTGCAGTTGCTCTTGCAGCACCTGACGGTAGCAGTGTG
GATTGAGATACAGCTGCTTCACTAGAAACACCAACGTGACTACGGTGGTGTCGTATCCCG
CCATTAAAAGCAGCATAATATTGTTCTTTATGTCATCGTCTGACAATGTATTTCCACGCT
CATCTCCATTACAGAGAAGGAAGGACAGCAGATCCTGCTCCGACGAAGCCGAACCATTTA
CCAGGGCCTTTCTCCTCTTGTCAATCACAGTTTGCAGTATTCGGCGGATATGATTGCTTC
CAATTCTGGCTTTCCGATACAGAGTTCCTGGCAAATCCACAGGAATATGCATCATTCCGT
TTAACATGTCGGTGAAATGGGTATACAACTCGGTTTGTAGTGCTCCTTCCTCCAAGCTAA
GAAAGAGAGCGCAGGCCAAGGTAAACAAGCAACGCTTAACCAGAGGATAGGCTTTGATTT
GCTCATTCCCAACCCAGAAGCGGGCGAGGTGATCACCCACGATGGAGTCGACTCTGCCCA
CGAATTTTTGCAGAGCTTCTGCCCTTAAGAAAATAAGCAGCATTTTCCTAAGGTTTTTAG
TTACTTCTTTCCCCTAACCTTTACGTACTAGCA
>contig02252 length=1221 numreads=21
GTTCCAATTCAAATTACGCAGTAGATGGCTCCATATGGCTTTGATCTGCAGATAGGCAAA
TGGTTCACCCAAACAACCATGCCTTCCTCCACCGAAAGAGATGTAAGAAAAAGCACCTGC
AATTTTATCTTCTTCACGACCTGGAGCATAACGGTCTGGATCATATATATCTGGATTCTT
GAACACATATGGCAACCTATTTGAGAAAGCTGGAGATGTTGCAACAATATGTCCCTTGGG
TATGGCATACTCCTTCCCATTGCGATCAGTAACACTAAAATCTCTATGATTACTGCGAAG
AAGAACAATCAATGGTGGATGTAACCTCAAAGCCTCTTTGATGGACCTATAGAGAATATC
CATCTCAGCCAAAATATCATGGTCTATTTTATCTCCATGGCGCTTCATCACATCTTTTTG
CTCTTCTATAACGGAAGATAAATATTTTTGGTGACTTAAAAGATATGCCCCAGTCCATGT
TGATGTTATTGAGCTTGTATGTTGACCAGCAAAAAGAGCTGCAATTAATAGACCTGTGAC
CTCAACTTCTGTTGTGGGACGGCCATCTTTGTACTTAGACTCTATAAATGATTGTAGCAT
ATCAGCTTCATTGTTGCCAGATTGCTTCCGACTGTGAATGATTTTGGTAAATATTTCAGC
AAGTTTCTTCCTTGCTCTGTCCCGTTTCCGATGAGCAGGAATGGGCAGATATGGTAATAT
AACACTAATTGGGAGCATCCCACTGTCAAGATCATGGAAAAGGCTAGAAACATCTTCAAA
CAACTGGTCCCTAACCTCTCTCCCCAGGAGACATCTACTAGCAGTTAAAATAATTAAATG
TTCCAGCTCATACTTGAGATCAACAACACCCTCTTCACCCCACTTTGAGAAGTAACTCTC
TGCCTCGTAGACCATCTGATCCACATAGCTCTTGAGCTTGTTTACCCTGAGAGCCTCAGT
GAAGAACCGAAACTGCTCCTGCCTGATAGAATAATCCACATCAAACACAACACCTGGGCC
AAATGTAGGTACATTGAACTGATAAACCTCCTGCTGGCTCAAATCTGCCTCTGGTGCCTT
GAAAAGTGTTGTGACACCTCAGGGCCGATGAAAAATGTCACTTTTTTTGTCAAGAGCTTA
ATGGTAAAAACACTACCCAATTTGGGATACTCTTCCTTGAGCAGAACAACAGGGCCCTTC
ATAAACCTCAGGAGGCCGTCC
>contig02383 length=1196 numreads=14
GACTGGCAAACGCAGGTTCATCAGACTTAGAAGTAGGAATCATTGAGCGAGTGGTGGTCG
CCCCATGCCTGCCTTCGCCCAGAACTATTCTCCCCCTCTCCGCCATTGACAACAGAGTGA
GAGGATTTGGTAACGTACTGTTATTCTACAATGGCTCCAGCAGCGTTTCTGCAGATCCTG
CAAAAATAATACGAGAGGCTCTCTCCAAGATGTTGGTTTATTATTTCCCATTTGCCGGGC
GTCTCAGAAATAAAGAAAATGGGGATCTGGAAGTGGAGTGTACAGGGGAGGGTGCTGTGT
TTGTGGAAGCCATGGCGGACACAGATCTTTCTTCCTTGGGAGATTTGGATGCTCATAATC
CTTCATTTCACCAGCTTTCTGTTTCACCTCCAGTGGATTCTGATATTGAGGGCCTCCATC
TTGCAGCTCTTCAGGTAACTCGTTTACATGTGGGGGCTTTGTTCTAGGAGTAAGTTTGAA
CCAAAGTGTGTGCGATGGAAAAGGATTGGGAAATTTTCTTAAAGGTGTGGCAGAGATGGT
GAGGGGAAAAGATAAGCCCTCAATTGAACCAGTATGGAATAGAGAAATGGTAAAGTTTGA
AGACTATACACGCCTCCAATTTTATCACTATGAATTCATACAACCACCTTTAATAGATGA
GAAAATTGTTCAAACATCTCTTGTTATAAACTTGGAGACAATAAATATTATCAAACGATG
TATTATGGAAGAATATACAGAATTTTTCTCTACATTCGAAATCGTAGCAGCAATGGTTTG
GCTAGCAAGAACAAAAGCTTTTAAAATTCCACATAGTGAAAATGCAGAGCTTCTCTTTAC
AATGGATATGAGGGAATCATTTAATCCCCCTCTTCCAAAGGGATACTATGGTAATGTTAT
GGGTATAGTATGTGCATTGGATAATGTCAAACACCTATTAAGTGGATCTATTTTGCGTGC
TGCAATGGTTATACAGAAATCAAGGTTTTTCTTTAGAGAGAATTTCCGGTTAAGATCTGT
GACACAACCATCTGCATTGACTGTGAAGATCAAGCACAAAAATGTAGTTGCATGTAGTGA
TTGGAGGCAATATGGATATGATGAAGTGGACTTTGGGTGGGGAAATGCAGTGAACGTAAT
ACCAATGCAAATACTATGGGAAAATGAATTAGGACTGGTAAATTTTTTACTTTCCT
>contig02399 length=1192 numreads=130
ACAACCCCTTTATATAAGTGACACCGTATATTTCTACACCTTAACTTCATCTTTGCAATC
AATTTTAGAAGTCCTATTTGACATCATCGTGATGGTCTTTTTTGTTAAAATAGTGAAATT
CAACTGGAAAACCTTTGGCAGTGCGAAGTCGAGGGATATCTTTGATTTTCTCATTTTTAT
AAATTTCCTTCCAATCATAACGAGTCACAAGATGGTGAAAGAATATAGCAACCTCTAATA
GAGCAAACTTTCTACCCGGACACATTCTTCTTCCTCCACCAAAGGGAAGAAAATCTGAAG
ACTCTTGTCTCCAAGGGTTAAACATAAATGAGTCCTTGTATGAATTTTCATCATCATTGC
TAGCTTTTAGATAAAGCAAGAGTCTCCAATTTTTTGGAATATTGTACCCTTGTATTTTAG
CATCTCCAATACTCTTTCTAAAAATTCCAGGTACTGTACTTGCCAACCTCATTATTTCGA
AGATTACCTTACGAGTGAAAGTCATTGAATTGTAATCCTCCCAAGATAGCCCCTCTTGGT
TTTTCTCTAATTTTTTTGCATTTATCACCAAGTGTTCTGATCGAAGTTCAGCCAAAACTT
TTGGATAATGGAAAATGAACTTCATTCCCATTAAAATCGTTCCAAAAGTAGTTTGATATC
CTCCTGTGACAGCCGCTAAGAGAAAATCTATAACTTGTTCATTTGTTAATTGCATTTTTA
TGTGTCCATCTAGTTGAGCATTAATCACCCATGACAGAAGATCATTATGCAAGTCTCTAT
GCCGTATTAACCTCCTCCTTTCTTCAATAATTCCCCCCAGTAGGTTTATAAGCTTCTCTC
TTGCCTTCAATCCATTTCGATATGCGGAGAAGGGAATATTGAATTTCAAGCAAAATAGGC
CATCTGTATGTATGTCAAATTCTTGACTAATTTCATGTAACAAAGGGCCTTCTTCTAGAC
TGACGATCATAGCCAACATATTATACATGGTTATCTGTTGTAATTTTTGTTGCAGGAAGA
CCACCTTTCCATCTAAGTTTTCCAGACAGAAACTTGTGACGTTGTCTGTCATACGCAGGA
GATGGCCGTCAAGGTTCGACTGGATGTAGGACAGGATCCATCCTCGCATCCTACCGTGCA
TATCATCGTTTCTGCAGACCAAACTCCATTCCCCCAACATATCAAACGTACA
>contig02492 length=1171 numreads=25
GACTGGGCTTTTTGGTTGATAGAGGTGGAGTGGGAGGCGGGGAATTGGGATGGCGATGAA
GATGGACTGCCCTCGGCAAGGTAATACCATACGCTTCTGACATATCCAACTTGTGAGGAA
GACTCCAATCGAAGCAGTGCAATAGTTGTGCCAGGCCAAGTTGCACCATTGACATGGCTA
AACCGATTCCAGGGCATCCTCTCCTGCCCGAACCAAATGGTATCATCTCAAAACTTTTAC
CTTTTATATCAATTTGGCTCCCCATAAATCTTTCTGGCTTGAATTCCGTGGCTTCTTCCC
AAGCACTTGGATCTCTTCCAATGGCCCAAGCATTTACCAGAATTTGAGTCATCTGTGGTA
TTTCATACCCTCCTACTGTGGTATTTTCCACAGAGAAGTGTGGAAGGAGCAGAGGAGCTT
GTGGGTAAAGCCGCAGTGTCTCCTTCACTACCGATTGCAAATATTGAAGCTGAGGCAGAT
CGGATTCCTGTACCAGTCGATTCTTCCCTACAAAAGAATCGAGCTCTTCTTGAGCTTTCT
TCATTGCAGAGGGATTTCTAAGCAATTCTGACATGGCCCATTCCAGTATCCCCCCTGATG
TATCTGTGGCTGCTGCCAACAAGTCATAAGTGACGTTCTTGATGTGGCCTCGTGTAATTT
TGATTTCCATGGATTCATCTTCAGACAAGGAAAGCAGCACATCCACAAAATCTTCGTACT
CCAAATTGTTGCCGTTTTTCCTTCCTTTCAATGTGTTGGTCAATAATTTGCTCCATAAAC
GTGTGAAAGATGTTGGTAAGCTGGGCTTGTTTTCGCCTAATGCCTTGCAAATCAATCCAA
CCCAGGAGAGGAATGTAGTCTCCGTAATTAAAGCCGGCAGCGAGAGAAAGACTTCTTCCA
AAACCTCCTTAAAAACTCTTCCGCCCAGCTCGGCTTCGTCGCATTTCTTCCCGAATGACA
TTATGCAGATAATATTATTGGTGAGGAAGCCCACCTCCGCTGTTACGTCCACAGCCCTGT
CACTGTTTGCTTTGTTGGAGTATGGAACGTATCATGGCAAAGACTTCTTGGGTCGTCTGA
GGGATTCGAAGGACTTCAATCTCTTGGGGGAGAGGAGCTCCTGGATGATGATTTTGCGCA
TGAATTTCCAGTATGGCCCATGCGGAGCAAA
>contig02495 length=1172 numreads=19
GACTTTAAATCAAATAACATATACCATTCATTCACATTGCATTGTACACATACGATTGAT
TGCTAGTGTTATAGACTCTCTATGATGCAAGTGTATATAATTTGGATTGTTGAGAGCCGT
AAGCGTACCATTCCTAAATAAACTATAGTTAAGACGGGGTTAACTTATTTCAGTGATTGC
GGGCGGAGCTTAGTGGGTTGCCCATTAATGGGAGTAGGAAACGGATTAACAATCACCTTC
TCATTCACATCTATCAAATCCCATTCGAACATTTTCACAATGTTGTGGAGGAACACCAGA
ATCACCATCCGCGCGAATTCATTGCCGGGACACATTCGAGGACCGCCCCCAAATGGCACA
AATGTGTAGGGGGCGGGTCCGTTTCCCTCAAACCTTGCCGGATCGAATTTCTCCGGATCA
GGGAAGTATTCCGCTTTCTTATGAGTCGAGTTCGATGTCCATTGCAGCTTCCACCCTTTT
GGGATGGTGAATCCACCATAGGAGATGTCAACAATGGCCTTCCGCCATGTTCCTTCTGAA
GGAGGATTAAATCGCAGAGTCTCTTGTGCCGCATTCCATGTATATTTCATCCTTTGAAGG
TCATCCCATTTTAGCAGCCTTCCCCCCCTTCTCTCGGGTTACTTTCAGTTGCTCTTGGAG
TACCTGGCGGTAACAGTATTGATTGAGAGCCAGATACCTCAACAGGAGTGTTACAGTAAC
AGCGCTGGTGTCGTGGCCGGCCATTAGAAGCAGTATGATGTTGTCCTTAATGTCATTGTC
ACTCAATGGATTCTCCCGTCCATCTACGTTGCATAGCAGGTAGGATAGCAGATCCTGATC
CGAGGAAGCCAAACCGCTTGCTATGTCCTCTCTCCTCTTGTCAATCACACTTTGTAGTAT
TCGGCGTAAGTGATTGCTGCCGATTCTGGCTTTGCGGTACAGAGTTCCCGGCAAATCCAC
AGGAATCTGTAGCATTCCGTTCAACAAGTCCATAAAATGATCATACAACTCGGCTTGTTG
CGGTCCTTCGCCAAGGCTGAGAAAAAGAGCGCAAGCTACTGTAAACAAGCAACGCTTAGC
AAGAGGAAACGTGTTTACTTGTTCGTTCCCAACCCAGTAACGGGTGAGGTGGTCATGGAT
AATGGAGTCGGTTCTGCCCACGAAGTTTTGCA
>contig02559 length=1159 numreads=26
TTTATGCTCCTGAATATGATTTGCATGCCATATTGAGGCTGTAGAGTAAGCACAGCAATA
GGTGCATGTTTGTACTTGGGAGAAAGACTGAATGAGAACCTCTGTAAAATCATGGAGAGA
ACAGTCTTGGCCTCCAACATGGCAAAGTTTTGGCCAACACATGCTCTTGGGCCCACAGCA
AATGGAGTGAAAGCATTTGGGTGGGTGGCTGCCTTTGCAGCACCTTCTGCAAATCTCTCT
GGTTTGAACAGGTTGGCATCTGCCCCCCAAAACTTTTTATTATGGTGCACTGCCAATATG
AGCAATGCCAGTTCTGCTCCTTTTCGAAGTGTAACAGGGCCCATCTTCATTTCTTTATGT
GCTCTTCTCACTTGCATTGTGGCAGGTGGGTATAGTCTTAGAGTTTCATATATGACCATA
GTCATCAATTTCAACCTGCTAAGCATGTCTGCATCTGGAATATCTGTGCCACAGACACTG
ATGACTTCATTTCGCAAATTTTCTTGCCATTCTGGGTTTATTGCCAGCAAGAATAATGCC
CAGTTTAATAGATTGGCAGTAGTCTCATGGCCTGCAAAGAAAAATGTCTTGCATTCGTTT
ATGATTTCATCAACAGTCATTCTCAAATACTTCTGATTGCTATTTAATTCCTTTTTGTTG
GCAGTCATCATTGTTCCAAGCAGATCATTTCCATAGCCAACATCAGTTGCTCCTTTAGTT
ACGAGCTGTAACCTGCTCTTAATTACAGCATTTAGGATTTCCCTCACCCTTCTGTCAATC
CTCCATGCATATCTGTTCTTGCTTGTAGGAATATATTGGCTTCCTGGGATAAAGACACAG
CGTTCAGCCTGTGCAGCCATACTTTGCAATACTTTTTGCAACTCAATACTTCTTTTCCTT
CTATTGAAACTAGCTACCAAATAGCAGTGTGGGAGTATGATATCTGCCGTTAATTCTCCG
AATTCACCTTGAACATCAATTTCTTTACCATTGAAGTCTTCCTGAGCCACCTTCTCTTCC
CACTTCTCAAGCATTGATGAAGTGCAACCAGCCATTCTCTTCACCATGCCCTTGAGTTTG
TCAACATTGAAGGCAGGGCTTACGATCCTTCTATGCTTAACCCACTGCAATCCATTTACG
AAAACTAGTCCCCTACCCA
>contig02578 length=1156 numreads=27
TTTTGGAATGGTGTAACCGTCATAATGAATGTCAGTTATAGCTTTCCCACGAGGTCCAAA
AACTGGGGCAAACATCCGCAGCGTCTCCTGCATTACTTGCCATGTGTATCTCATGGCTTT
CACATCCTTCCATGTGATTTCTTCTCCTTCCTTTTTGTGTGAAGCTATCTCCAATTGCTC
TTGAACTACTTTTTCATAGCATTCTGGATGAGCAGACAACAGCTTTAAAAGCACGGCCAT
TTGTGAAGAGGTGCTCTCGTAGGAGCCATCAATGAGCGCAGAAATGTTGTCGAGGACCTC
CTCATCGGTGAGTGGATTCCCTTTGTCATCTTTGAAGGAGAGCAAAACAGAGAGCAGATC
CTGAGTGCGGGATGCTAACCCTAAGCTCAGATCGCTTCTTCTCTTTTCTAGTAAAACAGA
GAAATGTTTCCTACGCTTCGAGTTTCCCTTCAGTGCTTTGCGAAAGGCAAATCCGGGGAA
GTTTATAGGAACAGAAAAATATCCGGCAAGAATAGTTTCGAGAGTCTTATGCAATTGGTG
CTGTTCCTCTCTATCATTTATATTTAAAAACAAACTGGCCGAGATGGCGAAGACCAGCTC
TCTTGCCAAACTAAGTACGTTCACTTCATCTTTTACCTTCCATACTTGGTTGATATGATT
TCGGATATGTGCGCTCATTTCGCCAATGTGAATCTGGAGTCCTGCCGGCCCAAAAACCCT
GCAACTGCTCCGCGTATGATGCGATGACTGTCTCCCGCTATAACCGAAATAGAAGTATCA
CCCGTCAGTTTCGCTACTCGATCCGACACCGTTCGGCTCAACAGCTTCTCCTGGTTCGAC
AGAATTAGGCGGTTTCCGGCTGCGCCACACAGTACTACTGTGGGTTGCCCAAGTAACGAT
GTCTTGAAGACATTGCCGTATTTCTTCACTCTTTTGTCCACAAACTGTTCGAGTGTGTTT
GATCGAAGAGCCCACTGGAATGATAACGATTCCCCAATGAGAGGGAGGCCTAATTTCCCC
GGAGGAAGTTTGAGAGAGGAGCGGCGTTTAGAACGGAGGAGCAGGATTACGATGACTATG
ATTCCAGAAACAACAGTGAGAAGAATAGCAGAGGACTGTAGCTGCGTGAATTCCTTAAAC
TTTGCAACTAGTGAGA
>contig02682 length=1136 numreads=28
TCACTTAAAGAAGTATTCAACCAATGCCTTCTGAAGAAAGAAAACAATTTAACAAGAGAA
GGGTCAGCCATAAACATATTATTTATACAAGAACAATCCTATGTGAAGCACAAAAAGCTA
AAAGAGCAGCCTGACAGAATCAGGGGTTGAGAGAATCTCAATACTACAATACCAAGAATT
TTAAGTATTTTGCTGTCCTTAAAATGAGTATCACCTTAACTTTACCGAGTGTGAGGAGCA
ACATATGACCTAAACTGTGACCATTCAAATTCCATTATGTAGAGGAGCTTCTAGGCCACA
CTGTTCTCATATATTAGTCCATATGGAAAATGACCTGAGCTCCATGTTGGGGTCGCAAAG
TGAGTAAGAACATAGGAGCATGAGTATAAGAAGGTGAAGTGACAAAAGAAAACCGCTGCA
AAATCATGGCCAACGCTACTTTTGCTTCCAACAAGGCGAAATTCTGACCCACACACATAG
TTGGACCCAATCCAAAGGGCATGAATGCCATTGGATGTCTTGAGGCCCTTGAAACACCTT
CACTAAACCGCCCTGGGTTGAAATCATTGGCATCGTGTCCCCACAAAGTAGGATCGTGGT
GGATTGCAAGGATTGGAAGCATAAGTTGAATGCCTGCAGGAATTGAGAGCCTTCCAAGCT
TCATTGGCTTGTATGTCTGTCGTAGTAGGAGAACTGCAGGTGGATAAAGTCTCAAGGTCT
CATTTAGAATCATTCCCACAATTTTGAGGCGACTTAAGTTGTCTGCGTCTGGATAATTGT
TTTTCCCGCATACTTCCAGCACCTCTCTGCGACCTCGCTCTTGCCAATCTTGATGTATAC
CCAACAATATTATGGTCCATGTCAAGAGGACTGATGTTGTTTCGTGACCGGCAAAGTAGA
AAGTCTTACATTCATCAATGATTTCCTCTATAGTCAGGCTTGCAATACTTTTTAGATTGC
CTCCCACCTGTTCATTGTTCCCAGACATCAATAAACCAAGTAGATCGGTGCCGTAGCTAC
CTGATTTTTCTATTTCAGCAGTCTTCTCCCTGGCATGTATAACCTGTCTTAAGGATCTTC
TTATTCCTTTCTCCACATTCCAGCGTTGCCTATTCTTTGTCGTAGGCAAAAACCTG
>contig02733 length=1117 numreads=10
AGAAATGCCACTGTGACAGACACACAAACAAGATCTATAACTGGTAAAATAGTTCGCGAA
ATCGACTCATATGATTGGCGAAGAGCGTCAGGCTTATTATAACTGTTCCGTCCTCATTGC
TGCTTGGTAAAATATAACACTGGCCTTCTGGTAGCATGCTGGCGTGTCCCATGAAAATAG
GCTTTCCACAACCAAAATCTGCGTCATATAGCGGCAAACGCCAGCTTGTGATTTTCATAT
TAGGGCACCTAAATGTATCAGCAGGCAGTGAAAAACCTGGGTTCAATTCCAGGTAGTCCA
ACAGAGACCGTAGGTATTCTCCATCCATCTTAATTATTTCTTCATGGATTTTACCAGCAC
CGTACCAAATCGGTTTCGACACAATGTTTCCGGAAAAATCTGTTAGGGCAGCGAAGAATC
TAGCGTTGCCAAAAAAACCAGAGGGCAACGAAGGAACCAGACGATTCCGCGCATCCACGG
CAATATATAATTTACTCTTCTGCTTTTCTGACAAATCTCGTGCGGCGCAGCAGCATTTCC
ATACATGAGCAGCCAGTGCCTCGAAAGTTGTGTAGGGTTTTTGGGTATGTTTGTCTAGGG
CTTTTTCCTTTAATGAATTCACCTGCTCTTTGCTCAGAGCGAATCGCTCAAATGAAACTT
CCTGCTTGGTTTTTCTCTGTCAATGAAGGAAGGAGGAGGTGCGTATTCATGGTGAACAAA
ACTGGGTTGAGGGGGATTCCTGGCACGGAGTGCAGACCGATCTATGATAGGCGGTAGGCG
TACATCTGAACCACGAGCTATATCACACCATGTCTTCACAAAATGTAAAGCGGAAGTTCC
ATCCACGAGTATATGGGATATTTTCAAGCCTAACGCTATCCCTCCACACTTGAACCTAGT
TACTTGGAGAATAAGCGGAGGTATTGCAGTGAGTAGGCCATCGCTGTGATTGACAGCGGG
AATAAACGGCTCCAGCTGTGAAGTCGAACCGAGATCCTTCAAGTCGTCAACTTGTGAATC
CGTCACGGCTTCCACAAATACGACGCCGTCTCCATTACAGTCGACGGCAATTCGACCAGC
GGCGTCAAAATACAATCTCCCTGCTAATGGATAAAAG
>contig02744 length=1121 numreads=12
CATCTAANANATAAGACTAATTAGTTTTACTTAATTTGTTACTTTTTAACTAACTTTTAC
GAGGAACGTCCCACCCTCCTATTCTTGAAGTCAGTGCGGATTACGAACGTTGGGTATTTA
AATCCGGTTCAACCTTACAAACTGAACTCTTGATCACGTTCGCAGCGATGCACTTCATCT
GGGTAAACGCCATTTCCTTTCCCAAGCAAATGCGTGGCCCAGCCTGAAACACTGGATATT
TGAAAGCATTCTCACTCACAAATACAAAAGATCCATTCTCATTTTCATCCTCTTTCAGCC
ATCTTTCTGGTTTGAATTCCAAGCAGTCGGCACCCCAAATACTTTCCATCCTTCCCATGG
CATAGGGGTGATAACTCACCCGCGTCCCTTTTCTCACAGTCGTCCCGTCTGGCAGCACAT
CGTCTTGCAATGCCTCTTTTGTATCAGACGGAACAGGCGGATACAACCTCATCGATTCAC
AAATAGAGGCGTGCAAATAATTCATCTCTTTCAGTTCCTCGTAAGAAAAACCCGAAGTAC
CCTCCTCTTTGCATTCAGTTAGGCGCGCAATTTCTCGTTCGATATGTTGTTCGACATGGG
GATGAGTGAATACGAGCCAGAAAAACCAGGTGAGCGCGGCGGAAGTTGTGTCTCTGCCCG
CTAAGATAAAACTGATCACAATATCTCTCACAAAATCATCGTTTGAACCCTTTTGTGGAG
CACCCATGACGCTTCCATCGAGTGACAGAAATCTCGATAAGAGATCTCGATGCGTCGGTG
CGGCACAGACGGAGATCATTTCTGTCTTCCTCGTCCGGATTACCCCCTCCGCGAAGTTGT
GAACCGCACGTATCGCCTCCCTTAATCGCTTTTCCGACCCGACGTTCAACCTGCGCATCA
CCTTCCACGCGAACGGCAGAGGATGGAGAAATCTTTTCACGATCAAATCCGTGGCGACAT
CGAACGCCTCTGCGAATTCTGAAACGGGGAGCGAATATCGAGGCAGCCGGGGTCGGTTCC
GAAAGCCACCTTACATATGTTATCGAAGCCAAATCTCTTGAGCACCTCCTGCATATCCAA
CCTTCTCACGTTGCCTTCTTCGTCGGTTGACGCTGCGGATT
>contig02778 length=1115 numreads=12
TGCCTTACCATTTCATGGCAGGGAGAATGAGGTTGAATACAGACGAGGGGAGGTTGGAGA
TTGAGTGTAACAGAGCTGGGGCCCTGTTTGCAGCTGCTTCATGTGACCAAACTCTTTCTG
AACTGGGGGATGTAACACACCCAAATCCAGCTTTTAGAAGCCTGGTTCTCCAACCCAGCA
ATGCTAAAAAGTTTGGGGACACGCCTCTGCTCATGATGCAGGTAACCAGATTAAAATGCG
GCAGTATAGTGCTGGGAATGTCTATGAACCACTCATTATTTGATGGGTTTGGAGCGATGG
AATTCATGATGAACTTCTCTTCTGTAGCAAGGGGTCAGGGAGTGATCACTCACCCACTTC
CGGACCGGACATGTTTGAAAGCCAGAGATGTTCCAGAGATCAAATATGAGCATTTGGAGG
CCATGAAATTGAGTGACATCCCAGAAGAGATGAGAAATTCCTTCACAACTGCAGACGTAG
CAGATTCTGACGTCGCCAGTGTCTCTCTTCCACCTGATTATAGCTATAAGGTGTTTCCTT
TTACCATAGACAAGCTCGAGAGACTAAAGAAGAAAGCCATGGACGATGGTAATCTAAAGA
AGTGCTCCTCATTCGATGCCATTGCAGCTCTAGTATGGCAGGCTCGAACCAAGGCCATTG
ATATGCCTCCAGATCAACCTTCTAAGATGTTTTTTGCCGTGGACATTCGTTCAAAAATGG
ATCCTCCATTGCCAAAAGGATTTGCAGGCAATGCTGTTTTCTGTGCATATTGCATAGAAC
CAGCAGGTGCAGTGAAAGAGAAGCCATTATCCTTTTGTGCAGAGAAAGTCCAGGAAGGCA
TATCCAGAGTCACAGGCGATTATGTTCGGTCATCCATGGATTTCAGCGAGACATACAAAT
CAATTCCAGCATTACCAGGAGGCATATTTCTATCTGCATGGTGGAAAATTCCATTTCATC
TTGCTGATTTTGGATTTGGAAAGCCTATCTAATGTCGGGACCTAGTTGTGAATGCCTATG
GTAGAATTTCCCCTGCTACTCTCCAATGGAAAACAGATGGTGGTCTCAACCTCTACATTG
CCCTAGTCGTGGAGGCAAGGCACGACAGGGATAGG
>contig02781 length=1116 numreads=15
CCTATCCCCCTGTGTGCCTTGCCTCCCACGACTGGGAAGGCTATTCCACAGTAAATACCT
TTTGTCGATGAGGACTATTATTGGGAAATACAGTATCCTGGCCGTGCGCGGAGAACTTCA
GAGGAAGCTCCATGGCACTGTTAACAAATTCTTGAGCGCCGAGAAGCTTAGCTCGGAATC
CATCGCCTATATTCAGAATATTTTTGAATTGGGTATGCAGAAATGGGAGGGGCACAATAG
AGAATTGCATCTTCAAGAGGAGATTCATAAGGTTGTTTTGAATTTGATGGCAAAGAAACT
TATCGACTTAAATCCAGAGGAGGATATGAAAGAAATCAATAAACTCAGGGCTCTCGATGA
CTTGGCAGGAGCGATAGTAACCGTTCCCCTCAACATCCCCCGGCTCTCCTTTCTCAAGGG
GAATTAAGGCTAGGAAAACTGTGCTACAGAAGATTCACGAGTGCATAAAGGAGAGGAAGG
AGCATCCGGAAGTGATCCGCAATGATATGTTGACGCATCTAGTAAAAGACGGCAGCTTTC
CTGAGGAGATCATTGCAGACTTGATAATGTCTCTCTTCTTTGCATCTTACGAGACTTCCT
CCAAAGCCCTCACTTTCGCTGTTAAATTCCTCACAGACACCCCGCGCGCATCGGAGGAAA
TGAGGGCAGAGCACGACGCCCTCGTGAGCTCCAAAGGCGATGGAAAACTCACATGGGACG
ACTACGCCTCAATGAAATTCACTCACTGGGTGATAAAAGAAACTCTTCGGTTGGGCAACG
TTGCCCCCGCAGTATTCAGAGAAGCGGCACAAGACATCAAAACTAAAGATTTTGTGATTC
CCAAGGGATGGGCAATCTTGGTGTTGCTGAATGGCACGCATTTGGATGACAAGAATTATT
CGGATCCTCTCACATTCAACCCATGGCGCTGGCAAGACGAGCCTGCTCTCGAACTTTCCA
AGAACCCATGGTTTCTGTGTTTCGGAGGAGGCGCCAGGTTTTGCCCGGGATACCATTTTG
CCAAACTTGAAATGGCTCTCTTTCTGCATTCCTTCATTAGTAAATTCAGGTGGGAGGGCG
GTGGAAGGAAGAATGAGCTTCTATTACTTTCCCTAC
>contig02937 length=1084 numreads=9
GACTGTTTTGAACATGAATCGCAACTGTCCGGATTAGCACTTTAAGTTGCCTGTATACTA
TACTCCAGGGCACAATACGGAGTTAGTGAAGCTACAATGATTTCTATTTCTATGCAGGCT
CTTTATTCTAATAACCTTCAATTGGATTGAGATCTGGGAAAAAAGTTTTATGGAGAACCC
ATTGGCAGGGGAGGGGAGGGAATGGATCTGCTGAAATTTTTTCGTTGGAGTCAACTGGGA
GGTAGCTGCTGAAAGTTCTAACAAAATGATGGATGAACAGTAATATCTCCGTCTTTGAAA
ATTCCCATCCTGGGCATGTGCGCAGGCCTCCTCCGAATGGTAAGAATGTGTAAGGAGCCA
CATGCCTTCCATCATGCTCGAATCTTGAAGGCCTGAATTTGCCCGGTTCATTGAAGTACT
CTTCTTTCACATGTGTACTGTAAGTTGTCCATAAAACGATCCATCCTTTTGGAATTGTGT
AACCATCATAATTAATATCAACCATAGCCTTGCGGAATGATCCAAAAAGTGGAGGGAACA
TCCTCAGTGTTTCCTGCACTACTTGCCATGTATATTTCATAGCTTTCAAATCCTTCCAAC
TGATTTCCTCTCCCTCTTTTTTATTGGCAAGTATTCCAAATTGCTCTTGAACTACTTTGT
CATAGCATTCTGGATTGGAGGACAGCAGCTTCAATGTCAAAACCATTGGTGAAATAGTGG
TATCATACGAGGCATGAAGTATAAGAGAAAAATTGTCGAGGATCTCCTCGTCTCTCAGTG
GATTTCCTCTTTCATCTTTGAAGCTGAGCAGCACCGAAAGAAGATCTTGATTACTTGAAG
CTTTGCCAGAAAGCAGATCGCTTCGTCTGCTTTTTATTAAAGAATGGAGAGCTTCATCCA
GCTTCGAACGCGCCTCAACGGCTTTACGAAAGCGAGTTCCTGGAAAGTCGAGGCGAACAG
CCATACTTCCTGCAACAAGACTTTCCAAATGATGATGAAGTTGCTCCTGTTGGGGCTCAT
CATTTATATCGAAAAACAGACTGCTTGCAATGGAGAAGACGAGCCCTCTTATCAAAGGAA
GCGT
>contig02969 length=1078 numreads=8
GACTGGTTAGCTAAAAATTGTAGCTCAGAGGTGTAGGATGCCATGGCTATTTCCGCGCCT
TTGAATCCATAATCAAGGCTTGGGTTAGGGCCGCCACTGAGGTTGGAAGGAAGACCATTG
TTGTAGAAATCATTTACGAGCTCGCTGAATTGAGCAAACATGAGCTTACCGATGGCAGCA
AGGGCAAGTCGAGTGTTGTCCATAGAAACACCAACTAGGAGTGCCTTGGAAATTACCACC
ATGGAGGGCCTTGTTTCGGGCCACATCTATCAAGGGATTGTCATTCACAGAATTTATTTC
ACGTTGAATCATCCGAGTGGCTACACGAATCACTTCAACCAAAGGACCAAGCCATTGTGG
AGAAGTCCTCAACGCATATCTGTCCTGCTTGGGCTTCTTCAACGGGTCCATCTCGTGCAA
CTTGGCAGCAGCTTTCATGTAAGAACTCCCTCCAACACATGTTCCATAATGGCCGCCGCC
TCGATCTGACCCGGGTGGTGCTTCAACCGGTGCGTCAGATGGTCCGTGAACTCTGGTTTC
CCGTTCATCACTTCACAGAAAACCGCAGAGGACACCTCCGCCAACAGAACCAGAATGTTT
GCATCGTACAGAACCGTGGACGCCAGGCCCGACCCGACTGCTGTTCCGTTAACCAGCGCC
AGACCTTCCTTTGGCTGCAGCTCGAACGGCCCGTCCAAAACACCCGCGGCCTTCAGCGCT
TCGACGGAAGACATCACCGACCCGTCCGGACCGACGGCCCGGGCGTTGGCCCGCCCGGTC
AACACACCCGCGATGTAACTCAACGGGACCAGATCACCCGACGCGGTTATCGTTCCCCGG
AGCGGTAACCGCGGGGTCACACCCGCGTTCAGAAGTTTCCCCATCGCGTCTATGATGTCC
CACCGGATGCCGGAAAATCCCTGCAGGAGTGTATTCGCCCGGACCAGAACCGCCGCCCGG
GAGGTCTCGACGGGTAGAACGTTTCCTTCGCCCGACCCGAACATGCCGGCGTTCAGAACC
GGATGAGTCCTTTTGTCAGGGCTTTCCGTTGTCGGTCCGTCTGTGGAGGTTGCGCCGA
>contig03004 length=1074 numreads=45
ACCAGTTGTTGAAAGCAAGGTTGATGAGTGGATAGCATTTTGAGCATCATTGTGAGAACT
GAAACGGTTGTATCAAATCCGGCCTGCAGTAAGAAGGAAATATTGTCTAGAATCTCGCAA
TGTCGAAGGGGGTTCCCAGATTGGTCTTTGTAAGCCATTAGAATGGATAGAAGGTCCGGA
GCAGAGGAGGAGGATTGATGAATTATGCGGCGCTTCTGCACTAAATTAGATATAATCTCA
TCCAGCTTGGATCTTGCGATCTCGGCTCTGCGATACTGAGTTCCGGGCAGGCTCAGCGGG
AGACTCACGGTGCCCAGTATGATAGCTTCTAAAATATCGCAGAGCTGTTCTTGGGCATGT
TTTCTTCAAGATTGAAGAACAAGGAACTAACAACTGACACCACCAATCGTTTCATTAGTT
GAACCACCTTAACAGGTTGATCATCGTGCTTGTCTGCGCACAGATTTAGCCGAATGGCCA
AACTCATTTTGCCCACATGCCTCTGTAAAGCTTCCGGATTAAGAAAGACCATTATCCCAG
CACGAAGATACCTATATTCGTCTCCCGATTTTGAGATGAGCGAATTTTTTCCTGTTAATT
TCGTCAGGGAGGAAGGCCAAGACGCTACAAATAGCTTGTTCTCGTTAGAAAGAAGCAGTC
GATTTCCCGTCGGCCCTGTAACTACCACTGTACGATGGCCTACTAAGCGGGTCTTGAAGA
CATGACCAAACTTCCTCACTCTCTCATTGTAGAACTGCTGAGGATTGCTTGATCTAAGAG
AATGGATGAGATGTAGTGTCTCTCCTACTAAAGGGAATCCCAAACATCCCGGGGGAAGAT
TTGATTTTCTGCTTCTCCTGTATTGCAATTCTCTGCCATAGTCCCACACCCAAACCAAAT
ATCCCGTGAGCAGAACTGACACCAAGGCAAATCCCGCACTCAACCAATTCACGTCACTCA
CGAAAGACAAGGGCTTCGGAATTTCTATGGCATCAAATAAACCCATCTTTCAGCTTCCCA
CAACGAAACGACCTAATTCAACAGTCGTGGGAGGCAAGGCACACAGGGGATAGG
>contig03483 length=995 numreads=5
CCTTTCTTTTCGTACAAAACCCTCACTGCCGTCATCTCGTTTTCCAGGCGGTCGGACAGC
CGCTTCTCGAACTCGGCGAGCCGATCCACCAAGGTGTCCGTCTCAATGCCGTCTTTTTTG
TTGGAGAGACAGAATGGAATCGAAACAACGACTGTTTCTAGGCCGTAACAAGAGGGGAAG
GCGTGGGGTCGGCAGGGGGAGGTTCCAGGTAGTGTGTAAACAAGGCGACCGCTTTGGTCG
TACATATAAAAGACCTCGCCTTTGTTGTCGTTAGGGTAGGCCGCATTCGTCTGCAAGGGT
GGAACGACATTCTCCACGACTTTTACTTAGGGCGTTCTTCGTAGCTGCCGAAGGTCCACC
GCCTGGCACATTGCTGTTAAATTAGCGAGGCGGATCATGAGCTTTAAGTATATCCAACGC
CTCATCCGTCTTGCGGGCGGAGATGAGCGCCAGAGAGTTGATGTCCTGGTTGTGCTGTTC
CGCGCTGTGCACGTGTGTGGTCACGGGATTCGCCAGGTACTGAAGCTCGGAGCTGTAGGC
GGCCATGGCGATGTCGAGCCCCTTGAGGCCGTAGTCCACGCTCAGGTCCGGCCCCAGGGA
GAGGTTCCCCGGTAGGCCGTTGCTGTAATATTCGATCATCAGCTCCGTGAACTGAGCGAA
CAAGACGTTCCCACGCCCGGCGACTGCGATGCGCACGTAGTCCATGTAGAAGCCGACGGC
GCTGCCCTGGAAATTCGCACCATGGAGACGCCCTGTCATTGGCGTGGTCAATGAGTGGGG
TTATCATTGGCGGAATTGACCTCCGTCTCCACTGTAGTGGTGGCGTTTCTGATTGTCTGC
ACCAGAGGAGCCAACCACTGCGGGCTCGACCTCAGAGCATAGCGATCCTGTTTCGGTTTC
TTCAGCTTATCAATACTGTAATACTCCCTCGACAGGTCCTGAAACGGGCTCGACCGCAGC
AGCCACTCGAGCAGCTCCGCCGATTCGNTCTGGCC
>contig03531 length=997 numreads=23
CCTTGCCAACATTGTGTGGGAGAACCAGGCTTGAAAAGCCCATAATCATAGCTAATGCTG
TTCTCTCTGCCACTCAAATTATTGCAGATAATCATAACCCAACCTTGTGGGATGATCATT
TCGTTTTCAATTTCTCTTTTCTCGATCAGGCTACTTCTAATATTAAACATTCTGAAACAC
TTGTTAAGGAGATCAAGGACATGTTCAATGCAATGCCCACTTATCCTTCATCTGCACATG
ATCTCTTTCAATCTCTTTCCATGGTGGATAATCTTCAACGCCTGGGAATAGATCGCCATT
TTCGAAAGGAAATAAAAGCAGCCCTTGATTATGTTTACAGGCATTGGGACGAGAGAGGCA
TTGGATATTGCAGAGAATTCCCCAATTCCAATCTCAACAGAACGGCCTTGGGATTTCGAA
TATTTCGCCTCAACGGATATGACGTTTCTGCAGATGTATTGAACCGCTTCAAAGGGGAAA
ATGAAGAATTCTTGGGCCCTACGTGTCAATCAGAGGGAGACATAAAATGCATTCTGAATT
TATTTCGGGCATCACTGGTTGCGTTTCCAGGGGAGAAAGTAATGGAGGCGGCCAAAGATT
TCAGTAGAAGATATTTAGAAGAAGCTCTGCAACACATTGAGAGCTTCATTCTATCACGAG
AGATAGAATTCAATCTGGAGAATGCAGGGCACAACAGTGTGCCTGCATTGGAATCAAAGA
ATTATATGGACATATATGGAGCAGACATGTCATGGGCTAACAAGAGTACATTTAGGAAGA
AGGTTTTGGAACTGGCAAAGCTGGATTTCAATATTAACACCAAGAGTTTCAAGCAGATGA
ATCTTCAAGTGTAAAGATTTAAAACCATAAAGTGTATGGCTCTGCTGAACTAGTATTACA
TAAATTATGTTGAAAAGGTTTCCAAATGGAAGCACCACAAATGTATATATCTGTCATTTG
CATATGTAAATGTATTGAACGTCTTCTTTAAGCTATT
>contig03656 length=972 numreads=40
GTGAGTAGAATTTCCTTCAACCTTGTCTATAAGATTTTGAAATATGGTCATGTGAGAAGG
CTCCAACCCTAATATATATTAGTATACCATCTGGATCTTTTTGATGGGGCAAAAAGAACA
CAACATCCGCCCATCCTGAAACTACAGGCCCTCCATGTAGAGACTTAATCCCCCCTCCGA
ATTCCATGTCACGAAATTGCATATGCTTCCAGCTCGATACAAGAAACCCATTCTCTAAAC
TTACCACTCCATCATATAATTCAAGCCAGTCTATTGCCGACCTCACATAGTTGTAAGTCA
GTCTATCAATAGCTTCTTGCAGCCTTTTTACAGTCTCATAAAATGGCTGCTTCAGTAGTT
CTTTTGCAGTTACCTTTGCATATGCTGGTAAACATGCATTACCCGTAAACTCGCGTTGAA
GTGGAGGTACAACCCTCGACCTTATTTCGACTGCATAATGAACAGTAGAAATGTCATCTT
CCTTCATATTTGCGATTGCAGCAGTCCTCGCCCGCCACAGATGCGCCACCGCTACAATAA
AACTTGTACACTGCTCAATCCCTCCATTTTTGACCTTCATCTTCAGCTCCTTCAGCATTT
CTCCTGATAACGAAAACAGCCTAAAAACATGCTTTTCTGACGGTTTGTTGAGGGTAACTT
TAGTATGCCATAGATCCTTGTTTCTCTGCGTCATAAACGAGGAAACAATGGCATCTTGGT
TAGTTTCAGAGGGCTTAAGAAATTCTTCATGTTCGTAATTTATCTGGAGAGGTGATCGAG
CCTTCAAGCAGGTACGGTCATTCACTGGTACAAATGCTAGCTCTCCTTTTATGACCATGT
TTGTGAAGTTTCTCGCAAATTCCTGCAGTGGAAACCCATCCATAACACTGTGATTTAATG
CAGTTCCCAGAGCAAAGCCACCACATCTAAACCGGGTTATTTGAAATGATATGAGAGGGT
CGTCTTCTAGTA
>contig03688 length=974 numreads=27
TGGAAGTGACCAGTCAAACGCCTGCACCAGAACAGCAATGGCGTGTTGCATCTTCAAATA
TGCGAGATTAGAGGCGGGACACTTTCTTCTCCCACTAGAAAATGGTATGTATCTCATGTC
ATTTCCAGACACATTTAAGTCTGGACAGGCCTCAAATCGTTCAGGCCTGAACTCGAAAGG
CTCATCCCACAATTTAGGGTCATGAGCAATACCCCATATGTTCACAAACATGACAAACTT
AGCAGGGATTTTGTAGCCGCTTAAATCTACGGCCTCTTCGTTGTAATGCGGATCTGTCAA
CGGCACGGGCGGATGAAGACGGAGAGCTTCCTTAACAACGCTCTCCAGATAACTAATTCG
GCAGATGTCGAACTCCTCCACTAAACGGCCATTAACGGTGTCGTCAATTGCCTGTTGAAG
CTTCTTCAAAATCCTCTGGTTTTGGATCAGCTCAGCCATAGCCCACTCGATACCGGTTGC
GGTGATATCCACGCCGAACAGGAAAACGTCCGTCATCAAACCCATGAGAGATTTTTCTGT
CAGTTGTTCTTCGCCTTTAAGTGACAATAAAATGTGTACAAAATCCTTGGCCTCCTCAGC
ATATTCATTCTCCAGATCTTTCTTATGGTCGTCTAGGATGAGCTTGTAAACCCTCTCTAA
TCTTCGGCTTACCTTTCTGATTCTGCGGTCGTATCCCTGCAAATCGAACCAATCCAGTCC
AGGAACCAGGTCGCTGACAATGAGTGCACCAATAAGAATCATGGCCTCCTTCACAACCTC
CATAAACAACTCCATCTCCTTGGCCATGGGATGCTCCGGATTGGAATACTTTTTACCAAA
CAACATCCTTTTCACTATACTCAGCACCAGAGAATCACACATCTTTCTCATATCAACAAC
AACACCCTTTGGAGATCCGCCTGCAGCAATACCATCTACCATTTTTAAAATTTCTTCCCT
GCGTATTTGTGACT
>contig03702 length=974 numreads=7
GGCTTTGAATTTTGTCTGGTTCATTGAAGTACTCTTCTCTCCCATTTGTACTATAAGTTG
TCCACACAATTGCCCATCCTTTTGGAATTGTATAGCCTTCGAACTGAATATCAGTGATAG
CTCTTCGAAACATTCCAAAAGCTGGAGGGTACATCCTTTAGGGTTTCCTGAATTGCTTGC
CATGTATATGGCATAGCTTTCAGATCCTTCCAATTGACTTCTTCTCCCTCCTTTTTACTA
GCAAGTATTCCCAACTGCTCTTGAACAACTTTTTCATAGCATTCAGGATTGGAGGCGAGA
AGCTTCAATATCAAGACCGTTGGTGAAACAGTAGTGTCATACGAGGCATGAAGCATAACA
GAGAAGTTGTCGAGGATCTCCTTGTCTGTCAGTGGATTCCCTTTTTCATCTTTGAAGGTG
AGCAAGGACGACAGAAGATCTTGATTACCAGAATTTAGGCCCGATCTCAGCTCTCTTCTT
CTGTTCTCTATCAAAGCAAAAAGAATTTCGTCCAGCTTCGCCCGTGCCTTGACAGCTTTA
CGAAAAAGAGTTCCTGGAATGTTCAGAGGAATAGTCATACTTCCCACAAGTATTGTATCC
AGCAGACCATGGAGTTGCTCACGTTGTCTGTCATCATTTATATTGAAGAACAGGGAGGTA
GCAATGGAGAAAATGAGGCCTCTAACCAAAGGAAGCACCTTCACCTCATCTTTTCCCTTC
CATTTGTCATCGAAATGACGTTGCATTTCTGAATTCATTTTCCCAATATAATTCTGTAAA
GCATGGGGACCCAGAAATCGACCCAGAGCCGAACGTAAGATGCGATGGCTCTCTTCTCTT
TTTGGCCGCAACGGAATCCTCCCCAAACAGTTTCAGGAAAGACTTGGGCCCTGCGGACTG
CACCAGCTTGTCTTCGTTCGACAGAACTAAGCGGTTTCCCGCCGGCCCGCAGAGTACCAC
CGTGGGATCCCCAA
>contig03710 length=957 numreads=18
TGCAGGTACCCATTGATTTGCCTGGTACAAGGTACCGCAAAGCCAAATTGGCAGCTAATG
CCATCAGGCAACAACTCACAAACATTTTTGAGGAAAGGAGAATTGCGTTGGGAACGGAAG
TGCTTCTGCTGAGCAGGATCTGCTGTCTTTTCTCCTGTGTAATACAGCGATGGAGAAAAG
TCTATGACAGATGATGAAATCAGAGACAACATACTTTTGCTTCTCTACGCAGGCCATGAT
ACCAGCAGCTCTACCTTAACTTCGCTGCTCAAGTTCTTGGCTGAAAACCCCCATTGCTAC
GACCAAGTTCTGCAAGAGCAGCTAGAGATCGCAGATTCAAAGAAGGAAGGGGAACTCCTA
GAGTGGGAGGACCTTCAAAGAATGAAATATTCCTGGAAAGTAGTTCAGGAAACACTTAGA
TTACAGTCTCCGGCTCAAGGAGCCTTCCGGCTGGCTATCAAAGACTTCACATACGCTGGA
TTCACTATTCCTAAAGGATGGAAGGCACATTGGACGGTGAACTCTACCCACTTCAAATCT
GAGCATTTCAGAAATCCAGAGAAATTTGATCCGTGTAGATTTGAAGGAGCAGGGCCTGCT
CCGTATACATTTGTTCCCTTTGGAGGTGGGCCGCGGATGTGCCCAGGCAATGAATTCGCT
CGAATAGAAATATTGGTGTTCTTGCATAACATTGTGAAGAATTTTAGATGGAGCCTCGTG
AATTCTGATGAAAAAGTAAGCATAGATCCAATGCCCGTTCCCCTCAATGGACTGCCAATA
AAACTCCTTCCTCACCAACTTTGAACTGTGATTCCAAAGTTTTTTTTTAATGCTCTCCTT
CTGTGTTTGTTCAATGTCAATTGTATTAAGAATGGTTAATTTTCTGTAAGTTAAGAATTG
ATGGGAGACGTGGATGAGATTTGACGGTTGATTCTATCCGTCAAACCAACAATTTAT
>contig03856 length=911 numreads=6
TAACAATCTCCTCCCTAACTAACTTAGTGAGGACTTCCCTTAGGTTACGAAGTAGGAACG
GGTCTGAAGAAGATGAAGTAAGGGAATACAAAGACATTGTACAATGCACTCGCCTGCACT
ATTCTTCATCTGCAGACGATCTGCTAGAGCTACTTACAGTGGTGACATGTAGAACCTTAG
GTATCGACCGATATTTTTACAAAACGAAATAAATCAACTCTGATTATGTACACTAGGTTT
GTATGATTATACAGCCTACAATATGTATTCATAGTAAAATTCAGAGCTAGAAAAATTATT
GAGTGGCAGGTATTGGGACGATGAGAGAGGTATTGGTTGTGGTAGAGACAGTCCTTGCAC
TGATCTGAACACCACAGCCTTGGGACTTCGAGTCCTTCGACTGCACAGATATGGCGTCTC
CTCTGATGTGTTGCACCACTTCAATGGTAAAGATGAATGGATACTCAACGCATATGGTGA
ACCAAAGGTGAAAGAGGTCAAAACCATTCTGAATTTATTTCGGGCTTCCATTATTCCATT
CCCTAGGGAGAGAGTTATGGATGAGGCTAAAGCCTTCGCTATTACATATCTAAAAGAAGC
TCTGCACAGTATTAGAAACTCGAATCTTTCTCGAGAGATAGAATTCAATATAGAGTATGG
TTGGCACACAAATGTGCCTAGATTGGAGGCAATGACTTATATCGACATATATGGAGAAGA
TAGTTCATGGGGAGAAAAAATAATCAATAATAAGTCACATAAGAAGAATTGGGATCTTTT
GGAGCTAGCAAAAATTAGACTTCAATATGATACAGTCAATACAACAACGAGAACTTCAAT
CCTCTCTCGATGGTGGGCAGAATCGGGCTTATCTGATCTAGCGTTTGCCAGGCATCGCCA
TGTGGAATATT
>contig04040 length=933 numreads=16
GACTGTCTCACTGAAATATTTGTCGTTCAGATGTGTAGTTTGGGTTGCCCAAAGAAGTTG
CCACCCTTTGGGAATGGTGTGACCATCATAATGAATGTCAGTCATGGCTTTGCGAAATAT
TCCTGCAACTTGAGTATAAATTCGTAGCGTTTCCTGAATTGCTTGCCATGTGTATTTCAT
GGATCTCAGATCCTTCCATGAGATTTCTTCTCCTTCCTTCTTACCAGAAAGTATCCCCAA
TTGCTCTTGAACTACTTTTTCATAGCATTCTGGATTGGCATACAAAAGCTTAAAAATGCA
GGCCATTGGTGAATTGATGGAATCATAGGAGGATTCAATAAGGGAAAGAAAATTGTCGAG
GAGCTCGTCATGGGTCATTGTATACCCCCTATCATCTTTGTAGGTGAGTAAAACAGAGAT
GAGATCCTGATTAGCAGATGCCAATCCGGAGCTCAGATCGCTTCTTCTCCTTTCTATTAA
AGAAGAGTAAACTTTCTTGAGCTTCGCCCTTCCCTGAAGTGCTTTATGAAAGGTGAATCC
GGGAAGGTCTATGGGCATGGAAACATGTCCATCTACAATAGTTTCGAAAATTTGATGCAA
TCGATGCAGTTCCTCGCTATCATTCATGCTGAAAAACAAGTTGGAGGAAACGTTGAAGAC
CAGCTCTTTTACCAAAGGAACTACGGCAATTACATCTCTTCCTTTCCATTTCTCGTTGAT
ATGATTTTGGATCTGCGCACTCATTTTAGCTACGTAAAGAGGCAGCGCCGAAGGGCTCAA
AAACCCTGCGAATGCGGCACGTACACTGCGATGATCATCTCCCCTCTTCATGGAAACGGA
TTCCCCACCAAGGATTTTCGCATATCGACCGGACCACGACAGGTGCATCAGCTTCTCCTC
GTTGGCGAAAATAAACCGGTTTCCCTCATTGCC
>contig04331 length=895 numreads=7
AGAAATCTGACGAGCTGGGTTAAAGAACAGCAGTGGTATCGTGACCTCCTATCATGAGCA
CAATCAGGTTATCTATGATCTCATTCTCAGTAAGGGAATTGTTGTTTTCATCCTTCAAAG
TTATCAGCCATGACATTAAATCCTGGTCAGGGGCGAACCTTTCCCTCTGCTATTTCTCTC
TTCCTCAAGTTAATCAAGGAAGAGAGTCTCTTAACAACACGACCACGGGCTCTTAAGCCC
TTGTTGAAAGTGGTTCCGGGCAAATTCAATGGAACAGACCAGATAGCCTTCATCAGTGTG
ATGGATTCTGTGTTCAGAATCTGCCTCTCTTTGGGATCCTTCAAACCGAAGAGCAGATCA
GAAGCAACTTGGAAAGTGAGCTGTTTCATCAAGGGATACGCTAAAACAGTGTCTCTCCCT
TCCCAATGCTCAGCAAAATGTTCCTTAACAACGCCCTCCATCCTCCCCACACATTTCTGC
AGGGCTTCCGGCTTCATGAATGTCATGATGGCATTTCTGATCCTCTTGTGCTCATCTGCA
AAAAGCTCATTAATATTTTTAGACCCAAAAATCCTCACAAAAGTGGTGGGCTGCTTGTTG
ATGATGGTGTTGTAGTCATTCTGGAGGAGAAATCGGTTGCCCGCTTGGCCAGTGAGGACG
GCGGTGGGGCAGCCCATTAAGGAGGTTTTGAAGACAGGGCCATATTTGGCAACCTTGTCT
GCAACCCACTTGTCGCACTGATCAACTTTCAATGCATTCAAGAATCCAATGGTCTCTCCT
ATCACAGGCAGCCCCAGATTTCCAGGAGGAAGGTTTTTTCCCTCTTCCAGGGCTGAAAAT
CTTGGCTACAAGCACAAATATTATTGAAGCAAGTGCGACAGTGGACAAGATAAGA
>contig04487 length=877 numreads=8
AATGAATACGAAAGGTGGAGGAACATCCTCAAAGTTTCCTGCACCACTTGCCATGTATAT
TTCATGTCTTTCAGATCTTTCAAGCTGATTTCTTCTCCCTCCTTTTATTGGAAACTATTC
TCAGTTGCTCTTGAACTACTTTGTCATAGCATTCAGCAGAGGAGGACATGAGCTTGAATG
TCAAGGTGAGTGCTGAAGTTGTGGTGTCATACGATGCGTGAAGTAGCCCGGAGAAATTAT
CGAGGATTTCCTTGTCTGTCAGAGGATTCCCTCCTTCGTCTTTGAAGGTGAGCAACACGG
AGACCAGATCCTCATTACCAGATGCCAAACCCGAGCGCAGATCGCTTCTTCTCCTTTCTA
TCAGAGAAGAGAGGATTTTATCCAGCTTCAACCGTGCCTCCAGAGCTCTCCGATAACTAG
TTCCTGGAAAGTCCAGCGGAATAGAAAAACTGCCCGCAAGTGCAGTTTCCGCAAGATGAT
GGAGTCGTTCCTTTTCTTCCTCGTCATTTACACCGAAAACAAGGCGGTTGCAACGGAGAA
GACATTCTTTCTTACCAAATCGAGCACCTTCACTTCATCTTTTCCCTTCCATTTCTCATT
GATATGATGTTCGATTTCTGACCTCATTTTCCCCACATAATTCTGTAACGACCCGGGACC
AAGATATCTAAGCAGTGCGGCGCGTAAGATCCGATGCTTCTCTCCGTTTGTGTTGGCAAT
GGAATCCTCTCCGATGAGTTTGATGAAAGCGCTCGGCCACGATGACTCCACCACCTTGTT
CTGGTTGGCGAGCACTAAACGGTTTCCAGACGGACCGCAGAGTACTACCGTCCGTTCTCC
GACTAGTGATGTCTTGAAAACACCACCAAATTTTTTT
>contig04496 length=879 numreads=15
AGAAGACAGATTTACATGTCAATCTGATTGAGAAAATGATGGTTGGGCCATCCCTGCCTC
CGCCCAAAACCACCCTGCAACTCTCCTCCATAGACAATCTGCCAGGGGTAAGAGGAAGCA
TTTTCAATGCCTTGTTAATTTACAACGCCTCTCCCTCTCCCACCATGATCTCTGCAGATC
CTGCAAAACTAATTAGAGAAGCTCTCGCCAAGATCCTGGTTTATTATCCCCCTTTTGCTG
GGCGCCTCAGAGAGACAGAAAATGGGGATCTGGAAGTGGAATGCACAGGGGAGGGTGCTA
TGTTTTTGGAAGCCATGGCAGACAATGAGCTGTCTGTGTTGGGAGATTTTGATGACAGCA
ATCCATCATTTCAGCAGCTACTTTTTTCGCTTTCACTCGATACCAATTTCAAAGACCTCT
CTCTTCTGGTTGTTCAGGTAACTCGTTTACATGTGGAGGCTTTGTTGTTGGAGTGAGTTT
CCACCATGGTGTATGTGATGGTCGAGGAGCGGCCCAATTTCTTAAAGGTTTGGCAGAGAT
GGCACGGGGAGAGGTTAAGCTCTCATTGGAACCAATATGGAATAGGGAACTAGTGAAGCT
TGATGACCCTAAATACCTCCAATTTTTTCACTTTGAATTCCTACGAGCGCCTTCAATTGT
TGAGAAAATTGTTCAAACATATTTTATTATAGATTTTGAGACCATAAATTATATCAAACA
ATCTGTTATGGAAGAATGTAAAGAATTTTGCTCTTCATTCGAAGTTGCATCAGCAATGAC
TTGGATAGCAAGGACAAGAGCTTTTCAAATTCCAGAAAGTGAGTACGTGAAAATTCTCTT
CGGAATGGACATGAGGAACTCATTTAATCCCCCTCTTCC
>contig04938 length=840 numreads=22
CTTGCCATCTCCATGGGTTGAATTTGTATGGGCTATCATAGAGGTCTTCATCCAGGTGAA
TGGATCTGAAGTACGTGAACACACACCATCCCTTGGGAATCAAGTGCCCTTTGACCTCAA
AATCCTGCAGTGCTTTTCGCATTACACCAGTTATGATGTTCCCCAAACGCAAGGTCTCTG
TAATTACATCCTGAGTAAATGGTAATGACATGTAATCACTCCAAGTTACTAGTTCTTTCT
TCTCTTCCTTGGACTTCTTGAGCTTCATGTTTTCTTCCTGTAATTGTTGTAGTGCAAGTG
GGCAACCGGTAAGGTATTGAACAGCTAGTGTCATAAGCATCGGTACAGAGTCTTCTCCTG
GAATCATTAAATCTATCATGTTATCTGAGATAAGGTCTATAGTGAACTTCCCCGTTATAC
TGTTTGTTTCATGTAATAATACATCCAGGACATCCTTCTCTCGAGTTTTGTTGCTATCAA
TACTTTGTTCCTCTGTCTTGTATGATTCTGTGCACCATCTTCACCATGTTTGCTTTTGCC
TGCAAGGACTTGTAAAGCCTTGTTCCGGGGAATTTGACCGGAATTGAGACCAAACCCGAA
ATAAACTTTCTGAATTCTTGTTTTAAGTATTCTAACTCTTCACCGGGGTTAAGACTCATC
AGGGCCTTCAACAGCACCTGAAAAGCTATCTTTTTTGTTTCATCTTGGATGTAAACTAGT
TGACCATCCTTCCAATTTTTCATAGAATCTAGCACATACTTCTCAATGTCCACGGTTATC
TGTTCTTTTAACTCTGGAGATTTGAGAAAACTACCTATGAGACCATGCAACCTTTTCTGC
>contig05556 length=786 numreads=19
CCTATCCCCTGTGTGCCTTGCCTCCCACGACATAGGAGGCATGGAGCAGAGAAGAAAAGT
TGTCGAGTATCTCGTCATTGGTGAGTGGAGTCCCTTTGTCATCTCTGAAAGTGAGCAAAA
ACAGAGAGCAGATCCTGAGTGGCTGTTGCCGATCCAGACTGCAGATCTTCTTTTCTCTTT
TTAATTAAAGACAGCATAATTTTGTTGAGCTTGGCCCGTCCCTGGAGTGCTCTATGGAAA
CCAAATCCGGGCAAGTCAATCGGAAGAGCAAAACTTCCGACCAGAATAGTTTCCAAAAGC
TTATGCAGACGATCCTGTTCCTGCTTATCATATATGTTGAAAAACAAGATGGCCGAAATG
TTGAAGACGAGCTCTCTTACCAAAGGAAGTACATTCACCTCATCTTTTCCCTTCCATTTT
TCGTTGATATGACTCTGGATCTCTGTATTCATTTTACCAATGTAACTCTGCAGCGCACCA
GGGCCGAAAAAACCTGCAAGAGCAGAGCGCATAACTATATGGTCTTCACCCCTCCTGGTG
GCAACGGAATTCTCTCCCATGAGCTTCATAAATTGAGCGGGCCACGACATCTGCACCAGC
TTCTCCTCGTTGGACAGAATAAGCCGGTTTCCCGCAGGGCCGCAGAGTACTACTGTGGGA
TGCCCAATTAAGGAGGTCTTGAACACGAGACCGAATTTCTTCACTCTCTCGTCAAAAAAA
TTGCTCCAGCGAGTTCGATCGAAGAGCCCTCAGGAAGATAAACGACTCGCCAATGAAAGG
GATGCC
>contig05955 length=754 numreads=17
CAATTTCAAATGTAGAGAATTTTTGTTTACATTCTTCCATCATGCATTCGTTTGATACAA
TTTATTGTGTCAAAGTTAATTACAATAGATGATTGAAACATCTTCTCAATTTTAAGAGGA
CGGGGTATGAGTTCCAAATTATAAAACTGGAGGTACATAAGGTCTTCAGAGTTCACCATT
TCTCTATTCCATATTGTTTCTAGTGATGGCTTCAACGCCCTCCTAGAAATCTCACTCATC
ACTTCAAGAAACTAGCCCAATCCTTTTCCATCACATATGCTATGGTGGCAACTTATTCCC
ACAAGAAATCCCCCACATGTAAAACTGGTTACCTGAACACTTAGAAGATGCAGGTCTTCA
AGTTTCTACGGTAAAAATGAGCTGTTGAAGCGATGGATTGTACTCATCCAAATCTTGTAA
GACTGAAAGGTCGTTGTCTGCCATGGCTTCCACAAAGACAGCACCCTCCCCACTGCACTC
CACTTCAAGATCCCCATTTTCTTTGTTTCTGAGCCTTCCAGCAAAAGGTGAATAATAATA
CCAAAACCTTGGAAAGAGCCTCTCGAATTGTTTTTGCAGGATTTGCTAGAAACAGTTGAA
ACCCTGTCGTAGACTAACAATATACTGTAAAACATCTGATTATGTTGTCAACGCTGGAGA
GCTGGAGAATGGCTTGGGTCGAGTTGAAGGCAGGGCGGCGACCTTCACTCTCTCAATGAC
ATTTACATGTAACTTGTCCATTTGTATTTGTCAC
>contig06561 length=693 numreads=6
ATTACAAGAAAGGTTTTGAGATACTTGATAAGCTCAAAGCTCTTCAACACGCATTATTCA
AAGCAACCAGATTTGTGGGTGTTCCGGGAAGCAGGTTTATACCTTGGGGTGGGAATAAAA
AGGAGTGGACATTGGGCAAGCAGGCGGATTATTTGATAATGCAAATCATCAATGCACGAC
TGAAGTGTAACACCAAAGGTTCGAGGGATGATCTGTTGGGGCTCCTGTTGCAAGAAGTCA
ATCATGACAAGGGATTAACTACTCAAGATGTGGTGGATGAATGCAAAACCTTGCTGTTAG
CAGGGCAGGACACAACCAAACTGTCCTTAACCTGGACATTGATGTTATTAGCACTGAATC
CCCATTGGCAGGATAGAGTTAGGGCTGAGGTCATCCAGATCACCAAAGGAGCTCATCCTG
ATATCAATATGCTATCTGAAATGAAAATTATGACGATGGTTCTGAACGAGTCCATGAGGC
TGTATCACCCGGTGTCTTACACAGTCAGACAGGCCAAGCAAGATACACGGGTGGGAAATC
TAGAGATTCCCAAAGGGATGTCGGTGCTGATAAATATATTGGGAATGCACGAAGATCCTC
ATTTATGGGGAGGTCCAGAGGATGTTTATGAATTCAATCCAGAGCGCTTCTCTAATGTGG
AATTTAGCAGGAAAAAAAGTGGATACATTCCAT
>contig06715 length=701 numreads=81
CCGACTCCATTATCCATGACCAGCTCACCCGTTACTGGGTTGGGAACGAACAAGTAAAGA
CCTTTCCTCTTGCTAAGCGTTGCTTGTTTACAGTAGCTTGCGCTCTTTTTCTCAGCCTTG
GCGAAGGACCGGAACAAGCTGAGTTGTATGATCATTTTATGGACTTGTTGAACGGAATGC
TACAGATTCCTGTGGATTTCCCTGGAACTCTCTACCGCAAAGCCAGAATCGGCAGCAATC
ACTTACGCCGAATACTACAAAGTGTGATTGACAAGAGGAGAGAAGACATGGCATGCGGTT
TGGCTTCCTCGGATCAGGATCTGCTATCCTACCTGCTCTGCAACGTAGATGGACGTGAGA
ATCCGTTGACTGACAATGACATTAAGGACAACATCATGCTGCTTCTAATGGCCGGCCACG
ACACCAGCGTTGTTACTGTAACATTCCTGTTGAGGTATCTGGCTCTCAATCAACACTGTT
ACCGCCAGGTCCTCCAAGAGCAACTGAATATAACCAGGGACAAGGGGGAAGTCTGCTACA
ATGGAATGACCTTCAAAAGATGAAGTATACATGGAACGCCGCACAGGAGACTCTCAGACT
CAATCCTCCTGTTGGAGGAACATGGCGGAAGGCCATTGTTGACATCTCCTATGGTGGTTT
CACCATCCCAAAAGGCTGGAAGCTGCAATGGACACCGAACT
>contig06749 length=699 numreads=30
CTGGAAATCTAGGCTTCCCTCTGGTTGGGGAGACACTGCAGTTCGTGAGGTCACTTGGCT
CGAGCACTCCACAGCAGTTTATTGAAGAGAGAATGAGCAAATTTGGGGATGTGTTCAAGA
CTTCCATAATCGGGCATCCCACAGTAGTGCTCTGTGGACCTGCCGGAAACCGGTTGGTTC
TGTCGAACGAGAACAAGCTGGTGCAGATGTCATGGCCGAGCTCCATGATGAAACTCATCG
GCGAAGATTGTCTCGGCGGCAAAACGGGAGAGCAGCATCGGATCGTACGCGCTGCACTAA
CTCGGTTTTTGGGTCCTCAAGCATTGCAGAATCATTTCGCTAAAATGAGCTCGGGAATCC
AACGCCATATCAACGAAAAATGGAAGGGAAAGGATGAGGTCACTGTACTTCCTTTGGTAA
AAGACCTCGTCTTCTCCGTCGCAAGCCGCTTGTTTTTTGGTATAACTGAGGAGCACCTGC
AGGAGCAACTTCATAACTTGTTGGAAGTTATTCTTGTGGGATCTTTTTCTGTTCCACTCA
ACATTCCCGGATTCAGTTACCATAAAGCGATTCAGGCAAGGGCCACCCTCGCTGACATCA
TGACCTCTTTGATAGAAAAGAGGAGAAATGAGCTGCGTGCAGGCACTGCATCTGAGAATC
AAGATTTGCTCTCTGTTTTGCTCACTTTCACTGACGAAA
>contig07050 length=673 numreads=5
TTTCTTTTTGTTGGAGCAACATTTTGTAGTTTTGTCTTTCTTCACCTCCAACACCAGATT
TGTGATCCACTGTGGGAATTGGAATTTCTCGGCATCTGCAAGCTTAACTTCCTTTCTTTA
TCAGCTTCAGCAGATTCGGAAGAATTTTTACTCAATTTCTCTAGATGGGAGTACACACAC
AAGGTTGTTTATGAAGCATTGCGCATGGTACCTCCAGTTTTTGGTGGATTCAGGGTCACA
GTTCAAGATGTACAGTATAAGGGCTATACTATTCCTAAAGGCTGGCAGTTATTTTGGGAG
ACCAGTACCACACATTCCGATGAAAGAGTGTTCAGGGAACCAACAAAATTTGATCCCAGT
CATTTTGATGACAAAACTCCGCCCTATACATTTATACCATTTGGAGGAGGAGCCAGACTT
TGTCCAGGGTATGATTTCGCCAAGATGCAGGCACTCATATTTGTTCACCATTTGGTATCT
ACTTATGATTGGTCTATGCTGATTCCTGATGAGAAAATGGTGTGTGAGCCTCTTCCTGTT
CCGAGCAAAGGATTGCCGATAAAGATCCGAGCCAGGAAGAATTGATCATGTTTCCTACTA
TATTGTCATGTTTGGTTTCATGGGAGTTCTAGATGCTTTGTCTTGTTTTATTAGTCCTTT
AGTCCGTTGTGCN
>contig07269 length=657 numreads=5
ATGAGGGAAGCGTATCCTTTCCCCTGGAAATTCCAGGAACTCGTTTTTGTAAGGCGCTTG
AGGCGCGATCGAAGCTGGATGAACTTCTCTCTGGTTTAATAAAAACCAGAAGAAACGATC
TGCGTTCAGGCATGGCTTCTAGTAATCAAGATCTACTCTCTGTGTTCCTTACTTCCAAAG
ATGAAAGAGGGAATCCACTCACAGACAAGGAGATCTTAGACAACTTTTTCTCTTCTGCTT
CATGCCTCGTATGACACCACAGTTTCGCCAATGACCGCGATATTTAAGCTACTGTCCTCC
AATCCAGAATGCTATGAAAAATTAATTCAAGAACAATTAGGAATACTTGGCAATAAAAAG
GAAGGAGAAGAAATCAGTTGGAAGGATCTGAAAGATATGAAATATACATGGCAAGTAGTT
CAGGAAACATGAGAATGTTCCCCCCAGTTTTTGGAACATTTCGCAGGCTAATCACTGATA
TTCATTATGATGGCTACACAATTCCAAAAGGATGGAGAATTTTTTGGACAACTTATTCTA
CACATCAGAAAGAAGAGTACTTCAATGAGCCAGAAAAATTCAGGCCTTCAAGATTCGAGG
AGGAAGGAAAGAATGTGGCTCCTTACACATTCTTACCATTTGGAGCGGGTTTACGCA
>contig07337 length=663 numreads=26
GGGGGAATTCACTGGCGGACAAGGAGATCCTCGACAACTTTTCTATGTTACTTCATGGAT
CATATGACTCCACCAATTCCCCACTTACCATGTTGATTAAAGTCTTGGCCTCCCATCCAG
AAAGCTATGAAAAAGTGGCTCAAGAGCAATTTGGAATACTCTCCACTAAAATGGAGGGAG
AAGAAATTGCTTGGAAAGACCTGAAAGAGATGAAATATTCATGGCAAGTTGTTCAGGAAA
CATTGCGCATGTATCCACCCATTTTTGGAACATTTCGCAAAGCCATCACTGACATTCATT
ACAATGGTTATACAATTCCAAAAGGATGGAAACTTTTATGGACAACTTACAGTACTCAAA
CCAAGGAAGAGTATTTCAAGGACGCCGATCAATTCAAGCCATCAAGATTTGAGGAGGAAG
GGAAGCATGTAACCCCTTACACATACTTACCTTTCGGAGGAGGCATGCGTGTTTGTCCAG
GGTGGGAATTCGCCAAGATGGAGACATTACTGTTTCTCCATCATTTTGTTAAAGCCTTCT
CTGGGTTGAAGGCAATTGATCCAAATGAAAAACTTTCAGGGAAACCACTTCCTCCTCTCC
CTGTCAATGGGCTTCCCATTAAACTCTATTCCAGATCTTAATCTTAAGCCAGTTCCATAA
AAA
>contig07478 length=649 numreads=7
CTGTCATAATTTCGAATGAAGAGCAAACTTCGTTACATTCTTCCATAATAGACTGTTTCA
GACATTTTATTGTTGCAGGGTTTATAACAAGAGAGGCATGAACCCATTTCTTCAATTGGA
GGGCCGAGAAGGGCGATAGCGAATACAAGTGATAAAATTGGAGGTGTATAGGATCTTCAG
GCTTCAGCAGTTCTCTGTTCCATATTGGTTCGCATGAAAGCTTATCTTTTCCTCTTGCCA
TCTCTGCAAGGCCTTGCAGAAATTGACCAGCTCCTCGTCCATCACATATACTATGGTGGA
AACTCACCCCACAACAAAACCCCCACATGCAAACGTGTTACCTGAACAACCAGAGGATAA
AGGTTCACAATATCTGTATTCAGGGGAAGAGCATAAAGTAAGTCTTCATATGATGGATTG
AGGTCATCCAAATCTCCCAACACTGAAAGGTTGCAGTCCACCATGGCTTCCACAAAGGCA
GCACCCTCCGCATTGCAGTCTACTTCAAGCTCCCCATTTTCGTTGAATCTGAGCCGTCCA
GCTAATGGGAAATAATACACCAACACCTTGGAAAGAGCCTCCCGAATTACTTTTGCAGGA
TCTGCAGAAATTTTGTCAGAAGCATTGTAGACAATTAAGGAGTTAAATA
>contig07923 length=614 numreads=5
ATATTTTGGTAGATATCTGGGTTGAGTGCCAATCCTCTCACAAGATGAGTTAGAAGATTG
TAAGTGGTGTCATGGCCTGCTATCATGACCACTACGACAATGTCTAAGATCTCCTCCTCA
GTCAGGGGCTTGTCATTCTCATCCTTCATTGTCAGCAAACATGACATTAAGTCTTGGCGA
GGTGAGGCCTTGCCTTGCTCTATTTCCTTTCTCCTCACGTCCAACAGCAAAGATAACCTC
TGAGATACCCGAGAACGAGCTTCAAAAGCCTTCCGAAAGGCAGTCCCTGGTAAATCCAGA
GGAACAGACCAAATACCCTTCACAGCAGTATTAAATTCATTAGCCAAAGTTTCCCTCTCT
GCACTGTCACTCAGACTGAAAAAAAGATCACACGCAACTTGAAAAGTAAGCTTCTTCATC
AATGGCATCACTGTAATGATGTCTTTTCCTTCCCAACAATCAGCAAAATGTTGCAGAATG
ACAGACTCCATTCTGCCCACGAATTTCTGCAAGGCTTCCGGCTTCATGAACTGCATGATG
GCGCCTCTTATTCGCTTGTGCTCTTCCCGCAGTACCATACACTCTCCCAAAACTACCTGT
GAATACTAGTCGTG
>contig07961 length=628 numreads=7
CATGATTTTGTTAACCCGATTTCTGTGTCGGTGTTGCTGTGTTTGATTGCTGCGCTCATA
ACAATGAAGATGAAGACGAGATTGAAGGGGAAAGTTCCGCCTGGCGCATTGGGATGGCCC
TTCCTTGGAGAGACGCTGGAGTTTCTCAGATGCCAAAAGAGAGGCTTCCCCGCTGTGTTC
TTCGACACTCGCATGCAAAAATATGGCGACGTTTTCACCACCCACCTCGTCGGCCATCCA
ACCGTGGTGTTCTGCAGCCCAGACGGCAACAGGTTTTTGTTCGCCAACGAGAATAAACTG
GTTCAGAGTGCGTGGCCGTCCTCTGTGGGAAAACTCTTCGGAAGCTCTGTCATAGTTACT
GTGGGAGACGAAGCGGAAGCGCGCAGGCTCAGGAAAATACTTATGACGTTTTTGGGTGCT
GAAGCTCTACACAAATTTATAGGGCGAATGGATTCGACCACGAAGCATCACCTGGGTCAG
TACTGGTTGGGTCAACAGGAAGTCACTGTTTATCCCCTCATGAAAAAACATACTTTTGCT
ATCGCCTGTGACTTGTTTGCAAGCATCCACGATGCCCGCGCCATTGCTGAGCTTTTCCAC
AATTTCATGATGGTCTGTAATGGAGTAC
>contig08142 length=616 numreads=25
CTCTTGAAGGGCCTGAATTCTTCAGGCTCGGGGAAGTACTCTTCTCTCAGATGTGTAGTA
TAAGGTGAACATAAAACCCTCCATCCTTTTGGAATTGTATACCCATCATAATGAATATCA
GTGATAGCCTTACGAAATATTCCAAAAACTGGAGGGTACATTCGTAGTGATTCTTGAACT
GCTTGCCATGTATATTTCATAGATTTCAAATCCTTCCAACTGATTTCTTCCCCTTTCTTT
TTATTGCCAATTATTTCCAACTGCTCTTGAAATACTTTTTCATGGTATTCAGGATTGGAG
TATAGAAGCTTAAATATCAAGGCCATTGGTGCAACAGTGGTGTCATATGAAGCATGAAAC
ATAGCAGAAAAGTTGTCCAGAATCCCCTGGTCTGTCAGTGAGTTCCCTTTTTCATCTCTG
AAGGTGAGCAACACCGACAGTAGATCTTGATCATCAGAAGCTATGCCTGAACGCAGATCT
CTTCTTCTGCGTTTTATTAGAGAGGAGAGAATTTCATCAAGCTTCAGCCGCGCCTGAAGC
CCTTTACGATAACGAGTTCCTGGAAAGTCCAGCGGGACTGACAAACTTCCCACAAGAATA
GTTTCCAGAAGATGAT
>contig08166 length=597 numreads=7
TATCAAATGTGTGAGAAGAACAGAGGTAGTCTCATGGCCTGCTATCATAACTAACATCAT
GTTATCTATGATCTCTTCTTCTGTGAGGGTTTCACCATTTTTCATCCTTCATAGTGAGCA
TGCATGACATTAAGTCCTGGGAAGGCGAGGCCACCTTTCTCTATTTCCCACCTCCTCTCT
TCCAACAGCAATGATAACCGCTTATATATGCGAGAACGAGCTTTTAAGGCCGTGTTAAAA
GCAGTCCCTGGAAAATCCAAGGGGAGAGAATATAGACCCTTGGAAGCTGTATCGAATTCC
TTGCCCAATATTTCCCTCTCTTCATCGTCCTTCAAACCGAAGAGCAGATCACAGGCAACA
TGGAAAGTAAGCTTCTTCATCAGTGGCCACACTGTAATACTCTCTTTTCCTTCCCAACAA
TCAGAAAAATGCTGCAGAATAGCCGATTCCATTCTGCCCACAAATTTCTGCAGAGCTTCG
GGCTTCATGAATTGCATGATGGCAGCTCTCATCCGCTTGTGATCTTCTACACGAAGTTCA
AACAAGTTTTTCTCTCCCAAAACCCTGGCAAGTGTGATGGGTTCTTGTTAATAACCA
>contig08219 length=611 numreads=8
TCCCCTGTGTGCCTTGCCTCCCACGACTGTGCTTCTCAATTGGAATTAGGCTCGGGGAAA
AAGTTTTATTAAACATCCTCTGGAAGGGAGAGGAGGGAATGGATCTCCTGAAATTTTTTC
ATTGGGGTCAATTATGGTGTATTCCTTGAAAGTTTTAACAAAATGATGGATGAACAGTAG
TATTTCCATCTTTGAAAATTCCCATGCTGGACATATGCGCAACCCTCCTCCGAATGGTAG
GGCTGTGTAAGGAGCCACATGCCTGCCTTCCTCCTCGAATCTCGAAGGCTTGAATTTTTC
CGGCTCATTAAAATACTCTTGTTTCAGATTTGTACTGTAACTCGTCCATAAAATCCTCCA
TCCTTTTGGAATCACATAGCCCTCATAATGAATATCATTGATAGCCTCACGAAATGATCC
AAAAATTGCAGGAAACATCCTTAATGTTTCCTGAACTGCTTGCCATGTATATTTCATATC
TTTCAGATCCTTCCAACTGATTTCTTCTCCCTCCTTTTTACTTGTCCCAGTATTCCCATT
TGTCTCTTGAACTATTTTTTGTATAGCATTCAGGATTGGAGGAGAGGAGCCTCAAAACTA
CGTACGATNTG
>contig08286 length=604 numreads=4
TGAAATAGTGGTGTCATATGAGGCATGAAGCATAAGAGAAAAGTTGTCGAGGATCTCCCT
GTCTGTGAGTGGATTCCCTCTTTCATCTTTGAAAGTGAGAAAGACGGATAGTAGGTCTTG
ATTACTAGAAGCTATGCCTGAAAGCAGATCACTTCTTCTGCGTTTTACTAAACCAGAGAG
GATTTCATCCAGCTTCGACCGCGCCTGAAGCGCTTTACGAAAACTAGTTCCTGGAATGTC
CAGCGGAATAGACACTTTTCCCTCATTAATGATATCCAAGAGATCATGAAGCCGCTCCTG
TTGGTGTTTATCATTTATATCGAAAACAAGCTGGTTGCAATGGAGAAAATAATGCTTCTT
ATCAATGGAAGCACCTTCACTTCATCTTTTCCCTTCCTACTTTTCTATTGATATGATGCT
GGATTTCTTTGTCTCATTTTTGTCCATATAGTTCTGTAAAGACTTGGGGGTCGACAAGAA
GTTGGTAGTAGCGCAGCGCGTACAATCCGATGCTCCTCTCCGGTTTTGTCCCACTGAGGG
AAGTCCTCGTCCTACTGACTTCTATGAAGAATTAGGTCCGACTGCATAATGCACCACGCT
TGTT
>contig08610 length=591 numreads=4
TGGAATTAGCTAAAAAACAACTACAATGAGCGCCCCCTTTTCAATGGTAACCAGAAACCT
CATGTCCTGAAATCGTTATGATTCAGGGGGTAGATACAAAACTTGAAAAAGTTATTTGCT
AATTTTTCAGTCAGATGTTCAAAAAAAAAACGATTGATATCGTAAGAATAGTCTTTAACC
AGCTTTGTTCTCAGTTTTGCCTGAATGCAATGTAATCTGCAAGACCCAACAAAGGTGCAG
CCTTTATCTGATCAAAGGATGACAGCTCTTCCTTGGCTCTCGTCGCCAATTCAGCGGCAA
ATTCTTTTGCTTTCTCCAGGCCCATCAACTTGGGATAAGTAGCCTTATCAGTAAGCAAAT
CCTTTCCTGCAGTCTTTCCCAATTCTTCAGAAGATTTAGTGACATCAAGTATGTCATCCA
CAACCTGAAACAGAAGCCCCACACACCGGGCGTACCGCCGAATTCTCGCAATCTCGTCCT
CTGTAGCACCACCAAGGATCCCTCCACTCACAACTGAACATTCCAAGAGCACAGCAGTCT
TGTGTATATGAATCCATTCCCAGGGTTTTCTAGGTCCACATTAGCATCCCC
>contig08680 length=586 numreads=14
GCCCTTACAATGCTGAACGCAGGTACAGATACATCCTCGGTGACCATCGAATGGGCATTG
GCGGCTCTGATGCAGCACCCTCATATTTTGAGCAAAGCCCAGCAGGAGCTCGACACGCAT
ATCGGACGCAGCCGATTACTAGAGGAAGCAGATCTGCACGAGCTGAAATATTTGCAGGCA
ATTGTGAAAGAAACGTTGAGGCTATATCCAGCGGCACCTCTCTTACTTCCTCACGAAGCC
ATTGAGGATTGCACTGTTGGAGGGTACCATGTCTCCGCAGGAACGCGACTGATTGTGAAT
GCTTGGGCAATTCACAGAGACCCGGCAGTGTGGGAACGGCCGACCGTGTTCGATCCTGAA
CGGTTTTTGAAGAGCGGAAAAGAGGTTGACGTAAAAGGGCGGGATTTTGAATTGATTCCG
TTTGGTTCAGGGAGAAGAATGTGTCCGGGCATGAGTCTGGCATTGAGTGTTGTTACGTAT
ACGCTGGGGAGGCTGCTGCAGAGCTTCGAGTGGTCTGTTCCAGAAGGTGTGATAATTGAC
ATGACGGAGGGTTTGGACTGACAATGCCCAAAGCAGTTCCGTTGGA
>contig08766 length=584 numreads=7
GACTCGGAGCTCCTAAAAAAGCCGGAAATCTTCGCCAAGGCCAGCGAAGAAATGGAGAGA
ATTGTTGGAAAGGAAAGATGGGTGGAAGAGAAAGACATCGCCAGCATGGAGTATCTGCAA
TGCATAGTGAAAGAAACGATGAGGCTGCACCCGGTCGCCCCTCTCTTGGTTCCCCATCTT
TCCACCGAGCACTGCAAAATTGCAGGCTACGACATTCCTGCCAACACCAGATTATTCGTG
AGCGTGTGGACCATCGCACGAGACGAGCAACTGTGGGAGAAAGCTGAGGAATTCAGGCCA
GAGAGGTTCCATGGCAGCAGCATGGATGTGAAGGGCACAGATTTTGAGCTTCTTCCCTTC
GGTGCAGGGCGAAGAATGTGCCCTGGCTATAATCTGGGTCTCAAAGTGGTTCAGCTGGGT
CTCGCCAACCTCATCCATGGATTCCACTGGCGCCTTCCACCTCATCAAGAATTAGACATG
ACAGAGACCTATGGCCTCTCTACACCCAAAGCAGATCCTCTCGTAGCCATGGGGGAGCCT
CGCCTGCCTTCCCATCTCTACAGTTTCACTTAATCATGTAATGC
>contig08795 length=581 numreads=17
TTATACATATTTTATAACTTGGAACAATGCACTCTAGTCACATATTTGTTTATTATGTCT
CTCATTTCAATTTTGAATGGTTTCAGCATTGATTCGGGCATGGACATTAGTATCTTGACT
CCCTTTGGCATGTTCTTGGACGATCGAAGAAACATAAAATTACTTGGCGCAGGTGACTCG
TGCTCTCCTTGTTGCATCACGGGGCTTACATTCATTGCATTTCCACAGCCCAAAGTCTAC
TTCATAAAATCCCAATTCCTCCAATCCGCTATACAATTACATTTTCATGCTTTATATTCA
CATCCAATGTAGATGGTTTCATCAATATTCTTGATATGAAATTCTCATTTAAAGAGAAAA
TTGTTTTTTTGGCATAATAATTAGAGCACGCAAAAGTGATCCACTTAAGAGGTCTTGACA
TTATCTATTGCACCTGCAATACCAACAGTAGTACCATAGTATCCCTTTGGAAGAGGGGGG
TTAAATGATGTTGTCATGTCCACATCAAAGATAAGTTTCACATTCTCACTATGTGGAATT
TGGAAAGACTTTGTCCTTGCTAGCCAAACCAGTGCTGCTAA
>contig08828 length=580 numreads=5
GACTATTGAAGTCAAATTAGGAACATGAGTTTTATTACACAAAGAACTATAGGAGATAGA
TCAGGGCGCCTCCATACAAGGCGAGATAACCTAGCCATCGCCTTACTAATTCTCGATTTC
TTCTAAGCCTTCACCCACTTCTTGAAAACTATTATAAGAAGAACGCTAACATTCAATAAT
ACTCATAATGTTATGAATAGTGTTTATACATAAAAGAACACCATTAATAATATATTCAAT
CACTTCCCTTTGGCTTGAAGATTAATTGGCAGTCCCATAACAGGAGTAGGTGTAGGGTCA
CACATTATTTTTTCATTGGGGTCAACCAAGGTCCACTTCCATTTGGTTACTAAATGATGC
AAAAATATCATGGTCTCTATCTTTGCAAAATCATAGCCAGGACATATTCGAGGTCCTCCT
CCAAATGGTGTGAACACATAGCGTGAAACTTGAGTGTCAAAAATGAGATGGATCAAATTT
ATGCGGCTCCTTGAAATCTCCTCATTCCAATGTGTGGAGCTCGTCTCCCAAATACTGCCA
GCCTTTGGGAATTGTATAACCTTGATATTCAACATCTTCG
>contig09378 length=557 numreads=4
GTTCAGGTAACTCGTTTTACATGTGGAGATATTACCGTAGGAGTAACTGTATGTCATAGT
ATATTTGATGGATGTGGAGCAGGGCAATTTGTTACAGCCTTAGCAGATATGGCAAGGGGA
GAAGTTAAGCCCTTATTGGAACCAATATGGAATAGAGAATTGTTGAACCCTGAAGACCCT
GTACACCTTCAACTATATCAATTTGATTCATTATGCCCACCTCCAATATTGTTTGAGGAA
TTGGGTCAAGCCTCTCTTATTATAAACTCTAACACCATAAAATATATGAAACAATGCATT
ATGGAAGAATGTAAGGTATTCTGCTCTACGTTTGAAGTTATGGCAGCATTGGTTTGGGTA
GCAAGGACAAAGGCTTTTCAAATACCACATACTGAAACTGTAAAACTTCTCTTTGCAATG
GACATGAGGAGGTCGATTTAATCCCCTTTTCCTAAACTGGATACTATGGTAATGCCATTG
GTACTGCATATGCAATGGATAATAGTTGAAGATCTCTTAAATGGATCTCTTTCACGTGTT
GTAATGATTATAAAGAA
>contig09620 length=540 numreads=5
TGGAGTAGTGAGATGGGGGTATCTTTTCCTCCTCTTGCAGTGAAACTGGCAGGGAGAGCA
TGAACGGGGAGGTCGGCGAACTTGGAGTACTCGTGATGTTCGTAGTCGATCTGGGGAGGC
ACCCTTGCTTTGAGAAGGGTACGATCAAGGTAGGGTGTGACGCTCAACCCCTCTCCCCTC
GCTATGGAAGCCAGATTCATCATCATCAGGTAACAAGCCACGCCATCCAGAATACAGTGA
TTCAGTGCCGCTCCCACAACAAAACTTCCGCACCTAAAACGAGTTGCCTGTAACGTAAAG
AGCGGTAGGTGATGATGGCTGTGTGAAAGCGCAATGTGGTCGTGCAAAAGGAGTTTTTTG
AAAGCGAGGTTTGGAGTGGTAATGTCCCCGAGCTGTTCCATGGTTAACTCGGAAGAGGCC
ACCGCAAACAAGGCACCCGCGCCGTTGCAATCGATCTCAAGCCGATCTTCTTCGTCGTTT
AATCTGAGCCTGCCTGCCATGTAAGTCGTATGAAACCAGCATTTCACTCAGCGCCTTGCT
>contig09893 length=536 numreads=10
GTTCAAGAGCAATTGGAGATACTTTCCAACAAAGAGGAGGGCGAAGAGATCACATGGAAG
GATCTGAAAGCCATGAAATACACATGGCAAGTAGCTCAGGAAACGCTGCGGATGTTTCCT
CCAGTTTTCGGAACATTTCGCAAGGCCATCACTGACATTCAGTATGATGGTTACACAATT
CCAAAAGGGTGGAAGCTGTTGTGGACAACTTACAGTACACATCCCAAGGACTTGTATTTC
AATGAACCAGAGAAATTCATGCCTTCAAGATTCGATCAGGAAGGAAAGCATGTAGCTCCT
TACACATTTTTACCCTTCGGTGGAGGGCAGCGGTCATGTGTGGGATGGGAATTTTCAAAG
ATGGAGATTTTACTGTTCGTTCATCATTTTGTCAAAACTTTTAGCAGCTACACCCCTGTT
GATCCCGACGAAAAATATCAGGGGATCCACTCCCTCCTCTTCCTTCCAAGGGATTTTCCA
TTAAACTGTTTCCGAGACCATAGTCAATTGAAGGAGAAAACCACAGTGCAGAACTG
>contig10287 length=518 numreads=4
GTCACTGTCATTTTTAAGCCTTCAGTGGTATGAATTGTTGCTCCAGTTGTCATTCCCACT
GGTGGAGCCCCAACAGAAAGTTCAAATTAAATACTCCTGATCAGCATTGCAGTTGCCGTA
ACTATCTCAAATGTGGCAAACATATCACCAACACATTTTCGAGGCCCCCCTCCGAAAGGC
AGATAACTGAAATTTTCTGTATTTTCATTTGGATTCGGTCCGTTAACAGGCCATCTCTCC
GGCTTAAACTGATCGGCATCCGCCCAATAATGAGGCGACCGATGAAGATTCCACACTGAG
ATAAAGATGTCCTCGTCCTTCTTTATATGGTATTGACCGAGTACATCATTCCCAAGAGAC
CTGCGAATCAACACTGGTGGTTGCGGGTAAAGCCTTAGTGCCTCATTAATAACGCGAGTT
GTGTACTTGAGATTCTTCATATCTTCAATAGTGGGTAGACGATCTCCAAGGACAGAGTCA
ACCTCCATTTGAAGCTTCATTGTAACTTCAGGGTTCTG
>contig10370 length=521 numreads=5
GACTTTTGAAAACTTATGGAACCATTGATGAGCTCATACCCTTTACGAACGCTTGGATCA
ATTGGGATATGTCGATGATGGACCAGCTTCCAGACTATATGCAAAGTAGTCTCCAATTTG
CTTATAAAACATACATGGAAATATTTACCGAAGCCGAGAAGATACATGGTCCACGCGTGC
AAAAGTGGATGTCGGATTATTGGAAGACTCTTATTTTGGCCGAGTTCCAAGATGCTGAAT
GGATTGCCAATGACTATCATCCAAGTTTACCAGAATATTTAAAGAACTCTTTAATATCTT
CAATTGTCCCTGTGGTCACATTATTCCCTATGATTTTAATCAACACCTATCTCTCTGATG
ACATTTTGGATAGAATTAATAAGTTTGAAAGTACGTGTAGCTTGGGTTGGTCCGATTAAT
TGTATGTATTCTTAAAGTAATTTTCTAGGTAGTGTAGCAAGAGCATGGAGAGACGGCGTT
CATGGATAGAGTGTTATGTAAGAGACAANCTNTGANACAGG
>contig10512 length=519 numreads=14
CGCGCAGACCTGCTCCGAATGGCAAGAATGTGTAAGGAGCAACATATTTGCCTTCCTCGA
ATCTCGAAGGCATGAACTTGTCCGCTTCATTGAAGTATTCTTCTTTCCCGTGTGTAGTAT
AAGGTGACCAGAATATATTCCATCCTTTTGGAATTGTATACCCATCATAATGGATATCGG
TGATAGCCTTGCGATACGATCCAAAAATTGGAGGGAGCATCCTCATAGTTTCCTGCACAA
CTTGCCATGTATATTTCATAGCTTTCAGATCGTTCCAGCTGATTTCTTCTCCCTCCTTTT
TATTGCCAACTATTCCCAATTGTTCTTGAACTAGTTTTTCATAGCAATCAGGACTAGAGA
AGAGAAGCTTAAGCATCAAAACCGTTGGTGAAACAGTGGTATCATACGAGGCATGAAGCA
TAAATGAAAAATTGTCGAAGATTTCCTTGTCTGTGAGTGGATTCCCTCTTTCATCTTTGA
AGGTGAGCAACACAGAAAGAAGATCTTGATTCTCAGAAG
>contig10712 length=512 numreads=22
CAGGTCAATTTCTTAAAGCCTACGCAGAGATGGCGAGGGGAGAGGCTAAGCCCTCATTGG
AACCAATATGGAATAGAGAGTTGTTGAAGCTCCGAAGACCTTATACGCCTGCAATTTTAT
TCACTTTGAATCGATGCGTCCACCTCCAATAGTTGAAGAAATGGTTCAATCATCTATTAT
TGTAAATGGTGAGACAATAAGTAATATGAAACAATACATTATGGAAGAATGTAAAGAATC
TTGTTCTGCATTTGATGTCGTAGGAGGATTGGCTTGGCTAGCTAGGACAAAGGCTTTCAA
GTTCCACATACAGAGAATGTGATGGTTATTTTTGCAGTGGATGCGAGCAGATCATTTAAC
CCACCACTTCCAAAGGGTTACTATGGTAATGTCATTGGTAATGCATGTGCATTGGATAAT
GTTCAAGACCTCTTAAATGGATCTCTTTTGCGTGCTACAATGATTATAAAGAAATCAAAG
GTATCTTTAAAAGAGAATATAAGAACAAAAAC
>contig10889 length=497 numreads=6
GACTGATAAGGTTATTGCATTTGACTTCAAAAATATATGGTCACCAAGGCCGGTGCCATT
AATGAGACCCTAGACAAGTGTGTAAGCCTTAGATATCCAGAAAATTACACGAAGCAATGA
GGTATTCTCTTCTGGCTGGGGGAAACGTGTTAGACCCATTTTGTGCCTTGCTGCTTGTGA
TCTTGTTGGTGGATCTGAGGAATCGGCCATACCATCAGCCTGTGCAGTTGAGATTATTCA
TACCATGTCCCTCATTCATGATGACTTGCCCTGCATGGACAATGATGACATGAGAAGAGG
GAAACCCACAAACCATAAGGTGTTTGGTGAGGATGTTGCTGTGCTGGCAGGTGACGCACT
GCTGGCATTTGCATTTGAGCATATCGCCTCTGCCACCAAAGGAGTTGAGGCAGGCAGGGT
GTTGAGGGTTATTTCCGAGTTGGGCAAGGCAATTGGTTCAGAAGGGCTAGTTGCAGGGCA
GGTTGTGGATATTAGTC
>contig11610 length=489 numreads=2
AAATTTTCTAGCATTGAATTCAAATACTTAAGGCAAGTGGATTTTTTAGTATGCTTTAAA
GCACAAGCAGTTGCCGAGGGAGAATGGAAGAGCGAGCCATCCTTGTTCTGATGTCTAAGA
ACTTTGTTCCAATCAACTATCCTCTGAATACCCTCAACAATATAAATCAGGGATGCACCA
TATTCAATCATATGGTCTATTTCTATGCTTTTGAGGATTTCTTTTCGATTGGCGAGCATC
AGTTTTAAAGGAGATGATTCATAAGGGAGTTCCAAGCACAAGCCTCTTGCATCTTCCAAC
ATTGCAGAGAAGATAATCTCGAATCCAGTGGGATTATGTTTGTCCTCGCTACCTATCTTT
CCATATTTCTTCTTATAAATCGCAACCCGTTCCTACCATTTTTATTTGTCCAACATTCCA
TGTTCTAAGTGCTATTATGTCACGCGAGAGTGTGAGAGAGTCGGTCTTTAATATAAGGCA
AGTCTGATA
>contig11679 length=492 numreads=11
AATTTTAAATGTAGAGAAATTTTCTTTAGATTCTTCCATCATGCATCGTTTGATATAATT
TATCGTCTCAATGTTAACTAGAATAGATGCATGAACATTCTTCTCAAATTTAAGAGGACG
GGATATGAGTTCAATATGATCATACCGGAGGTACATAAGGTCTTCAGGCTTCACCATTTC
TCTGTTCCATATTGGTTCTAGTGAAGGATTAAAATCTCCCTTGGAAACTTCACCCATGCA
TTTAAGAAATTGACCCACTCCTTTTCCATCACATATAGTATGGTAGAAATTTATTCCCAC
AACAAATCCCCCACATGTAAAAGAAGTTACCTGAACACTTAGAAGATGGAGGTCCTCCAG
ATCTGTATCCACTGGTTCTGTAAAAACTAGATGTGGAATTGATGGATGGTACTCATTGAA
ATCTCGTAAGACTGAAAGGTCGTTGTCCGCCATGGCTTCCACAAAGATAACTCCCTCCCC
ATTGCACTCCAC
>contig12431 length=471 numreads=2
AACATTTTCATAATGAAATGAGATTGACAGCTATGCTGAAAAATCACATCGCTACAGGAT
CAACGAGGATTTTAGTGACATGATTCTTCATGCCTTGATTTGAAATAGAGAAGCCATCTC
TCTCTTTATAGAATAGCTGGAAACATCTTGAAATATTATAAGCGTGATCCTCACAAATTG
TTGGAACATTGCTTGGTTTCAGATATTCCCAATTTAATTCTTTTAGAAGTTCATCTAGCA
ATTCATTAATGTAATTTATAGCATCTTCTTCGATTGATTCGGGATGGTCTCTCATATAAG
ATGTTATGCATGAAGCCACTTCTCCACGATTTGCTTCCACCTTTTCTGTAAGAAGTGCAT
CTAATAATAATATAGATGGCATACAGCTATGCGAATCCCGCCACTCACTTTTCCTATTAT
CCAAATATTCTCTCAAAGTTGGTACATACCCAACATTATCCACTCAGCTTC
>contig12651 length=461 numreads=5
AAGTGGATACTATGGTAACTCCATTGGTACCGCATGTGCAGTGGATAATGTTCAAGACCT
CTTAAGTGGATCTCTTTTGCGTGCTATAATGATTATAAAGAAATCAAAGGTCTCTCTAAA
TGATAATTTCAAGTCAAGAGCTGTGGTGAAGCCATCTGAATTGGATGTGAATATGAATCA
TGAAAACGTAGTTGCATTTGCTGATTGGAGCCGATTGGGATTTGATGAAGTGGATTTTGG
CTGGGGGGAATGCGGTGAGTGTAAGCCCCGTGCAACAACAGTGTGAGTTAGCAATGCAAA
ATTATTTTCTTTTCCTAAAACCTTCCAAGAACAAGCCCGATGGAATCAAAATATTAATGT
TTCTGCCCCTATCAAAAATGAAGTCATTCAAAATTGAAATGGAAGCCATGATGAAAAAAT
ATGTGGCTAAAGTATGAAAGTGCAACGATGGAAGGCTTGTT
>contig12778 length=462 numreads=3
GCCGTGACAGCGTCTAGAAGGGCGGGATATTCTGAGAGAAATTTAACAACCCATGTCAAA
ACAGTGGCTGTTGTATCCTGCGCTGCGAAGAGAACGCCAATGACGTTGTCTGTTATCTGC
TCCTCCTTCAGACCTTCTCCTCTCTCGTCTCTGGACGCCATTAATGACTGCAGAAGATCC
TTGTGTAGCACATTCGTGTCTCGTCTCTCTGTAATTATTTTACTTAATATGTCGCTAAGC
TTCTTCCTCGCCTTGATGGATTTATTGAAGCGAGTTCCAGGAAGATTGAGGGCCATTGAA
TTGTAGCCCTTCTCCAGAATGTGGTAGTATTTGTTGAGGTCTTCCTTGTACGCGCCGTCC
AACCGACCGAATATGGAATGAATTCCCACATCAAACGCATACTTTTCATCTCTTGGAAGG
TAATTATGCTGCGTCCCTCCCACGTCTTCAAACGATTCATCG
>contig13014 length=449 numreads=9
AACAACCAGAGGATGGAGGTCGTGAATAGGGGTATCCGGTGGAAGTGAGTAAAGTAGCTT
CCCAAATGCTGGATTGTGGTAATCAAAATCTCCCAACGCTGAAAGGTTTTCGTCCGCCAT
GGCTTCTACAAACAGAGCACCTTCCCCCGTGCAATCCACTTCCAGCTCCCCATCTCCTTT
GTTTCTCAGCCGCCCAGCAAAAGGAAAATAATACGCCAACACCTTGGAGAGAGCCTCCCG
AATTACAGTCGCAGGATCTGCAGAAATAGTGTGAGAGGCATTGTAGACTAACAGGCAGTC
GATAATATTTCCTCTCACCACTGGTAGTTGTCACGACGGAGAGCTGGAGGATTGTTTTGG
GGGAANCCACGTAGGGCGGCACCATGACTGGATCACAGATCTTTACATGGAACTCTGTTG
ATGACCCTGCCTTCTCCATGACTGGATCA
>contig13236 length=435 numreads=33
ACTAAAAATAATAAAAGATACCATTCCTTTTATGTGAACAATAGAAGTAATTTTCAGGTT
TCCGCGGTCCTCACTATTGTAATTATTTGCACAGTATTGAGAGCCGTCAGCGTACCATAC
CTCAATAAACTATAGTTAAGACGGGGTCAACTTATTTCAGTGATTGCAGACGGAGGTTAA
TGGGTTGCCCATTCACCGGAGCAGGAAAGGGATCAACAATCACCTTCTCATTTACATCTA
CCAAATCCCATTCGAACAATTTCACAACGTTGTGGAGGAACACCAGAATCACCATACGTG
CGAATTCATTGCCGGGACACATTCGAGGCCCTCCTCCAAACGGCACGAATGTGTAGGGGA
CGGGTCCGTTCCCCTGAAACCTTGCCGGATCGAATTTCTCTGGATCAGGGAAGTACTTTG
AATCCTTATTTGTCG
>contig13375 length=426 numreads=74
TTCCCCAAGAAATTCCATTTTCATTCCAATATTTGTAAGTATAATCCAAAATTGCTTTTA
TTTCTCTTTCGAAATGACGATCAATTCCAAGTCTTTGCACAACATCAACAATAGAAAACC
TTTCGAATAGGTCATATGGGGAGGGATAGATTTCTGCATCTCCAAGCAAACTATTAAATA
CATCCGTCCTTATCCCCTTGATCAACATTTCCACCCTTTCACTATATGATGATTCCTCAT
ATGGTGATGAAAGAGATTCTATGAAATCTTTGCTCCAAATGTTGGGATGATATTCTCCAA
TTCTTCTAACCACAGAATGCTCTTTTTCTTTTCCTTCTTGTTTGGCTACCACAACTTCTG
CCATTACAACCTGGTGGGAGTGGAACACTGGACCTGTCACCTCCACAATGTGAAGTTTTA
ATAGTC
>contig13740 length=396 numreads=68
ATGAGCAAGAGCATGGAGAGACGGCTTCATGGATAGAGTGTTATGTAAGAGACAATCCTG
GAACAACAAGGGAGCATGCTTTAGATCATGTAAACATGCTTATTGAGTTAAACATGGAAG
AACTGACCAAAGAACGTCTATTTTATGACAGTGATATACCAACTTGTTGCAAAAGGCTAT
ATTTTGATTCCATGTATAGATCTGTGGCTTTCATATGGAGGGAAATGGATGGATTTTCAA
TTTCACACAAAGGTACTAAAGATGACATAATGAAAATTCTTATTGAGCCGGTACCTCTCT
AAGTTGGAAGGGAGAAAAACAAGCTTAATTCATAAGTTGGTTTTTTTGTAAATTTTCGTG
TTGTGCACCCAAATTAGTAATTTTTTAGTTAGAAAG
>contig14025 length=368 numreads=19
CCAACAAAATTTCCATCCTCGAAAACTCGATCCCTGCACATACTCGGAGGCCACCTCCGA
ATGGTAAATAAGTGTATTGTCCCAAGGAGTTTTCGGCGCTGAACCTCTCTGGCTTGAATT
CCAAAGGAGATGTGAAAAAATCCTCTTTCATATGTGTAGAGTGAACCGTCCAATGAAACT
TCCATCCCTTTGGAATGCTATAACCGCCATACTCCACGTCGGTAATGGCCTTGCGAAATG
ATCCTAAAACGGGAGGGAACAACCTCATGGTCTCTTGAGCTACTTGCCACGTGTATCTCA
TTTTCCTCGTATCATCCCACGTCAGCTCCTCGCCCTCGCTTTTGCTATGATAGATTTCCA
TCTGCTCT
>contig14743 length=315 numreads=225
ACACTGAGATTGTACCCACCTGGAGGAGGTATAATCAGGCAGGCCTTCAAGGACATAAAG
TTAGGAAATGGTTTTACAATTCCTAAGGGTGTGAATGTGGTGGTAGACATTTTACTAGTG
CACAGAAACCTAGAGTATTGGGGTGATGATGTTAATGAATTCAGGCCAGATCGTTTCAGA
GATGGAATAGCCAAAGCTACAAACAATCATCCCTCTGCTTTCATTCCCTTTTCTAGTGGG
CCAAGGATGTGCATAGGACAGAACTTTGCTATGTTGGAAGCCAAGGTCGTGATGGCTATG
ATGCTCAGGAGCTTC
>contig14763 length=313 numreads=13
TCTGTCGAATATCTCGCCTCTCAAAGGAAAAATGCAAGCCGCGATTTCATGGAGAAGAGA
ATTAAGAAATACGGAGGAGACATTTTTAAGACTCACTTTCTTGGAGCTCCTATGGTTGTC
TTCTACAGCCATGCAGGCAACCGCTTCCTTTTCTCCAACGAAAACAAGCTCGTCCAAAGC
TCTTGGCCTTCTTCTCTTGCCAAGCTGTTTGGAAATTCCGTGCTTACAAAAGTTGGGGAC
GAAGCGAAAGAGCTGAGGACGAAGTTGCTGTCTTTCTTGAGGCCTGAAGCTCTGCAAAGC
TTTGTGGGCAGAG
>contig14847 length=309 numreads=135
CCTCTTCTAGAAGTTGGGTTTTTTCAGTTAATTCCTCCCTTCTTTCCAAGACTGCTTGTA
AATATACATATGTGAATGTTTTTGCTTCTCTCATGATATTTTCTCCTGGAAAAGAAATCT
CTGACGCTCGATATAGACTCAACATGCTTCTCAAGTGGGATTCACCTTCTTCAGTGGGCA
CACGATAACAAAATTTCCCATTTTCATCTTTGAAGTTTTGAAATACGTCTGGAGACACAC
TATATCCATTCAGCCGAAGAATTCGAAATCCCAAAGCAGTAGTGTTGAGATCGACAATGG
CGTTTTTCC
>contig15018 length=298 numreads=4
GCACAATCTTTATCATATTAACCCATCTATTTCCAACATCTTGATCTAATGCTCTGTCAT
GGATTAGGATCTCGGAAAAAGTTTTATGGAAAATCCATTGGCAGGGAGAGGAGGTAGTGG
ATCTGATAAAAACTTTTTCATTGGGATCAACTGGAATGTAGCTGCTGAAATTTTTAACGA
AATGATGGACAAACAGTAATATCTCAATCTTTGAAAATTCCCATCCTGGACATGTGCGCA
GGCCTCCTCCAAATGGTACATATGTGTAAGGAGTCACATGCCTGCCTTCATCCTCAAA
>contig15482 length=272 numreads=8
CTCTTTCGCTTCGTCCCCAACTTTTGTAAGCACGGAATTTCCAAACAGCTTGGCAAGAGG
ATAAGGCCAAGAGCTTTGGACGAGCTTGTTTTCGTTGGAGAAAAGGAAGCGGTTGCCTGC
ATGGCTGTAGAAGACAACCATAGGAGCTCCAAGAAAGTGGGTCTTAAAAATAGTCTCCTC
CGTATTTCTTAATTCTCTTCTCCATGAAATCGCGTCTTGCATTATTCCTTTGAGAGGCGA
GATATTCGACGGATTCTCCGAGAAGTGGCCAG
>contig15487 length=267 numreads=8
CCTATCCCCTGTGTGCCTTGCCTCCCACGACTCGATTGGCGTGTAGGCACTGAATGTTTT
AACAAAATGATGGACGAACAGTAATATCTCAGTCTTTGCGAATTCCCATCCTGGGCATTT
CCGTCTCCCTCCTCCAAATGGCACGAATGTGTAAGGAGCCAAACGCCCTCCTTCCTCGTC
GAATCTGGACGGCATGAATTTGTCCGGCTCATTGAAATATGTATCATTCTGATGGGTTGA
ATAAGTTGCCCATGAAAGTTGCCATCC
>contig15627 length=261 numreads=6
TTTGACGATACCATCTATAGTAGATGTGAATGTGAAACGTGAAAACATAGTTGGATTAGG
CGATTTGAGACGACTGGGATTTAATGAAGTGGACTTTGGGTGGGGAGATGCATTGAATTC
AAGTATGATGCCACATGGGGTAGTTCGTCAAAGTCATTTTCATCTCGTACAACCTTCCAA
GAACATGAATGGTGGAATAAAGATAGTAATGTTCATGCCCCCTTCAAAAGTGGAGTCACT
CAAAATAGAAATGGAAGACCC
>contig15808 length=252 numreads=15
TTCTTTCGCTTCGTCCCCAACTTTTGTAAGCACGGAATTTCCAAACAGCTTGGCAAGAGA
AGAAGGCCAAGAGCTTTGGACGAGCTTGTTTTCGTTGGAGAAAAGGAAGCGGTTGCCTGC
GTGGCTGTAGAAGACAACCATAGGAGCTCCAAGAAAGTGGGTCTTAAAAATGTCTCCTCC
GTATTTCAGAATTCTCTTCTCCATGAAATCGCGGCTTGCATTATTCCTTTGAGAGGCGAG
ATATTCGACGGA
>contig15891 length=246 numreads=9
AGTTCGGTGTCCATTGCAGCTTCCAGCCTTTTGGGATGGTGAAACCACCATAGGAGATGT
CAACAATGGCCTTCCGCCATGATCCTCCAACAGGAGGATTGAGTCTGAGAGTCTCCTGTG
CGGCGTTCCATGTATACTTCATCTTTTGTAAGGTCATTCCATTGTAGCAGACTTCCCCCC
TTACTTCCCTCGGTTATTATTCTAGTTGTCTCCTTGGTAGGACCGTCGGCGGTAACCGAG
TGTTGG
>contig16046 length=237 numreads=5
TTGCTAAAAGAGGCGAGGATCATCGCATCTTACGCACTGCACTTGCTCGGTTTTTGGGCG
CTCAAGCTTTACAAAATTATCTGGGTAGAATGAGTTCAGAAATAGGACACCATTTCAATG
AAAAATGGAAGGGTAAAGATGAAGTGAAGGTGCTTCCTTTGGTAAGAGGGCTTATCTTCT
CCATTGCAAGCACCCTGTTTTTCGATGTAAATGATGGACACCAACAGAAGCAACTTC
>contig16745 length=192 numreads=8
TATGTCCAGGATGGGAATTTGCAAAGACCGAGATATTACTGTTCGTCCATCATTTTGTTA
CAACTTTCAGCAGCTACATCCCAATTGACCCCAAAGAGAAAATTTCAGGGGGATCCATTT
CCTCCTCTGCCTACCAATGGATTTTCCGTGAAACTTTTTACCAGATCTTAATGCAATTGA
AAGTATGCATTG
>contig17943 length=150 numreads=2
TTGAACGCAGAAGATCGCTTCTTCTCTTTTTTATCAAAGAAGAAAGAATTCGGTCCAGCA
TCGACCGCGCCTCAAGAGCTTTACGAAAACGAGTGCCTGGAAAGTCCAGCGGAACAGACA
TACTTCCCAGAAGAATAGTTTCCAAAAGAC
