# Supplementary material for: Genome sequencing and analysis of the paclitaxel-producing endophytic fungus Penicillium aurantiogriseum NRRL 62431
Source: BMC Genomics. 2014 Jan 25;15:69. doi: 10.1186/1471-2164-15-69 (PMC3925984; doi:10.1186/1471-2164-15-69)
Supplement: Additional file 3 — Data S1. Transcription factors in the genome of Penicillium aurantiogriseum NRRL 62431. Data S2 Transporters in the genome of Penicillium aurantiogriseum NRRL 62431. Data S3 Blast result of the 13 reported paclitaxel biosynthetic genes in Taxus sp. against the genome of Penicillium aurantiogriseum NRRL 62431. Data S4 Blast result of the 13 reported paclitaxel biosynthetic genes in Taxus sp. against the unigenes in the transcriptome of Hazel (Corylus avellana L.). Data S5 DNA sequences of paclitaxel biosynthetic gene candidates in Hazel (Corylus avellana L.). Data S6 Blast results of Hazel paclitaxel biosynthetic gene candidates against Penicillium aurantiogriseum NRRL 62431 proteins. Data S7 DNA sequences of paclitaxel biosynthetic genes in Taxus baccata. Data S8 Blast result of paclitaxel biosynthetic genes of Taxus baccata against Penicillium aurantiogriseum NRRL 62431 proteins. Data S9 Blast result of the paclitaxel biosynthetic genes candidates in Penicillium aurantiogriseum NRRL 62431 against the genome of EF0021. [file 1471-2164-15-69-S3.zip › 2078393261107576_add16.xls]

## Sheet: Table_S10
Data S8. Blast result of paclitaxel biosynthetic genes of Taxus baccata against Penicillium aurantiogriseum NRRL 62431 proteins
Query ID	Query annotation	Subject ID	% Identity	Alignment length	Mismatches	Openings	Query start	Query end	Subject start	Subject end	E-value	Bit score
contig02969	PAM	PAU_P08372	64.81	54	19	0	387	226	335	388	1e-53	76.3
contig00745	T13OH	PAU_P01582	57.89	19	8	0	494	438	417	435	1e-09	30.8
contig02161	T5OH	PAU_P01582	55.56	18	8	0	338	285	416	433	2e-12	27.7
contig02161	T5OH	PAU_P09415	55	20	9	0	350	291	335	354	9e-08	29.6
contig01031	T13OH	PAU_P01582	53.85	39	18	1	242	126	401	437	3e-12	42
contig02495	T13OH	PAU_P03613	52	25	12	1	750	676	310	332	1e-07	24.6
contig03483	PAM	PAU_P09074	50.89	112	55	1	741	406	387	496	1e-29	101
contig03483	PAM	PAU_P08372	50	38	19	0	890	777	335	372	1e-25	46.6
contig00745	T13OH	PAU_P10693	50	22	11	1	491	426	306	325	9e-05	21.6
contig14743	T13OH	PAU_P02682	49.06	53	27	1	157	315	13	63	5e-08	51.6
contig02969	PAM	PAU_P09074	46.67	60	26	1	387	226	332	391	4e-53	62.4
contig02161	T5OH	PAU_P07317	45.83	24	13	1	362	291	448	470	6e-06	28.9
contig02161	T5OH	PAU_P06010	45.71	35	19	0	344	240	480	514	3e-09	36.2
contig00745	T13OH	PAU_P08999	43.75	32	18	0	500	405	435	466	2e-10	32
contig08610	GGPPS	PAU_P01318	43.06	72	41	0	541	326	298	369	3e-08	53.9
contig02495	T13OH	PAU_P04520	42.55	47	27	0	362	222	504	550	1e-05	46.6
contig00745	T13OH	PAU_P09982	42.42	33	18	1	512	417	503	535	6e-10	28.1
contig02161	T5OH	PAU_P03964	42.11	19	11	0	347	291	448	466	4e-06	26.2
contig03483	PAM	PAU_P08372	41.59	113	66	1	744	406	383	494	1e-25	87
contig02147	GGPPS	PAU_P01318	41.53	248	138	1	25	747	188	435	2e-49	192
contig14743	T13OH	PAU_P00176	40.74	54	30	2	160	315	155	207	6e-05	41.2
contig00999	T7OH	PAU_P03824	40.51	158	88	3	893	438	302	456	3e-28	122
contig00560	PAM	PAU_P09074	40.34	352	200	6	1911	886	170	514	4e-64	241
contig00745	T13OH	PAU_P08220	39.53	43	26	0	503	375	455	497	5e-08	35.4
contig14743	T13OH	PAU_P04017	39.51	81	49	1	73	315	393	470	1e-11	63.5
contig02495	T13OH	PAU_P07087	39.39	33	20	0	786	688	281	313	1e-06	28.5
contig02492	T5OH	PAU_P10667	39.31	173	101	2	622	116	196	365	2e-25	112
contig02969	PAM	PAU_P08372	39.19	74	45	1	227	6	388	460	1e-53	53.1
contig14743	T13OH	PAU_P08999	38.68	106	64	3	1	315	363	466	3e-13	68.9
contig00560	PAM	PAU_P08372	38.46	364	212	5	1908	853	169	523	1e-58	223
contig08680	T2OH	PAU_P10667	38.32	167	103	1	22	522	200	365	7e-24	105
contig14743	T13OH	PAU_P02289	38.24	102	63	2	1	306	410	508	6e-13	67.8
contig00929	T2OH	PAU_P03439	38.13	139	84	3	813	403	124	260	1e-17	87.4
contig00745	T13OH	PAU_P04871	38.1	42	26	0	500	375	434	475	4e-07	34.3
contig14743	T13OH	PAU_P05800	38.1	105	64	4	4	315	365	466	5e-07	48.1
contig01261	T10OH	PAU_P04520	38.03	71	44	2	487	275	482	550	3e-05	45.8
contig14743	T13OH	PAU_P10647	37.96	108	63	3	4	315	299	403	5e-12	64.7
contig00745	T13OH	PAU_P05434	37.93	29	18	0	491	405	469	497	8e-09	23.9
contig01002	T7OH	PAU_P03824	37.85	177	106	2	831	1349	296	468	2e-27	120
contig02969	PAM	PAU_P09074	37.84	74	46	1	227	6	391	462	4e-53	53.1
contig03483	PAM	PAU_P09074	37.84	74	45	2	995	777	299	369	1e-29	45.4
contig00745	T13OH	PAU_P01582	37.84	74	44	2	744	529	331	403	1e-09	49.7
contig14743	T13OH	PAU_P05484	37.8	82	51	1	70	315	401	480	1e-10	60.1
contig14025	T5OH	PAU_P09415	37.5	120	61	5	328	11	240	357	1e-10	60.8
contig00745	T13OH	PAU_P05549	37.5	32	20	0	500	405	451	482	8e-09	28.9
contig01261	T10OH	PAU_P06010	37.5	64	37	1	496	314	451	514	3e-05	45.8
contig01002	T7OH	PAU_P10667	37.36	174	108	1	822	1340	187	360	1e-30	130
contig14743	T13OH	PAU_P04063	37.35	83	52	1	67	315	413	491	4e-13	68.6
contig14743	T13OH	PAU_P00633	37.17	113	63	3	1	315	405	511	1e-11	63.5
contig13236	T13OH	PAU_P05484	37.04	54	34	1	403	242	433	484	7e-05	42
contig15487	T2OH	PAU_P07436	36.99	73	46	1	246	28	385	456	2e-06	46.2
contig13236	T13OH	PAU_P04520	36.99	73	37	1	400	209	478	550	2e-06	47.4
contig14743	T13OH	PAU_P08245	36.84	114	63	4	1	315	374	480	4e-13	68.6
contig02969	PAM	PAU_P09074	36.77	223	125	4	1067	447	93	313	4e-53	131
contig07923	T10OH	PAU_P00253	36.76	68	43	0	209	6	270	337	1e-05	45.4
contig00745	T13OH	PAU_P06515	36.73	49	31	1	527	381	439	484	1e-05	30
contig02495	T13OH	PAU_P08999	36.67	90	51	3	563	312	362	451	5e-08	54.7
contig00369	PAM	PAU_P08372	36.62	456	263	6	1811	522	75	523	1e-76	283
contig01261	T10OH	PAU_P01582	36.51	63	39	1	544	359	371	433	6e-05	45.1
contig14743	T13OH	PAU_P07808	36.45	107	62	2	4	306	366	472	4e-14	71.6
contig02559	T5OH	PAU_P05159	36.41	184	104	4	608	96	311	489	1e-16	83.6
contig08680	T2OH	PAU_P03824	36.36	187	113	3	1	543	299	479	1e-22	102
contig00745	T13OH	PAU_P06010	36.36	44	28	0	500	369	481	524	2e-10	34.7
contig04938	T5OH	PAU_P03439	36.36	77	48	1	232	5	159	235	9e-06	46.6
contig02559	T5OH	PAU_P08480	36.36	66	39	1	263	75	622	687	3e-05	45.4
contig14743	T13OH	PAU_P05159	36.28	113	64	2	1	315	383	489	3e-14	72.4
contig08680	T2OH	PAU_P00753	36.15	213	112	8	16	582	296	505	9e-19	89
contig14743	T13OH	PAU_P08548	36.14	83	53	1	67	315	384	464	3e-08	52.4
contig02161	T5OH	PAU_P04520	36.11	72	46	1	341	126	504	572	7e-06	47.8
contig02161	T5OH	PAU_P05484	36.11	36	23	0	341	234	449	484	2e-05	34.3
contig04938	T5OH	PAU_P01582	36	75	46	1	220	2	331	405	2e-07	52.4
contig04938	T5OH	PAU_P08977	36	75	47	1	226	5	332	406	2e-07	52
contig08680	T2OH	PAU_P05434	35.96	203	121	4	1	582	324	524	2e-25	110
contig02042	T5OH	PAU_P06818	35.94	64	37	2	568	747	227	290	1e-09	32
contig01261	T10OH	PAU_P04283	35.94	64	38	1	496	314	452	515	2e-05	47
contig02969	PAM	PAU_P08372	35.91	181	105	2	983	474	132	310	1e-53	119
contig14025	T5OH	PAU_P05159	35.9	117	65	4	331	11	363	477	2e-11	63.2
contig08766	T13OH	PAU_P03439	35.77	123	78	2	22	387	141	262	9e-11	62.4
contig00617	T13OH	PAU_P09549	35.71	168	96	2	1818	1351	546	710	5e-20	95.5
contig02559	T5OH	PAU_P01154	35.63	174	98	4	575	96	220	387	1e-12	70.1
contig08680	T2OH	PAU_P01582	35.57	149	95	4	19	462	291	431	7e-16	79.3
contig01031	T13OH	PAU_P06387	35.56	45	29	1	224	90	426	467	6e-07	29.6
contig03710	T13OH	PAU_P04520	35.56	90	56	3	514	777	474	561	6e-05	44.3
contig02492	T5OH	PAU_P03824	35.5	169	105	2	622	128	302	466	4e-22	101
contig01211	T13OH	PAU_P03824	35.5	169	103	3	793	305	306	466	3e-20	95.9
contig14743	T13OH	PAU_P06010	35.48	93	60	2	37	315	423	512	7e-12	64.3
contig00745	T13OH	PAU_P04888	35.42	48	31	1	524	381	425	469	2e-06	32
contig14743	T13OH	PAU_P09415	35.4	113	65	2	1	315	259	369	1e-13	70.5
contig07269	T5OH	PAU_P04657	35.38	65	42	1	232	426	208	269	2e-07	34.3
contig08680	T2OH	PAU_P03439	35.33	167	108	2	10	510	118	282	6e-20	92.8
contig08680	T2OH	PAU_P01570	35.29	170	109	2	1	507	310	471	8e-20	92.4
contig14743	T13OH	PAU_P04283	35.29	102	66	2	1	306	412	510	3e-11	62.4
contig02161	T5OH	PAU_P10860	35.29	34	22	0	335	234	451	484	1e-09	22.3
contig02161	T5OH	PAU_P04283	35.29	34	22	0	341	240	482	515	2e-08	30.4
contig14743	T13OH	PAU_P00613	35.24	105	68	2	1	315	384	484	2e-07	49.7
contig14743	T13OH	PAU_P06503	35.23	88	57	2	52	315	432	516	5e-11	61.6
contig10287	T13OH	PAU_P06818	35.22	159	91	4	518	78	288	440	4e-18	86.7
contig01074	T5OH	PAU_P06818	35.16	182	110	5	805	1326	262	440	1e-19	94
contig07269	T5OH	PAU_P08999	35	80	48	3	429	656	364	443	5e-08	49.7
contig08766	T13OH	PAU_P06229	34.96	123	79	3	82	447	344	458	1e-09	58.9
contig01074	T5OH	PAU_P06010	34.88	172	110	4	811	1320	346	514	3e-14	76.3
contig14743	T13OH	PAU_P06818	34.83	89	56	3	55	315	351	436	1e-08	53.5
contig10287	T13OH	PAU_P09415	34.81	181	106	5	518	12	219	396	1e-21	98.2
contig01211	T13OH	PAU_P07436	34.78	161	104	3	787	308	294	448	7e-17	84.7
contig02161	T5OH	PAU_P05159	34.78	46	30	1	359	222	452	496	6e-07	29.6
contig02559	T5OH	PAU_P02682	34.78	92	50	3	266	21	2	92	5e-06	48.1
contig00929	T2OH	PAU_P05350	34.72	72	46	1	822	610	189	260	1e-05	47.4
contig08680	T2OH	PAU_P08548	34.71	170	109	3	7	510	299	465	4e-18	87
contig01841	T7OH	PAU_P08480	34.68	124	75	5	903	1256	488	606	8e-08	54.3
contig08680	T2OH	PAU_P06387	34.64	179	113	1	10	534	295	473	2e-19	91.3
contig02682	T13OH	PAU_P06815	34.53	223	142	7	1006	350	236	448	5e-22	101
contig14743	T13OH	PAU_P07317	34.51	113	65	3	4	315	380	485	5e-11	61.6
contig00745	T13OH	PAU_P05184	34.48	29	19	0	500	414	455	483	6e-15	25
contig02781	T5OH	PAU_P10693	34.48	116	67	5	753	1073	221	332	9e-08	53.9
contig08680	T2OH	PAU_P04905	34.42	154	98	3	10	462	315	465	3e-12	67.4
contig02492	T5OH	PAU_P03439	34.41	186	121	5	682	128	106	282	3e-20	95.5
contig01841	T7OH	PAU_P08548	34.41	93	59	3	72	344	23	109	8e-08	54.3
contig10512	T5OH	PAU_P06229	34.38	64	42	0	193	2	371	434	9e-06	45.4
contig02559	T5OH	PAU_P04283	34.34	166	106	5	575	87	353	516	1e-12	70.1
contig10287	T13OH	PAU_P00613	34.33	134	87	3	494	96	353	482	8e-13	68.9
contig15487	T2OH	PAU_P06010	34.33	67	43	1	249	52	446	512	2e-05	43.1
contig14743	T13OH	PAU_P07769	34.29	105	68	3	4	315	372	474	2e-08	52.8
contig01820	T13OH	PAU_P00633	34.25	181	107	3	603	97	336	511	1e-20	96.7
contig15487	T2OH	PAU_P09311	34.25	73	45	2	267	58	396	467	8e-05	40.8
contig02161	T5OH	PAU_P03062	34.21	38	25	0	341	228	457	494	3e-07	25
contig00745	T13OH	PAU_P00267	34.21	38	25	0	494	381	459	496	1e-06	26.6
contig00999	T7OH	PAU_P05434	34.15	41	27	0	1606	1484	91	131	3e-32	35.8
contig14743	T13OH	PAU_P00603	34.15	82	54	2	70	315	215	293	7e-09	54.3
contig02495	T13OH	PAU_P03922	34.15	41	25	1	798	682	47	87	5e-07	24.6
contig02161	T5OH	PAU_P06503	34.15	41	27	1	362	240	480	518	7e-07	30
contig01081	T5OH	PAU_P00753	34.09	220	121	9	913	1500	297	511	2e-17	86.7
contig00745	T13OH	PAU_P06503	34.09	44	29	0	500	369	485	528	2e-12	31.2
contig08766	T13OH	PAU_P00603	34.09	88	55	3	205	459	215	298	5e-06	46.6
contig02161	T5OH	PAU_P02289	34.04	47	31	1	341	201	480	525	7e-09	33.1
contig01211	T13OH	PAU_P01582	33.97	156	101	4	796	335	291	437	1e-17	87.4
contig14025	T5OH	PAU_P01570	33.96	106	69	2	316	2	360	462	4e-10	58.9
contig01162	T13OH	PAU_P04888	33.96	106	70	1	448	131	364	467	2e-09	59.7
contig14743	T13OH	PAU_P04657	33.96	106	65	4	4	306	271	372	9e-09	53.9
contig02161	T5OH	PAU_P08548	33.96	53	32	1	332	183	436	488	2e-06	33.1
contig14743	T13OH	PAU_P03179	33.93	56	37	0	148	315	387	442	5e-05	41.6
contig01002	T7OH	PAU_P06387	33.92	171	105	3	858	1346	298	466	2e-21	100
contig10287	T13OH	PAU_P07808	33.88	121	70	5	455	123	347	464	2e-09	57.8
contig02559	T5OH	PAU_P00633	33.86	189	110	6	617	96	328	511	6e-14	74.3
contig13236	T13OH	PAU_P03922	33.82	68	40	1	430	242	171	238	1e-05	44.7
contig13236	T13OH	PAU_P10941	33.82	68	44	1	424	224	339	406	7e-05	42
contig10287	T13OH	PAU_P07317	33.79	145	82	4	518	126	336	473	1e-14	74.7
contig10287	T13OH	PAU_P05159	33.79	145	82	4	518	126	340	477	2e-13	71.2
contig01081	T5OH	PAU_P07808	33.79	145	87	6	1057	1464	355	495	9e-09	57.8
contig01074	T5OH	PAU_P02289	33.78	148	96	3	829	1266	351	495	7e-15	78.2
contig01261	T10OH	PAU_P02289	33.77	77	48	2	496	275	450	525	4e-06	48.9
contig02492	T5OH	PAU_P08652	33.73	166	103	2	604	128	49	214	1e-16	83.6
contig02492	T5OH	PAU_P11307	33.73	166	103	2	604	128	283	448	1e-16	83.6
contig01211	T13OH	PAU_P10693	33.73	169	106	4	796	308	182	334	6e-15	78.2
contig14743	T13OH	PAU_P02960	33.73	83	55	1	67	315	403	482	4e-08	52
contig08680	T2OH	PAU_P06399	33.7	184	117	3	10	546	301	481	2e-21	97.8
contig02682	T13OH	PAU_P00633	33.67	196	116	4	955	410	321	511	4e-20	94.7
contig14025	T5OH	PAU_P10693	33.64	110	61	4	295	2	216	325	3e-07	49.3
contig01162	T13OH	PAU_P03439	33.64	107	63	3	490	194	161	266	1e-05	47.4
contig10287	T13OH	PAU_P00267	33.61	119	78	3	431	78	379	492	2e-10	60.8
contig00929	T2OH	PAU_P06107	33.59	128	78	4	765	403	322	446	2e-10	63.5
contig08766	T13OH	PAU_P03824	33.56	146	93	2	22	447	325	466	1e-12	68.9
contig06561	T5OH	PAU_P09415	33.56	146	85	5	291	692	198	340	2e-07	51.6
contig01211	T13OH	PAU_P10667	33.54	164	107	3	793	308	200	360	1e-19	94
contig02492	T5OH	PAU_P08548	33.52	179	117	4	616	86	303	475	9e-21	97.1
contig00999	T7OH	PAU_P07436	33.33	186	122	3	875	324	294	475	2e-22	103
contig01074	T5OH	PAU_P08245	33.33	174	107	4	772	1266	299	464	5e-21	98.6
contig02492	T5OH	PAU_P00753	33.33	207	112	6	613	71	297	502	4e-20	95.1
contig01074	T5OH	PAU_P04283	33.33	165	108	4	778	1266	336	497	2e-17	86.3
contig08766	T13OH	PAU_P06399	33.33	168	108	1	10	501	320	487	3e-16	80.5
contig02161	T5OH	PAU_P05184	33.33	30	20	0	341	252	455	484	2e-15	27.3
contig01002	T7OH	PAU_P10693	33.33	177	108	4	861	1361	183	341	4e-15	79
contig01074	T5OH	PAU_P10647	33.33	171	99	7	799	1266	227	387	1e-13	73.9
contig10287	T13OH	PAU_P00370	33.33	111	70	3	443	123	330	439	9e-12	65.5
contig10287	T13OH	PAU_P07769	33.33	153	96	5	518	78	331	478	2e-10	60.8
contig02161	T5OH	PAU_P00267	33.33	36	24	0	335	228	459	494	7e-10	25.8
contig02495	T13OH	PAU_P04657	33.33	36	24	0	789	682	196	231	3e-09	29.3
contig14743	T13OH	PAU_P06815	33.33	105	70	1	1	315	325	427	9e-09	53.9
contig14743	T13OH	PAU_P05387	33.33	105	70	2	1	315	371	473	5e-08	51.6
contig07269	T5OH	PAU_P08999	33.33	33	22	0	235	333	301	333	5e-08	23.5
contig08766	T13OH	PAU_P04287	33.33	105	69	1	91	402	344	448	7e-08	52.8
contig08219	T5OH	PAU_P02289	33.33	123	78	4	456	100	407	525	2e-07	51.6
contig02495	T13OH	PAU_P09415	33.33	111	60	5	602	312	245	354	7e-06	47.8
contig02495	T13OH	PAU_P05387	33.33	33	22	0	798	700	288	320	1e-05	21.6
contig15487	T2OH	PAU_P01582	33.33	72	48	1	267	52	376	446	2e-05	43.1
contig07269	T5OH	PAU_P06399	33.33	66	38	1	477	656	380	445	2e-05	38.5
contig00745	T13OH	PAU_P08245	33.33	36	24	0	512	405	445	480	5e-05	29.3
contig02081	T7OH	PAU_P05159	33.12	154	95	4	515	78	298	449	1e-15	80.5
contig01081	T5OH	PAU_P01582	33.12	160	105	4	883	1356	281	431	7e-14	74.7
contig08766	T13OH	PAU_P10667	33.1	142	94	1	22	444	219	360	5e-12	66.6
contig02495	T13OH	PAU_P08548	33.07	127	78	4	623	264	341	465	2e-08	56.2
contig02492	T5OH	PAU_P06818	33.06	242	148	9	802	119	202	440	5e-22	101
contig02559	T5OH	PAU_P09415	33.05	236	147	7	767	93	147	370	1e-19	93.6
contig10287	T13OH	PAU_P01582	33.05	118	77	3	443	96	332	444	4e-12	66.6
contig14743	T13OH	PAU_P03964	33.04	112	67	2	4	315	375	481	8e-13	67.4
contig14743	T13OH	PAU_P01154	33.04	115	65	3	7	315	280	387	7e-10	57.8
contig02492	T5OH	PAU_P07436	33	200	134	2	715	116	265	453	3e-23	105
contig02559	T5OH	PAU_P07317	32.97	185	110	4	608	96	307	485	6e-14	74.3
contig01820	T13OH	PAU_P05159	32.95	176	106	3	588	97	319	489	3e-19	92.4
contig01841	T7OH	PAU_P02962	32.95	173	115	2	810	1325	171	342	2e-18	89.7
contig01074	T5OH	PAU_P06622	32.95	176	98	5	799	1266	306	476	3e-18	89.4
contig01002	T7OH	PAU_P00613	32.95	176	111	4	846	1352	316	488	4e-18	89
contig14743	T13OH	PAU_P07801	32.93	82	55	1	70	315	397	475	7e-06	44.3
contig01841	T7OH	PAU_P00267	32.89	152	102	3	870	1325	320	467	9e-15	77.4
contig10287	T13OH	PAU_P03964	32.88	146	83	4	518	126	330	469	1e-14	74.7
contig01261	T10OH	PAU_P06818	32.84	67	41	3	496	308	374	440	7e-08	32
contig04938	T5OH	PAU_P08999	32.84	67	43	2	199	5	355	421	8e-05	43.5
contig02682	T13OH	PAU_P04283	32.81	192	118	9	892	350	353	534	2e-16	82.4
contig00617	T13OH	PAU_P07349	32.81	128	85	3	776	1156	313	433	4e-06	49.3
contig10512	T5OH	PAU_P08245	32.75	171	104	6	481	2	294	457	1e-12	68.6
contig00999	T7OH	PAU_P01582	32.73	165	110	3	941	450	272	430	5e-18	88.6
contig14743	T13OH	PAU_P08664	32.73	110	69	4	1	315	296	399	6e-08	51.2
contig01074	T5OH	PAU_P09415	32.68	205	126	6	688	1266	154	353	9e-23	104
contig10287	T13OH	PAU_P06622	32.68	153	82	5	518	123	334	481	9e-15	75.5
contig10287	T13OH	PAU_P01154	32.68	153	92	4	518	93	238	386	2e-13	70.9
contig02252	T5OH	PAU_P05184	32.67	401	247	7	1134	1	92	489	3e-55	211
contig02559	T5OH	PAU_P05800	32.65	196	125	6	641	75	284	473	3e-13	72
contig10287	T13OH	PAU_P03824	32.62	141	92	4	512	99	325	462	6e-13	69.3
contig01211	T13OH	PAU_P05434	32.6	181	117	2	793	266	331	511	7e-22	101
contig06561	T5OH	PAU_P06622	32.59	135	78	3	276	641	308	442	1e-06	49.3
contig01081	T5OH	PAU_P00265	32.59	135	82	3	874	1251	348	482	2e-06	50.1
contig10287	T13OH	PAU_P01041	32.58	132	80	8	518	150	362	484	9e-06	45.4
contig01820	T13OH	PAU_P04283	32.54	169	108	7	579	91	353	515	5e-13	71.6
contig01031	T13OH	PAU_P03613	32.5	40	27	0	203	84	450	489	7e-08	26.9
contig02042	T5OH	PAU_P03439	32.46	114	70	4	831	1151	163	274	4e-05	45.4
contig02559	T5OH	PAU_P08245	32.45	188	115	5	623	96	300	480	2e-16	82.8
contig10287	T13OH	PAU_P04657	32.43	148	91	6	515	99	231	372	5e-09	56.2
contig02495	T13OH	PAU_P01570	32.43	111	73	3	605	279	360	468	1e-05	47
contig02492	T5OH	PAU_P07808	32.39	142	86	5	469	74	355	495	7e-10	60.8
contig09893	T5OH	PAU_P08999	32.38	105	67	4	100	402	362	466	1e-08	55.1
contig01081	T5OH	PAU_P03922	32.37	173	111	4	913	1413	68	238	7e-17	84.7
contig02161	T5OH	PAU_P05549	32.35	34	23	0	341	240	451	484	3e-14	28.9
contig02042	T5OH	PAU_P04657	32.35	34	23	0	610	711	184	217	2e-11	22.3
contig02161	T5OH	PAU_P06818	32.35	34	23	0	335	234	407	440	3e-11	24.6
contig10287	T13OH	PAU_P10860	32.35	136	88	4	518	123	336	469	1e-09	58.5
contig01261	T10OH	PAU_P03264	32.35	102	56	3	535	269	407	508	7e-06	48.1
contig14025	T5OH	PAU_P03964	32.31	130	77	5	367	11	341	469	2e-09	56.6
contig09893	T5OH	PAU_P09415	32.28	158	96	5	16	456	230	375	1e-12	68.6
contig00929	T2OH	PAU_P04871	32.28	158	90	7	825	403	291	444	2e-09	60.1
contig02081	T7OH	PAU_P07081	32.28	127	85	3	452	75	228	348	3e-09	58.9
contig08142	T10OH	PAU_P08245	32.26	124	75	3	401	57	302	420	8e-08	52.8
contig00369	PAM	PAU_P09074	32.24	639	386	18	1799	24	84	702	1e-80	297
contig08680	T2OH	PAU_P00633	32.24	183	111	7	1	510	338	512	9e-17	82.4
contig02042	T5OH	PAU_P01582	32.23	121	80	2	816	1172	326	446	4e-09	58.5
contig08766	T13OH	PAU_P04333	32.23	121	81	3	97	456	283	400	1e-06	48.9
contig08766	T13OH	PAU_P08548	32.22	180	114	5	34	549	328	505	2e-11	64.7
contig08219	T5OH	PAU_P03439	32.2	118	76	2	489	148	164	281	6e-08	53.1
contig01081	T5OH	PAU_P04287	32.18	174	112	5	901	1404	294	463	5e-15	78.6
contig01211	T13OH	PAU_P03439	32.16	199	131	3	793	209	122	318	1e-20	97.1
contig02682	T13OH	PAU_P09415	32.16	171	107	3	892	407	201	370	2e-19	92.8
contig01002	T7OH	PAU_P07769	32.16	171	114	2	849	1355	310	479	6e-16	81.6
contig08680	T2OH	PAU_P08963	32.16	171	115	3	1	510	307	467	3e-14	73.9
contig08680	T2OH	PAU_P04871	32.16	199	121	7	4	558	287	476	4e-12	67
contig08680	T2OH	PAU_P03915	32.16	171	115	4	19	528	266	429	2e-10	61.6
contig02744	T5OH	PAU_P08245	32.11	190	121	4	691	146	308	479	2e-20	96.3
contig01002	T7OH	PAU_P04333	32.11	190	120	6	849	1391	239	418	1e-12	70.5
contig02252	T5OH	PAU_P01768	32.09	215	142	5	645	13	182	392	5e-17	84.7
contig00929	T2OH	PAU_P01985	32.09	134	78	6	765	403	331	464	7e-09	58.2
contig01162	T13OH	PAU_P04283	32.08	159	102	4	607	149	359	513	7e-11	64.7
contig14743	T13OH	PAU_P01637	32.08	106	70	4	4	315	389	487	4e-05	42
contig08680	T2OH	PAU_P08652	32.07	184	119	3	7	540	42	224	7e-16	79.3
contig08680	T2OH	PAU_P11307	32.07	184	119	3	7	540	276	458	7e-16	79.3
contig01081	T5OH	PAU_P04871	32.07	184	109	5	898	1401	287	465	2e-10	63.5
contig02682	T13OH	PAU_P02289	32.06	209	138	7	892	278	351	551	1e-18	89.7
contig00929	T2OH	PAU_P08220	32.05	156	90	5	822	403	316	466	2e-12	70.1
contig04938	T5OH	PAU_P03264	32.05	78	51	1	232	5	360	437	8e-05	43.5
contig08680	T2OH	PAU_P03620	32.03	153	99	4	19	462	319	470	3e-08	54.3
contig08680	T2OH	PAU_P00265	32.03	128	78	3	13	369	359	486	3e-07	50.8
contig01841	T7OH	PAU_P01154	32	150	93	4	903	1325	220	366	7e-10	61.2
contig01031	T13OH	PAU_P08245	32	100	68	1	645	346	298	391	4e-07	52.4
contig02161	T5OH	PAU_P00613	32	125	81	3	724	362	319	443	1e-06	50.4
contig09893	T5OH	PAU_P01582	31.97	122	81	3	43	402	326	446	1e-10	62
contig10287	T13OH	PAU_P05434	31.97	147	90	6	512	102	350	494	2e-10	60.8
contig06561	T5OH	PAU_P00633	31.97	147	84	4	258	650	327	471	3e-06	47.8
contig01074	T5OH	PAU_P01154	31.96	194	122	5	715	1266	185	371	1e-19	94
contig07269	T5OH	PAU_P05387	31.96	97	63	2	375	656	354	450	3e-06	47.8
contig08680	T2OH	PAU_P04287	31.95	169	110	4	19	510	298	463	4e-16	80.1
contig01820	T13OH	PAU_P06010	31.93	166	110	5	579	91	352	514	5e-13	71.6
contig14025	T5OH	PAU_P08245	31.93	119	71	4	337	11	352	468	9e-10	57.8
contig02495	T13OH	PAU_P05549	31.88	138	85	4	1083	697	184	321	6e-11	40.8
contig02559	T5OH	PAU_P03964	31.86	204	121	6	575	18	312	511	3e-17	85.5
contig01002	T7OH	PAU_P01582	31.84	179	121	4	798	1331	271	441	3e-19	92.8
contig08680	T2OH	PAU_P03922	31.82	176	115	3	7	519	64	238	6e-19	89.7
contig00745	T13OH	PAU_P04283	31.82	44	30	0	500	369	482	525	2e-12	32.7
contig00745	T13OH	PAU_P02289	31.82	44	30	0	500	369	480	523	5e-09	30
contig08219	T5OH	PAU_P10941	31.73	104	69	2	486	181	283	385	4e-08	53.9
contig08680	T2OH	PAU_P00613	31.72	186	120	6	19	555	320	499	6e-15	76.3
contig02161	T5OH	PAU_P09782	31.71	41	28	0	338	216	431	471	4e-05	27.3
contig01081	T5OH	PAU_P03824	31.7	224	147	4	784	1437	263	479	3e-20	95.9
contig02559	T5OH	PAU_P03062	31.67	180	118	4	608	84	316	492	8e-12	67.4
contig08680	T2OH	PAU_P07808	31.65	139	89	3	154	552	352	490	3e-08	53.9
contig10287	T13OH	PAU_P05800	31.62	136	87	6	443	54	347	476	1e-08	55.1
contig02492	T5OH	PAU_P08215	31.61	174	117	3	625	110	265	435	4e-15	78.2
contig01074	T5OH	PAU_P07081	31.58	209	131	9	736	1326	198	396	6e-13	71.6
contig14743	T13OH	PAU_P03620	31.58	76	51	1	85	309	409	484	5e-07	48.1
contig02495	T13OH	PAU_P02577	31.58	133	75	5	599	249	397	526	9e-05	43.9
contig10287	T13OH	PAU_P05387	31.54	149	94	4	518	96	327	471	2e-11	64.7
contig02495	T13OH	PAU_P01582	31.53	111	65	3	605	306	331	433	6e-10	51.6
contig14743	T13OH	PAU_P04120	31.53	111	70	3	1	315	355	463	2e-06	46.6
contig10287	T13OH	PAU_P08245	31.52	184	114	6	518	3	336	509	1e-17	84.7
contig02559	T5OH	PAU_P02289	31.52	165	110	4	575	90	351	513	2e-12	69.3
contig02081	T7OH	PAU_P08963	31.51	146	96	4	500	75	294	428	5e-10	61.6
contig00617	T13OH	PAU_P08220	31.5	127	85	3	782	1156	316	440	5e-07	52.4
contig08766	T13OH	PAU_P07436	31.48	162	111	2	22	507	311	468	2e-11	64.7
contig01081	T5OH	PAU_P08548	31.46	213	135	6	901	1506	299	505	5e-16	82
contig08680	T2OH	PAU_P08220	31.46	178	113	4	13	519	314	491	2e-15	77.8
contig02492	T5OH	PAU_P05387	31.45	159	102	3	625	170	303	460	3e-13	72
contig02559	T5OH	PAU_P05484	31.43	210	135	7	686	84	285	484	3e-15	79
contig14743	T13OH	PAU_P07081	31.43	105	71	3	4	315	290	392	8e-08	50.8
contig14743	T13OH	PAU_P10346	31.43	105	72	2	1	315	298	399	2e-07	49.7
contig14025	T5OH	PAU_P04857	31.43	105	67	3	301	2	361	464	7e-05	41.6
contig00999	T7OH	PAU_P03439	31.42	296	190	10	1181	333	21	306	8e-27	117
contig01074	T5OH	PAU_P02005	31.41	156	104	3	799	1257	324	476	4e-12	68.9
contig01162	T13OH	PAU_P08548	31.4	86	54	3	388	146	380	465	9e-06	47.8
contig02495	T13OH	PAU_P10647	31.39	137	80	3	590	222	288	424	6e-09	57.8
contig10287	T13OH	PAU_P06933	31.39	137	89	8	512	117	358	489	5e-08	53.1
contig09893	T5OH	PAU_P04871	31.39	137	84	5	91	471	355	486	4e-07	50.1
contig08680	T2OH	PAU_P07349	31.35	185	114	4	10	525	312	496	2e-11	64.3
contig01081	T5OH	PAU_P10667	31.34	217	146	3	871	1512	185	400	4e-21	99
contig01081	T5OH	PAU_P07087	31.34	201	121	9	853	1404	279	468	1e-10	64.3
contig07050	T5OH	PAU_P07808	31.34	134	78	5	172	531	357	489	6e-05	43.5
contig01820	T13OH	PAU_P02289	31.33	166	111	5	579	91	351	513	8e-16	80.9
contig03688	T13OH	PAU_P10667	31.33	166	113	1	495	1	200	365	4e-15	78.2
contig03688	T13OH	PAU_P03824	31.33	166	109	3	495	13	306	466	2e-11	65.9
contig01820	T13OH	PAU_P07317	31.25	176	109	4	588	97	315	485	6e-17	84.7
contig02682	T13OH	PAU_P04063	31.25	112	73	2	727	404	385	493	8e-12	67.4
contig01074	T5OH	PAU_P04333	31.25	160	103	5	799	1257	232	379	2e-08	57
contig10287	T13OH	PAU_P09625	31.25	128	85	2	452	78	88	214	1e-07	51.6
contig06715	T2OH	PAU_P00253	31.25	96	66	0	231	518	253	348	1e-06	48.9
contig06561	T5OH	PAU_P06399	31.25	112	74	5	360	686	324	429	1e-06	48.9
contig02495	T13OH	PAU_P04287	31.25	32	22	0	747	652	296	327	5e-06	24.3
contig14743	T13OH	PAU_P00294	31.25	112	69	2	4	315	266	372	1e-05	43.9
contig01002	T7OH	PAU_P03439	31.22	221	151	3	777	1436	98	313	4e-26	115
contig01841	T7OH	PAU_P10667	31.21	141	97	0	906	1328	200	340	2e-15	79.7
contig01820	T13OH	PAU_P02962	31.2	125	82	4	447	85	245	367	1e-09	60.1
contig08680	T2OH	PAU_P04520	31.2	125	74	3	172	510	412	536	3e-05	44.3
contig02042	T5OH	PAU_P06622	31.18	186	107	8	726	1220	328	509	1e-10	63.5
contig00929	T2OH	PAU_P07436	31.17	154	106	1	864	403	277	427	5e-15	78.6
contig01841	T7OH	PAU_P00370	31.16	138	94	2	858	1268	274	408	2e-15	79.3
contig01162	T13OH	PAU_P08977	31.16	138	88	4	529	137	320	455	3e-11	65.9
contig07337	T13OH	PAU_P09415	31.15	183	115	6	42	557	197	375	1e-15	79
contig08219	T5OH	PAU_P01582	31.15	122	82	3	507	148	326	446	1e-10	62
contig08680	T2OH	PAU_P05926	31.14	167	102	3	4	465	305	471	3e-12	67.4
contig01211	T13OH	PAU_P09782	31.14	167	110	4	793	308	300	461	8e-10	61.2
contig02744	T5OH	PAU_P09415	31.12	286	189	9	982	149	109	367	7e-32	134
contig00999	T7OH	PAU_P10667	31.12	286	187	7	1109	282	117	400	1e-27	120
contig02252	T5OH	PAU_P05549	31.11	405	251	6	1134	4	83	484	4e-52	201
contig08680	T2OH	PAU_P06818	31.11	180	116	5	4	519	265	440	1e-11	65.5
contig00745	T13OH	PAU_P03613	31.11	45	31	0	515	381	448	492	7e-07	28.5
contig03688	T13OH	PAU_P03439	31.09	238	159	4	711	13	50	282	2e-19	92.4
contig08766	T13OH	PAU_P00753	31.08	148	90	3	37	444	324	471	2e-10	61.6
contig02081	T7OH	PAU_P04333	31.08	148	101	4	473	33	232	370	2e-07	52.8
contig14743	T13OH	PAU_P02005	31.07	103	70	3	1	306	393	492	8e-05	40.8
contig02081	T7OH	PAU_P05387	31.06	161	103	5	500	42	288	441	7e-14	74.3
contig10287	T13OH	PAU_P07436	31.06	132	89	4	512	123	311	437	1e-10	62
contig08680	T2OH	PAU_P07436	31.03	174	120	1	1	522	285	453	2e-19	90.9
contig01211	T13OH	PAU_P06387	31.02	187	114	4	793	278	299	472	2e-15	79.7
contig01074	T5OH	PAU_P05159	30.99	171	105	4	793	1266	310	473	2e-19	93.2
contig00929	T2OH	PAU_P05800	30.99	142	97	2	825	403	305	445	9e-12	67.8
contig01074	T5OH	PAU_P05011	30.99	171	116	3	823	1329	313	482	1e-11	67.4
contig08766	T13OH	PAU_P07808	30.99	142	85	6	97	483	352	488	5e-06	46.6
contig02682	T13OH	PAU_P05159	30.98	184	115	3	925	410	311	489	3e-18	88.6
contig06561	T5OH	PAU_P08245	30.97	155	98	4	255	692	303	451	3e-11	64.3
contig14025	T5OH	PAU_P02289	30.97	113	75	2	337	8	388	500	1e-09	57.4
contig08680	T2OH	PAU_P04283	30.95	168	114	3	19	516	353	516	6e-15	76.3
contig09893	T5OH	PAU_P04657	30.95	126	81	2	16	375	241	366	3e-11	63.9
contig09893	T5OH	PAU_P08548	30.95	84	54	3	163	402	383	464	5e-05	43.1
contig03710	T13OH	PAU_P09415	30.94	181	111	6	169	669	181	357	3e-10	61.6
contig00999	T7OH	PAU_P04333	30.93	194	124	8	893	342	239	425	8e-08	54.7
contig02495	T13OH	PAU_P00253	30.93	97	67	0	921	631	253	349	2e-06	49.7
contig00999	T7OH	PAU_P03264	30.92	152	100	3	884	444	320	471	2e-12	69.7
contig10512	T5OH	PAU_P09415	30.92	152	93	5	421	2	198	346	7e-09	55.8
contig14025	T5OH	PAU_P06010	30.91	110	73	2	328	8	392	501	2e-10	59.7
contig10287	T13OH	PAU_P10647	30.9	178	113	4	518	15	255	428	3e-16	80.5
contig01081	T5OH	PAU_P08220	30.9	178	114	4	907	1413	314	491	5e-13	72
contig00929	T2OH	PAU_P05387	30.87	149	95	4	825	403	306	452	2e-10	63.5
contig08680	T2OH	PAU_P02671	30.86	175	119	3	13	531	310	480	9e-12	65.9
contig01074	T5OH	PAU_P06503	30.86	162	103	5	808	1266	346	500	2e-10	63.2
contig01074	T5OH	PAU_P00253	30.86	162	100	6	724	1173	273	434	6e-10	61.6
contig08680	T2OH	PAU_P06229	30.86	175	114	4	4	507	292	457	1e-09	58.5
contig00617	T13OH	PAU_P09415	30.84	334	218	8	191	1153	16	325	8e-31	131
contig14025	T5OH	PAU_P01582	30.84	107	72	1	316	2	331	437	1e-10	60.8
contig01074	T5OH	PAU_P07317	30.81	198	123	5	715	1266	279	469	4e-19	92
contig02682	T13OH	PAU_P06010	30.81	211	138	8	892	284	352	550	1e-14	76.6
contig00769	T13OH	PAU_P01154	30.81	172	109	3	859	374	219	387	2e-12	70.1
contig02492	T5OH	PAU_P06387	30.8	224	149	3	778	125	249	466	1e-22	103
contig01820	T13OH	PAU_P03964	30.77	182	113	4	603	97	304	481	1e-19	93.6
contig02161	T5OH	PAU_P00633	30.77	39	27	0	359	243	474	512	6e-06	28.1
contig01074	T5OH	PAU_P04063	30.73	205	126	8	691	1257	273	472	1e-14	77
contig01081	T5OH	PAU_P00294	30.73	179	114	7	895	1401	203	372	3e-06	49.7
contig01841	T7OH	PAU_P07769	30.72	153	105	2	870	1325	302	453	1e-12	70.5
contig03710	T13OH	PAU_P05800	30.71	140	89	5	325	720	335	471	5e-07	51.2
contig01162	T13OH	PAU_P05387	30.7	114	73	2	469	146	361	474	2e-05	47
contig02744	T5OH	PAU_P05159	30.69	189	123	3	691	149	312	487	9e-23	103
contig02559	T5OH	PAU_P08664	30.69	189	126	5	620	69	223	408	1e-11	66.6
contig08680	T2OH	PAU_P10693	30.68	176	114	4	7	510	178	335	6e-16	79.7
contig01211	T13OH	PAU_P04333	30.68	176	116	8	796	287	242	405	6e-07	51.6
contig02937	T5OH	PAU_P09415	30.67	163	102	5	742	287	198	357	8e-11	63.9
contig02937	T5OH	PAU_P05159	30.65	186	119	4	742	215	319	501	6e-16	80.9
contig01081	T5OH	PAU_P00304	30.65	124	80	2	1054	1407	23	146	6e-10	61.6
contig10287	T13OH	PAU_P03613	30.65	124	83	1	440	78	365	488	2e-09	57.8
contig02492	T5OH	PAU_P08220	30.64	173	109	4	628	143	311	483	6e-14	74.3
contig01074	T5OH	PAU_P07769	30.64	173	117	4	817	1326	309	478	1e-13	74.3
contig01162	T13OH	PAU_P08245	30.64	173	110	4	682	194	299	465	3e-08	55.8
contig10287	T13OH	PAU_P02005	30.61	147	95	6	518	99	352	492	2e-10	61.2
contig02578	T2OH	PAU_P06818	30.61	98	67	2	363	73	237	330	3e-07	52
contig02682	T13OH	PAU_P08245	30.6	183	118	4	922	401	308	483	5e-18	87.8
contig01074	T5OH	PAU_P03964	30.59	170	104	5	799	1266	302	465	2e-16	83.2
contig08680	T2OH	PAU_P03264	30.59	170	115	3	1	501	314	483	9e-14	72.4
contig00999	T7OH	PAU_P00304	30.59	170	100	3	752	297	20	189	5e-11	65.5
contig01162	T13OH	PAU_P02289	30.59	170	112	5	607	116	357	521	7e-11	64.7
contig00617	T13OH	PAU_P06622	30.57	386	238	14	110	1177	102	458	6e-29	125
contig14743	T13OH	PAU_P00267	30.56	108	72	4	1	315	389	488	5e-08	51.6
contig03710	T13OH	PAU_P06622	30.53	190	112	4	163	672	292	481	6e-10	60.8
contig00999	T7OH	PAU_P08652	30.52	154	100	2	890	450	44	197	6e-14	75.1
contig00999	T7OH	PAU_P11307	30.52	154	100	2	890	450	278	431	6e-14	75.1
contig08766	T13OH	PAU_P06387	30.52	154	101	2	10	453	314	467	2e-09	58.2
contig08766	T13OH	PAU_P05800	30.52	154	104	3	10	462	322	472	3e-08	54.3
contig00999	T7OH	PAU_P01154	30.51	177	112	5	941	444	199	373	2e-13	73.6
contig01081	T5OH	PAU_P02577	30.51	177	109	6	916	1404	346	517	6e-06	48.5
contig02682	T13OH	PAU_P07808	30.5	200	131	3	961	386	284	483	8e-20	94
contig02081	T7OH	PAU_P03264	30.5	141	91	3	476	75	309	438	5e-10	61.6
contig03710	T13OH	PAU_P08977	30.5	141	93	4	310	717	321	455	2e-08	55.5
contig10287	T13OH	PAU_P02577	30.49	164	97	6	515	75	364	521	1e-07	52
contig08219	T5OH	PAU_P06010	30.49	82	54	2	381	145	434	513	1e-05	45.4
contig02495	T13OH	PAU_P10941	30.47	128	82	3	599	237	283	406	9e-08	53.9
contig08680	T2OH	PAU_P00253	30.47	128	83	3	4	369	308	435	5e-06	46.6
contig02495	T13OH	PAU_P09311	30.47	128	79	5	608	255	350	473	1e-05	46.6
contig10512	T5OH	PAU_P01041	30.46	151	103	3	454	8	330	479	2e-09	57.8
contig06561	T5OH	PAU_P01154	30.46	151	95	3	270	692	210	358	2e-07	52
contig00999	T7OH	PAU_P03922	30.43	207	135	5	929	336	53	259	3e-17	85.9
contig02492	T5OH	PAU_P00613	30.43	161	103	5	625	170	316	471	5e-13	71.2
contig10287	T13OH	PAU_P06387	30.43	161	105	6	518	57	316	473	1e-10	61.6
contig08766	T13OH	PAU_P01154	30.43	161	102	4	10	462	236	394	3e-10	60.8
contig08766	T13OH	PAU_P00267	30.43	161	107	6	10	477	347	498	5e-09	56.6
contig07050	T5OH	PAU_P10941	30.43	115	71	3	172	489	288	402	2e-07	52
contig01261	T10OH	PAU_P04888	30.43	92	63	3	505	233	403	489	4e-05	42.4
contig01162	T13OH	PAU_P06503	30.43	92	59	2	403	143	427	518	8e-05	44.7
contig01081	T5OH	PAU_P06399	30.42	240	157	5	763	1452	257	485	1e-20	97.1
contig02492	T5OH	PAU_P03915	30.41	171	118	3	628	119	261	426	4e-12	68.6
contig03710	T13OH	PAU_P02320	30.41	148	83	6	403	786	238	382	7e-05	43.9
contig02937	T5OH	PAU_P00294	30.4	125	77	4	589	245	252	374	7e-07	50.8
contig02937	T5OH	PAU_P03964	30.39	204	130	7	772	197	298	491	3e-14	75.1
contig08680	T2OH	PAU_P08245	30.39	181	114	7	4	510	313	481	8e-10	59.3
contig14025	T5OH	PAU_P10941	30.39	102	69	1	307	8	284	385	1e-07	50.8
contig14025	T5OH	PAU_P04871	30.39	102	63	3	283	2	355	456	6e-06	45.1
contig14025	T5OH	PAU_P03439	30.39	102	66	3	322	32	161	262	8e-06	44.7
contig02744	T5OH	PAU_P00253	30.38	158	109	2	766	296	282	435	6e-11	64.3
contig01031	T13OH	PAU_P09311	30.37	135	89	4	693	304	268	399	1e-05	47.4
contig02682	T13OH	PAU_P06818	30.36	280	185	10	1129	320	203	462	2e-25	112
contig10287	T13OH	PAU_P07231	30.36	168	100	5	515	63	317	480	5e-10	59.7
contig03702	T10OH	PAU_P06622	30.34	145	100	3	551	120	254	391	7e-05	43.9
contig10287	T13OH	PAU_P01768	30.32	155	98	6	497	63	252	400	2e-05	44.3
contig02042	T5OH	PAU_P04657	30.3	165	108	3	741	1214	228	389	2e-11	63.5
contig02559	T5OH	PAU_P06010	30.3	165	112	4	575	90	352	514	1e-08	57
contig02492	T5OH	PAU_P04333	30.3	165	114	3	631	140	236	395	2e-08	56.2
contig08680	T2OH	PAU_P01154	30.29	175	113	4	10	507	217	387	3e-13	70.5
contig14743	T13OH	PAU_P04871	30.28	109	72	3	1	315	359	465	1e-05	43.5
contig10287	T13OH	PAU_P03062	30.26	152	103	5	518	72	345	490	3e-10	60.5
contig00929	T2OH	PAU_P01637	30.25	162	105	5	933	472	287	445	2e-10	63.5
contig02744	T5OH	PAU_P00265	30.25	162	107	6	748	281	331	491	2e-07	52.8
contig00999	T7OH	PAU_P06818	30.24	205	132	7	977	396	236	438	5e-16	82
contig01820	T13OH	PAU_P04017	30.23	86	60	1	348	91	389	472	2e-08	56.2
contig09893	T5OH	PAU_P10667	30.23	129	84	6	55	423	241	367	6e-06	46.2
contig02495	T13OH	PAU_P05159	30.23	129	80	5	599	243	370	496	9e-06	45.1
contig14025	T5OH	PAU_P08999	30.21	96	62	3	274	2	362	457	3e-07	49.3
contig00929	T2OH	PAU_P00613	30.2	149	96	5	825	403	319	463	8e-11	64.7
contig09893	T5OH	PAU_P03964	30.19	159	100	5	4	447	340	496	9e-12	65.5
contig01162	T13OH	PAU_P06010	30.19	159	105	4	607	149	358	512	1e-09	60.8
contig02495	T13OH	PAU_P03964	30.19	106	64	3	599	312	361	466	6e-09	48.9
contig14743	T13OH	PAU_P04287	30.19	106	73	3	1	315	359	462	2e-07	49.3
contig14743	T13OH	PAU_P03613	30.19	106	72	2	4	315	379	484	2e-05	42.7
contig02495	T13OH	PAU_P07317	30.19	106	64	4	599	312	366	470	3e-05	45.4
contig02492	T5OH	PAU_P01582	30.18	169	117	4	643	140	281	441	1e-13	73.6
contig01031	T13OH	PAU_P06622	30.16	126	79	3	663	313	281	400	2e-09	59.7
contig01031	T13OH	PAU_P06818	30.16	126	81	4	723	367	218	337	1e-07	54.3
contig14743	T13OH	PAU_P09982	30.16	126	65	5	1	309	411	536	6e-06	44.7
contig02081	T7OH	PAU_P00368	30.15	136	95	2	485	78	339	465	6e-07	51.2
contig10512	T5OH	PAU_P06933	30.15	136	94	2	454	50	324	458	7e-07	49.3
contig01002	T7OH	PAU_P02005	30.14	219	149	4	753	1397	299	516	7e-18	88.2
contig01841	T7OH	PAU_P03922	30.12	166	111	2	843	1325	48	213	1e-14	77
contig01074	T5OH	PAU_P08215	30.12	166	109	5	781	1257	253	409	2e-07	53.5
contig02937	T5OH	PAU_P08548	30.1	103	68	3	499	203	380	482	1e-06	50.1
contig01002	T7OH	PAU_P00304	30.08	123	78	2	1002	1346	24	146	8e-11	64.7
contig09893	T5OH	PAU_P03439	30.08	133	88	4	52	435	161	292	4e-07	50.1
contig02081	T7OH	PAU_P07087	30.07	143	99	2	488	63	281	418	4e-11	65.1
contig00999	T7OH	PAU_P04905	30.07	153	102	3	893	450	315	464	7e-10	61.6
contig10512	T5OH	PAU_P05387	30.07	143	95	4	472	59	287	428	9e-09	55.5
contig08766	T13OH	PAU_P10647	30.07	153	102	5	97	540	285	434	7e-06	46.2
contig08680	T2OH	PAU_P09044	30.06	173	119	3	10	522	273	441	7e-14	72.8
contig08680	T2OH	PAU_P05800	30.06	173	119	3	19	531	306	475	6e-11	63.2
contig02682	T13OH	PAU_P08220	30.06	173	109	5	892	410	316	487	2e-10	62.4
contig01074	T5OH	PAU_P04017	30.06	163	105	6	796	1257	293	451	3e-09	59.3
contig02161	T5OH	PAU_P00253	30.05	183	123	4	901	368	253	434	6e-13	71.2
contig01002	T7OH	PAU_P02577	30.05	183	109	6	852	1343	343	517	2e-07	53.1
contig02682	T13OH	PAU_P10647	30.04	253	164	7	1129	410	171	403	9e-21	97.1
contig00769	T13OH	PAU_P05484	30.04	253	169	9	1087	353	248	487	2e-10	63.2
contig02744	T5OH	PAU_P07317	30	200	130	4	691	122	308	494	4e-21	98.2
contig10287	T13OH	PAU_P10667	30	140	96	3	512	99	219	357	3e-12	67
contig02744	T5OH	PAU_P07349	30	180	118	6	667	152	313	487	1e-10	63.5
contig01074	T5OH	PAU_P08999	30	150	102	4	817	1257	300	447	1e-10	63.9
contig02081	T7OH	PAU_P10860	30	140	92	5	452	51	315	448	7e-09	57.8
contig10287	T13OH	PAU_P06503	30	80	56	1	338	99	437	513	6e-08	52.8
contig01261	T10OH	PAU_P06818	30	30	21	0	678	589	305	334	7e-08	22.7
contig02495	T13OH	PAU_P08245	30	130	81	4	623	264	353	481	1e-07	53.5
contig14025	T5OH	PAU_P07317	30	120	74	4	340	11	356	473	2e-07	50.1
contig01031	T13OH	PAU_P06933	30	110	77	2	654	325	317	422	4e-06	44.7
contig15487	T2OH	PAU_P09415	30	100	56	4	267	10	296	392	6e-06	44.7
contig08142	T10OH	PAU_P08664	30	100	70	2	446	147	209	303	7e-06	46.2
contig08680	T2OH	PAU_P02577	29.94	177	110	5	22	510	346	517	1e-07	52
contig02744	T5OH	PAU_P03964	29.93	274	184	6	976	179	223	469	2e-27	119
contig00769	T13OH	PAU_P00753	29.93	147	85	5	739	353	334	480	3e-07	52.8
contig02495	T13OH	PAU_P03439	29.92	127	83	3	626	264	156	282	4e-06	48.5
contig14025	T5OH	PAU_P01154	29.92	127	78	4	358	11	249	375	5e-05	42
contig08219	T5OH	PAU_P08999	29.91	107	71	3	456	148	360	466	3e-06	47.4
contig14743	T13OH	PAU_P00368	29.91	107	73	4	1	315	407	509	6e-05	41.2
contig02252	T5OH	PAU_P06933	29.9	194	128	7	561	4	321	500	8e-15	77.4
contig07050	T5OH	PAU_P01582	29.9	97	64	2	172	450	338	434	5e-08	53.5
contig08680	T2OH	PAU_P06622	29.89	184	114	5	4	510	311	493	1e-16	81.6
contig02744	T5OH	PAU_P05800	29.89	184	128	5	670	122	303	473	8e-14	73.9
contig02937	T5OH	PAU_P01582	29.89	184	127	4	796	251	270	446	7e-13	70.9
contig01074	T5OH	PAU_P08664	29.89	184	122	5	805	1335	226	406	1e-10	63.9
contig00999	T7OH	PAU_P00804	29.87	154	98	4	890	459	260	406	2e-09	60.1
contig07269	T5OH	PAU_P00267	29.87	77	54	0	426	656	389	465	4e-06	47.4
contig02042	T5OH	PAU_P00267	29.85	134	93	2	741	1139	347	477	1e-10	63.5
contig01081	T5OH	PAU_P05387	29.84	191	124	7	907	1449	305	488	8e-13	71.2
contig08766	T13OH	PAU_P05434	29.83	181	120	1	22	543	350	530	9e-14	72.4
contig01002	T7OH	PAU_P05387	29.83	181	118	4	846	1361	303	480	1e-13	73.9
contig02042	T5OH	PAU_P05387	29.82	114	76	3	846	1175	361	474	6e-06	48.1
contig01820	T13OH	PAU_P00613	29.79	188	124	6	612	73	309	492	2e-16	83.2
contig01841	T7OH	PAU_P03439	29.79	141	99	1	906	1328	122	261	1e-15	80.5
contig02161	T5OH	PAU_P08977	29.79	47	33	0	347	207	418	464	7e-10	29.6
contig10287	T13OH	PAU_P00294	29.79	141	86	5	518	135	226	357	8e-10	58.9
contig02492	T5OH	PAU_P03264	29.78	178	120	4	613	95	320	491	1e-13	73.6
contig08680	T2OH	PAU_P00804	29.78	178	115	3	22	525	263	431	8e-13	69.3
contig02492	T5OH	PAU_P06815	29.78	178	111	6	619	128	266	428	2e-12	69.3
contig02682	T13OH	PAU_P00368	29.77	131	90	3	763	377	392	520	4e-10	61.6
contig02682	T13OH	PAU_P06503	29.76	168	113	4	892	404	353	518	7e-13	70.9
contig01820	T13OH	PAU_P04063	29.75	121	81	2	435	85	378	495	6e-14	74.7
contig08219	T5OH	PAU_P10667	29.75	121	80	4	495	148	241	360	4e-06	47
contig02744	T5OH	PAU_P00294	29.73	185	119	5	667	146	206	371	4e-11	65.1
contig07050	T5OH	PAU_P03613	29.73	148	89	5	172	570	370	515	1e-06	49.3
contig02161	T5OH	PAU_P03439	29.73	37	26	0	353	243	246	282	3e-06	24.3
contig15487	T2OH	PAU_P08999	29.73	74	50	1	267	52	393	466	4e-05	42
contig02744	T5OH	PAU_P08999	29.71	175	122	5	673	152	300	463	1e-14	76.6
contig08680	T2OH	PAU_P05477	29.71	175	116	4	25	528	358	531	2e-13	71.6
contig01211	T13OH	PAU_P00753	29.71	175	111	5	796	308	297	471	3e-12	69.3
contig02492	T5OH	PAU_P10647	29.7	165	108	5	619	149	235	397	4e-12	68.6
contig01841	T7OH	PAU_P10693	29.7	165	107	5	861	1328	168	314	5e-10	61.6
contig06561	T5OH	PAU_P10647	29.68	155	101	4	210	650	211	355	9e-09	56.2
contig08680	T2OH	PAU_P05159	29.67	182	115	6	4	510	317	490	4e-14	73.6
contig02744	T5OH	PAU_P07231	29.67	182	120	4	709	188	282	458	2e-13	72.8
contig08680	T2OH	PAU_P05615	29.67	182	114	5	22	525	261	432	4e-12	67
contig14025	T5OH	PAU_P03264	29.66	118	71	4	325	8	361	474	1e-07	50.4
contig03688	T13OH	PAU_P04287	29.65	199	135	3	594	13	266	463	1e-11	66.2
contig00929	T2OH	PAU_P03922	29.63	162	104	6	858	403	57	213	3e-11	66.2
contig10287	T13OH	PAU_P06010	29.63	135	92	4	494	99	379	509	4e-09	56.6
contig02682	T13OH	PAU_P03964	29.61	206	130	4	916	344	304	505	2e-19	92.4
contig01841	T7OH	PAU_P09415	29.61	152	96	5	903	1325	201	348	3e-09	58.9
contig02682	T13OH	PAU_P05477	29.61	152	95	7	811	392	383	530	7e-05	44.3
contig10287	T13OH	PAU_P00633	29.6	125	78	4	440	96	392	506	2e-09	57.4
contig01162	T13OH	PAU_P09311	29.6	125	81	3	490	137	349	473	2e-07	53.1
contig08766	T13OH	PAU_P00368	29.6	125	87	2	97	468	394	517	4e-05	43.5
contig02399	T13OH	PAU_P04599	29.59	98	53	3	409	164	389	486	7e-05	44.3
contig08219	T5OH	PAU_P08245	29.58	142	89	4	513	121	352	489	3e-11	63.9
contig08680	T2OH	PAU_P06503	29.55	176	119	4	4	516	348	519	2e-13	71.2
contig02744	T5OH	PAU_P07769	29.55	176	122	6	673	152	309	471	3e-11	65.5
contig01002	T7OH	PAU_P09782	29.55	176	118	4	843	1352	294	465	3e-10	62.8
contig01002	T7OH	PAU_P07436	29.52	227	151	3	690	1343	233	449	7e-25	111
contig00929	T2OH	PAU_P04657	29.52	166	113	3	888	403	195	354	7e-10	61.6
contig14743	T13OH	PAU_P03062	29.52	105	74	2	1	315	395	488	1e-08	53.5
contig00999	T7OH	PAU_P06387	29.51	305	196	7	1238	381	176	471	2e-23	106
contig01002	T7OH	PAU_P04287	29.51	183	123	3	855	1385	297	477	9e-17	84.3
contig02492	T5OH	PAU_P07349	29.51	183	114	3	622	119	312	494	6e-12	67.8
contig10287	T13OH	PAU_P03620	29.5	139	90	6	515	123	338	474	2e-07	50.8
contig01211	T13OH	PAU_P08999	29.48	173	119	3	796	287	304	473	3e-14	75.9
contig02492	T5OH	PAU_P10693	29.48	173	114	3	622	128	179	335	1e-13	73.2
contig08142	T10OH	PAU_P04017	29.48	173	115	6	548	51	243	409	9e-07	49.3
contig03702	T10OH	PAU_P05184	29.46	129	91	2	542	156	245	368	6e-07	50.8
contig10287	T13OH	PAU_P05184	29.45	163	95	4	512	84	327	488	3e-12	67
contig03710	T13OH	PAU_P06010	29.45	163	111	5	277	753	368	527	4e-10	61.2
contig00999	T7OH	PAU_P02962	29.44	231	154	6	1067	402	138	363	5e-18	88.6
contig01820	T13OH	PAU_P01154	29.44	180	118	2	609	97	210	387	1e-17	87
contig01074	T5OH	PAU_P04287	29.44	180	121	5	736	1257	266	443	4e-13	72.4
contig01820	T13OH	PAU_P04657	29.44	180	119	5	615	100	200	374	2e-12	69.7
contig02781	T5OH	PAU_P06818	29.41	221	141	6	459	1076	224	439	3e-15	78.6
contig01162	T13OH	PAU_P00267	29.41	221	151	6	760	113	293	498	9e-14	74.3
contig02492	T5OH	PAU_P09625	29.41	204	138	4	712	119	13	214	2e-13	72.4
contig01211	T13OH	PAU_P06229	29.41	170	116	4	796	299	297	460	8e-10	61.2
contig02495	T13OH	PAU_P04283	29.41	119	80	2	605	261	397	515	5e-07	51.6
contig02495	T13OH	PAU_P06010	29.41	119	80	2	605	261	396	514	1e-06	50.1
contig07050	T5OH	PAU_P03922	29.41	119	76	2	184	516	126	244	3e-05	44.3
contig07337	T13OH	PAU_P10667	29.38	177	119	6	48	560	196	367	7e-10	59.7
contig08680	T2OH	PAU_P07087	29.38	177	112	5	19	510	296	468	3e-09	57.4
contig10287	T13OH	PAU_P06815	29.38	160	105	5	518	63	286	434	7e-09	55.8
contig01211	T13OH	PAU_P06933	29.38	177	117	7	796	290	338	504	2e-08	56.6
contig01211	T13OH	PAU_P00253	29.37	126	82	3	796	440	313	438	6e-07	51.6
contig01841	T7OH	PAU_P05148	29.36	109	72	3	102	413	79	180	2e-06	49.7
contig00999	T7OH	PAU_P06503	29.35	184	126	4	923	384	340	522	2e-13	73.6
contig01820	T13OH	PAU_P10647	29.34	409	263	12	1245	97	4	403	7e-31	130
contig08766	T13OH	PAU_P01570	29.34	167	117	3	10	507	332	490	2e-12	68.2
contig01074	T5OH	PAU_P00267	29.34	167	113	5	781	1266	315	472	2e-11	66.6
contig01211	T13OH	PAU_P10860	29.34	167	116	4	796	302	318	480	1e-09	60.8
contig01211	T13OH	PAU_P00308	29.34	167	114	6	796	308	277	434	1e-08	57.4
contig02081	T7OH	PAU_P07436	29.33	150	103	3	515	75	267	407	1e-11	67
contig02081	T7OH	PAU_P06010	29.33	150	103	4	506	66	331	472	1e-10	63.9
contig01841	T7OH	PAU_P10647	29.33	150	100	4	894	1325	234	382	7e-10	61.2
contig10287	T13OH	PAU_P08664	29.33	150	102	4	512	75	258	404	8e-08	52.4
contig02937	T5OH	PAU_P08245	29.32	191	124	6	763	224	308	489	1e-13	73.6
contig00929	T2OH	PAU_P05477	29.32	191	122	5	843	310	346	534	5e-11	65.5
contig01211	T13OH	PAU_P05387	29.31	174	113	5	796	305	307	474	6e-12	68.2
contig02081	T7OH	PAU_P03922	29.31	174	115	4	554	57	28	195	2e-11	66.2
contig02781	T5OH	PAU_P09070	29.31	232	146	8	426	1067	246	473	4e-11	65.1
contig09893	T5OH	PAU_P05159	29.3	157	101	4	34	474	360	513	2e-11	64.7
contig03688	T13OH	PAU_P06387	29.29	297	197	10	861	10	177	466	1e-12	69.7
contig09893	T5OH	PAU_P10941	29.29	140	95	3	64	471	283	421	1e-08	55.5
contig12778	T13OH	PAU_P06815	29.29	99	62	2	284	12	194	292	4e-05	43.1
contig01081	T5OH	PAU_P07436	29.28	181	128	1	874	1416	278	453	4e-17	85.5
contig02744	T5OH	PAU_P03062	29.28	181	121	5	673	152	323	485	7e-16	80.9
contig01074	T5OH	PAU_P06815	29.28	181	119	4	751	1266	237	411	3e-14	75.9
contig01211	T13OH	PAU_P02962	29.27	164	115	2	796	308	202	363	2e-15	80.1
contig07269	T5OH	PAU_P04657	29.27	82	52	2	429	656	271	352	2e-07	36.6
contig07050	T5OH	PAU_P06503	29.27	82	54	1	262	495	438	519	2e-06	48.1
contig02495	T13OH	PAU_P06503	29.27	82	55	1	497	261	437	518	9e-05	43.9
contig01081	T5OH	PAU_P07349	29.26	188	120	4	889	1413	307	494	2e-08	57
contig02744	T5OH	PAU_P04063	29.25	212	141	9	775	167	290	483	6e-14	74.3
contig01074	T5OH	PAU_P03824	29.25	147	102	3	817	1251	301	444	2e-09	60.1
contig14743	T13OH	PAU_P01582	29.25	106	74	3	1	315	346	446	7e-06	44.3
contig08680	T2OH	PAU_P05387	29.24	171	115	3	13	507	305	473	1e-13	72
contig00999	T7OH	PAU_P09044	29.24	171	119	3	893	387	273	441	1e-12	70.9
contig02081	T7OH	PAU_P03439	29.23	130	92	1	452	63	118	240	2e-12	69.7
contig10512	T5OH	PAU_P06622	29.23	195	114	5	514	2	281	469	6e-10	59.3
contig10287	T13OH	PAU_P04017	29.22	154	99	6	515	84	323	472	2e-08	54.7
contig08680	T2OH	PAU_P04120	29.21	178	121	4	31	549	302	477	8e-13	69.3
contig08680	T2OH	PAU_P01637	29.21	178	123	4	1	525	321	493	3e-08	54.3
contig02081	T7OH	PAU_P01582	29.19	161	112	4	527	51	263	414	4e-14	75.1
contig01002	T7OH	PAU_P03264	29.19	161	109	3	861	1328	321	481	5e-13	72
contig01074	T5OH	PAU_P01637	29.19	161	106	5	799	1257	317	468	3e-07	52.8
contig06561	T5OH	PAU_P05159	29.19	161	98	6	258	692	305	460	6e-05	43.5
contig01002	T7OH	PAU_P08652	29.17	168	112	2	861	1343	47	214	3e-15	79.3
contig08680	T2OH	PAU_P08215	29.17	168	118	2	19	519	269	432	4e-10	60.5
contig02559	T5OH	PAU_P00294	29.17	144	93	2	497	93	234	373	7e-10	60.8
contig08219	T5OH	PAU_P09311	29.17	120	80	4	498	154	349	467	2e-07	51.2
contig14743	T13OH	PAU_P06622	29.17	120	70	4	1	315	377	492	2e-06	46.6
contig00999	T7OH	PAU_P09982	29.15	223	125	9	929	360	335	554	2e-10	63.5
contig02081	T7OH	PAU_P00294	29.14	175	118	6	509	3	187	356	4e-09	58.5
contig00929	T2OH	PAU_P05926	29.13	206	127	9	963	403	261	464	9e-12	67.8
contig08680	T2OH	PAU_P00304	29.13	127	84	2	151	513	20	146	9e-11	62.4
contig10287	T13OH	PAU_P08215	29.13	127	88	3	452	78	310	432	9e-06	45.4
contig08680	T2OH	PAU_P04017	29.12	182	118	5	1	513	298	472	2e-12	68.2
contig08680	T2OH	PAU_P07317	29.12	182	116	6	4	510	313	486	2e-12	68.2
contig01081	T5OH	PAU_P08963	29.11	316	218	9	475	1404	177	467	9e-20	94.4
contig02682	T13OH	PAU_P05484	29.11	213	139	7	1006	404	285	482	4e-12	68.2
contig02744	T5OH	PAU_P00633	29.1	189	126	4	691	149	334	509	4e-20	94.7
contig02492	T5OH	PAU_P05434	29.1	189	125	3	619	80	328	516	1e-18	90.1
contig00999	T7OH	PAU_P04283	29.09	165	116	2	884	393	353	516	1e-13	73.9
contig03710	T13OH	PAU_P03964	29.08	196	128	4	199	753	302	496	2e-13	72
contig01841	T7OH	PAU_P07808	29.08	141	93	4	924	1325	317	454	2e-07	53.1
contig01081	T5OH	PAU_P06229	29.07	258	167	9	676	1401	224	457	3e-09	59.3
contig03710	T13OH	PAU_P01582	29.07	172	118	4	169	672	270	435	1e-06	50.1
contig02492	T5OH	PAU_P00511	29.06	117	79	2	469	131	376	492	7e-08	54.3
contig00999	T7OH	PAU_P07317	29.06	203	130	9	968	402	294	485	2e-07	53.1
contig08766	T13OH	PAU_P00613	29.06	117	83	1	112	462	376	490	2e-06	47.8
contig01074	T5OH	PAU_P10667	29.05	148	104	2	817	1257	195	341	4e-12	68.9
contig07337	T13OH	PAU_P03964	29.03	217	140	5	21	629	300	514	4e-17	84
contig01002	T7OH	PAU_P03915	29.03	186	129	5	849	1397	263	443	1e-12	70.5
contig01261	T10OH	PAU_P04888	29.03	31	22	0	618	526	365	395	4e-05	22.3
contig02781	T5OH	PAU_P03267	29.03	124	79	4	732	1076	343	465	5e-05	44.7
contig01081	T5OH	PAU_P01570	29.02	317	220	8	490	1425	185	478	1e-21	100
contig01081	T5OH	PAU_P06622	29.02	224	142	7	808	1428	289	503	3e-15	79.3
contig02559	T5OH	PAU_P09311	29.02	193	133	4	650	84	286	473	1e-07	53.5
contig10287	T13OH	PAU_P03439	29.01	131	90	3	518	135	139	266	2e-10	60.8
contig01820	T13OH	PAU_P00294	29.01	131	84	2	459	94	247	373	2e-07	53.1
contig01081	T5OH	PAU_P06818	29	231	150	8	763	1413	223	440	2e-14	76.6
contig02578	T2OH	PAU_P08664	29	100	71	2	360	61	209	303	3e-05	45.4
contig14743	T13OH	PAU_P04599	29	100	64	2	37	315	378	475	4e-05	42
contig02559	T5OH	PAU_P10647	28.99	276	183	9	812	24	171	428	2e-18	89.4
contig07337	T13OH	PAU_P05159	28.99	207	136	5	42	629	318	520	5e-17	83.6
contig01074	T5OH	PAU_P00633	28.99	207	133	7	688	1266	298	495	5e-17	85.1
contig01211	T13OH	PAU_P10647	28.99	169	115	3	796	305	237	404	8e-13	71.2
contig01074	T5OH	PAU_P03264	28.99	169	110	5	781	1257	304	466	6e-10	61.6
contig10287	T13OH	PAU_P00753	28.99	169	104	9	497	39	324	484	2e-07	50.8
contig02399	T13OH	PAU_P02005	28.99	169	110	5	670	194	332	496	7e-06	47.8
contig08680	T2OH	PAU_P09311	28.98	176	121	4	10	525	304	475	3e-13	70.9
contig02161	T5OH	PAU_P00265	28.97	145	96	3	766	353	346	490	9e-09	57.4
contig14025	T5OH	PAU_P04287	28.97	107	71	2	313	8	345	451	8e-08	51.2
contig14025	T5OH	PAU_P05387	28.97	107	72	3	316	8	356	462	5e-07	48.5
contig01841	T7OH	PAU_P09782	28.97	145	101	3	897	1325	297	440	2e-06	50.1
contig08766	T13OH	PAU_P05387	28.97	107	76	1	82	402	355	459	5e-06	46.6
contig07337	T13OH	PAU_P01582	28.96	183	124	5	6	536	274	449	4e-13	70.5
contig08680	T2OH	PAU_P08999	28.96	183	121	4	7	528	300	473	9e-12	65.9
contig01002	T7OH	PAU_P08215	28.95	228	159	4	690	1364	221	436	5e-19	92
contig01841	T7OH	PAU_P00308	28.95	152	103	6	885	1325	271	413	3e-07	52.4
contig02781	T5OH	PAU_P07087	28.95	190	119	7	546	1067	285	467	2e-06	49.7
contig01162	T13OH	PAU_P00613	28.95	152	102	5	553	116	346	495	2e-05	46.6
contig00999	T7OH	PAU_P05615	28.93	197	125	7	1004	459	218	405	3e-10	62.8
contig02495	T13OH	PAU_P04657	28.93	121	78	2	614	276	252	372	3e-09	49.3
contig01841	T7OH	PAU_P01768	28.93	159	107	5	867	1325	219	372	8e-08	54.3
contig08142	T10OH	PAU_P06622	28.93	159	112	4	557	84	254	400	2e-07	51.2
contig01211	T13OH	PAU_P08548	28.92	166	115	4	796	308	303	464	5e-12	68.6
contig14743	T13OH	PAU_P10941	28.92	83	59	2	67	315	319	396	1e-05	43.5
contig01081	T5OH	PAU_P08652	28.91	211	142	3	892	1500	39	247	2e-13	73.2
contig01081	T5OH	PAU_P11307	28.91	211	142	3	892	1500	273	481	2e-13	73.2
contig10287	T13OH	PAU_P00253	28.91	128	82	5	515	159	332	455	3e-05	43.9
contig02744	T5OH	PAU_P01154	28.9	301	199	8	1003	146	119	386	1e-26	116
contig02744	T5OH	PAU_P10860	28.9	173	122	5	667	152	316	477	6e-12	67.8
contig03710	T13OH	PAU_P03613	28.9	218	137	7	187	786	299	514	6e-09	57.4
contig02492	T5OH	PAU_P06399	28.89	225	156	3	778	116	255	473	1e-24	110
contig07337	T13OH	PAU_P10647	28.89	180	122	2	18	539	224	403	2e-11	65.1
contig10287	T13OH	PAU_P02289	28.89	135	93	4	494	99	378	508	7e-09	55.8
contig07050	T5OH	PAU_P01570	28.89	135	90	5	190	576	379	503	4e-07	50.8
contig07050	T5OH	PAU_P06229	28.89	90	59	2	232	486	371	457	3e-05	44.3
contig01002	T7OH	PAU_P09625	28.88	187	126	4	813	1352	32	214	2e-12	69.7
contig00999	T7OH	PAU_P08548	28.85	260	180	7	1166	402	215	464	2e-19	93.6
contig01841	T7OH	PAU_P03179	28.85	156	111	3	858	1325	289	421	1e-09	60.1
contig03710	T13OH	PAU_P10941	28.85	156	108	4	277	735	252	406	3e-08	55.1
contig01081	T5OH	PAU_P03439	28.83	274	190	6	616	1422	25	288	6e-19	91.7
contig01841	T7OH	PAU_P10941	28.83	163	113	3	849	1328	218	376	1e-12	70.1
contig01074	T5OH	PAU_P06818	28.83	163	109	6	93	560	34	194	7e-06	48.1
contig00929	T2OH	PAU_P10667	28.82	229	154	5	1062	403	117	339	3e-17	86.3
contig00769	T13OH	PAU_P08999	28.82	170	115	6	859	368	303	468	7e-10	61.6
contig01211	T13OH	PAU_P06399	28.81	177	124	2	793	269	305	481	1e-18	90.5
contig03710	T13OH	PAU_P01570	28.81	177	124	4	169	693	296	468	8e-09	57
contig06561	T5OH	PAU_P00253	28.81	177	118	5	180	686	272	446	8e-05	43.1
contig03710	T13OH	PAU_P05434	28.8	125	77	2	367	705	373	497	2e-06	48.9
contig02495	T13OH	PAU_P02289	28.79	132	90	3	605	222	395	525	2e-08	56.2
contig02495	T13OH	PAU_P08977	28.79	132	89	3	608	228	333	464	5e-08	54.7
contig02492	T5OH	PAU_P05800	28.78	205	145	3	730	119	271	470	3e-17	85.5
contig01841	T7OH	PAU_P08548	28.77	146	102	3	897	1328	301	444	2e-13	72.8
contig10512	T5OH	PAU_P03964	28.75	160	103	4	448	2	300	458	2e-08	54.7
contig00999	T7OH	PAU_P02320	28.75	160	103	6	848	402	196	350	2e-06	50.1
contig01081	T5OH	PAU_P09044	28.74	174	121	4	904	1416	273	441	1e-10	64.3
contig01074	T5OH	PAU_P00294	28.74	174	114	6	775	1266	193	356	2e-09	59.7
contig01211	T13OH	PAU_P09415	28.74	174	113	6	796	308	201	369	6e-07	51.6
contig01081	T5OH	PAU_P01637	28.73	181	127	4	877	1413	315	491	2e-07	53.5
contig02682	T13OH	PAU_P04871	28.72	188	120	4	922	401	282	468	2e-13	72.4
contig01820	T13OH	PAU_P03613	28.72	195	119	8	609	85	303	488	3e-08	55.8
contig14743	T13OH	PAU_P03922	28.7	108	73	3	4	315	131	234	1e-07	50.1
contig06561	T5OH	PAU_P02289	28.7	115	78	4	360	692	371	482	1e-05	45.8
contig08219	T5OH	PAU_P07436	28.7	115	81	2	489	148	335	448	3e-05	44.3
contig02495	T13OH	PAU_P00633	28.69	122	77	4	599	264	392	512	2e-06	42.4
contig10512	T5OH	PAU_P05159	28.67	150	97	4	421	2	319	466	5e-09	56.2
contig00617	T13OH	PAU_P08999	28.67	143	101	4	776	1201	302	433	1e-08	57.8
contig03710	T13OH	PAU_P04857	28.67	143	97	3	304	717	338	477	9e-06	47
contig02252	T5OH	PAU_P05387	28.67	150	104	7	447	7	334	474	8e-05	44.3
contig01841	T7OH	PAU_P08664	28.66	157	111	2	858	1325	223	378	2e-10	63.2
contig09893	T5OH	PAU_P10647	28.66	157	106	3	22	474	271	426	3e-07	50.4
contig01074	T5OH	PAU_P04657	28.65	185	122	5	733	1257	176	356	2e-12	69.7
contig02492	T5OH	PAU_P09415	28.65	171	113	4	625	140	197	366	8e-12	67.4
contig02781	T5OH	PAU_P06387	28.65	171	115	4	591	1082	301	469	1e-11	66.6
contig01820	T13OH	PAU_P06503	28.65	171	114	5	579	91	353	518	2e-11	66.6
contig03710	T13OH	PAU_P10860	28.65	192	126	5	163	705	296	480	3e-10	62
contig02937	T5OH	PAU_P09311	28.65	178	120	5	769	257	295	467	5e-10	61.2
contig01081	T5OH	PAU_P04657	28.65	178	123	2	889	1410	204	378	6e-10	61.6
contig02252	T5OH	PAU_P03915	28.64	199	138	7	591	7	237	423	4e-08	55.1
contig02492	T5OH	PAU_P07317	28.63	227	149	7	709	68	294	506	1e-13	73.2
contig07337	T13OH	PAU_P08245	28.57	217	144	5	9	626	302	509	1e-19	92.4
contig10287	T13OH	PAU_P03922	28.57	154	103	3	518	78	86	238	2e-14	74.3
contig02744	T5OH	PAU_P05387	28.57	175	123	3	667	149	305	471	6e-14	74.3
contig02161	T5OH	PAU_P10647	28.57	56	34	1	350	201	369	424	2e-12	25.4
contig01820	T13OH	PAU_P05800	28.57	175	122	4	594	79	301	472	8e-11	64.3
contig02492	T5OH	PAU_P10941	28.57	161	111	4	589	119	244	400	1e-10	63.5
contig08680	T2OH	PAU_P05484	28.57	189	130	4	1	552	310	495	6e-10	59.7
contig02781	T5OH	PAU_P06815	28.57	210	137	7	465	1055	224	427	3e-09	58.5
contig01074	T5OH	PAU_P03613	28.57	182	119	3	817	1329	309	489	5e-09	58.5
contig09893	T5OH	PAU_P05387	28.57	119	82	3	73	420	361	478	2e-08	54.3
contig03710	T13OH	PAU_P04657	28.57	189	127	3	196	738	201	386	2e-08	55.5
contig02492	T5OH	PAU_P04905	28.57	154	105	4	622	176	315	465	2e-08	55.8
contig07050	T5OH	PAU_P06010	28.57	126	82	4	133	486	389	512	9e-08	52.8
contig01002	T7OH	PAU_P06387	28.57	98	69	1	54	344	40	137	4e-07	52.4
contig00617	T13OH	PAU_P04063	28.57	133	91	3	776	1162	322	452	8e-07	51.6
contig08766	T13OH	PAU_P09415	28.57	140	91	3	10	402	217	355	2e-06	48.1
contig08766	T13OH	PAU_P01131	28.57	168	106	6	10	471	329	493	3e-06	47.4
contig00769	T13OH	PAU_P02005	28.57	168	111	6	859	383	333	492	4e-06	49.3
contig02495	T13OH	PAU_P05387	28.57	105	70	2	611	312	354	458	1e-05	44.3
contig09893	T5OH	PAU_P01570	28.57	112	79	4	79	411	367	471	3e-05	43.9
contig02042	T5OH	PAU_P03062	28.57	154	101	5	738	1172	342	488	5e-05	45.1
contig01820	T13OH	PAU_P00511	28.57	161	107	5	612	154	313	473	8e-05	44.3
contig02161	T5OH	PAU_P03620	28.57	35	25	0	332	228	457	491	9e-05	21.9
contig00999	T7OH	PAU_P06622	28.51	242	148	11	992	342	284	520	2e-11	66.6
contig00929	T2OH	PAU_P10647	28.5	193	130	7	957	403	195	382	6e-12	68.6
contig02744	T5OH	PAU_P04657	28.49	179	124	5	676	152	207	372	7e-13	70.9
contig01211	T13OH	PAU_P08220	28.49	172	114	4	796	308	316	487	1e-12	70.5
contig08680	T2OH	PAU_P06107	28.49	179	121	4	10	525	300	473	2e-10	61.6
contig08680	T2OH	PAU_P00294	28.49	179	118	7	1	507	203	372	6e-08	53.1
contig09893	T5OH	PAU_P02289	28.48	158	102	6	1	441	373	528	3e-09	57
contig01162	T13OH	PAU_P07436	28.48	151	101	6	577	146	307	449	7e-06	48.1
contig02042	T5OH	PAU_P10647	28.48	151	101	3	741	1172	253	403	2e-05	46.2
contig02937	T5OH	PAU_P04905	28.48	165	107	4	769	308	306	461	7e-05	44.3
contig01841	T7OH	PAU_P02005	28.47	144	97	4	903	1316	334	477	4e-08	55.5
contig01162	T13OH	PAU_P04857	28.47	144	95	4	598	191	323	459	6e-08	55.1
contig01211	T13OH	PAU_P04905	28.47	144	101	3	796	371	318	459	1e-06	50.4
contig01081	T5OH	PAU_P04283	28.45	239	159	7	730	1410	283	516	1e-16	84
contig10287	T13OH	PAU_P06229	28.45	116	80	4	437	99	346	454	2e-06	47.4
contig14743	T13OH	PAU_P05926	28.45	116	69	5	4	309	373	484	5e-05	41.6
contig02252	T5OH	PAU_P01041	28.44	218	153	5	648	4	305	506	1e-15	80.1
contig01074	T5OH	PAU_P03922	28.44	218	144	6	709	1326	22	238	5e-12	68.6
contig07050	T5OH	PAU_P00603	28.44	109	73	3	178	489	186	294	6e-05	43.5
contig00999	T7OH	PAU_P07231	28.43	197	123	7	938	402	280	473	1e-09	60.8
contig08680	T2OH	PAU_P03964	28.42	183	117	6	4	510	307	482	3e-12	67.4
contig07337	T13OH	PAU_P06229	28.42	183	124	7	12	539	282	457	1e-10	62
contig02744	T5OH	PAU_P02962	28.42	190	128	7	667	122	200	371	2e-09	59.3
contig02495	T13OH	PAU_P06818	28.41	88	62	2	912	652	217	299	2e-10	44.7
contig01841	T7OH	PAU_P04333	28.39	155	109	6	867	1325	234	377	2e-06	50.1
contig02781	T5OH	PAU_P10647	28.38	222	153	5	429	1076	190	406	6e-12	67.8
contig02081	T7OH	PAU_P01570	28.38	148	104	3	500	63	297	437	6e-11	64.7
contig02492	T5OH	PAU_P03620	28.38	148	100	4	613	188	319	466	3e-07	52.4
contig07050	T5OH	PAU_P08245	28.38	74	52	1	271	489	408	481	4e-06	47.4
contig00617	T13OH	PAU_P07317	28.37	363	247	7	110	1159	98	447	4e-31	132
contig01081	T5OH	PAU_P05434	28.37	282	195	3	676	1500	254	530	3e-24	109
contig01081	T5OH	PAU_P00633	28.37	215	142	6	871	1479	329	537	5e-15	78.6
contig00929	T2OH	PAU_P03179	28.37	141	100	5	822	403	304	421	6e-06	48.5
contig08219	T5OH	PAU_P03824	28.36	134	92	4	489	100	349	481	3e-06	47.4
contig01074	T5OH	PAU_P05484	28.35	194	129	5	706	1257	271	461	2e-11	67
contig03710	T13OH	PAU_P10647	28.35	194	130	3	190	744	224	416	8e-09	57
contig01081	T5OH	PAU_P00613	28.34	187	126	6	913	1449	320	499	6e-10	61.6
contig01841	T7OH	PAU_P04287	28.33	180	120	6	813	1325	270	441	2e-12	69.7
contig02492	T5OH	PAU_P07087	28.33	180	116	5	619	119	294	471	2e-10	62.8
contig02559	T5OH	PAU_P06622	28.33	180	109	4	575	96	316	492	2e-08	56.2
contig01081	T5OH	PAU_P03964	28.32	226	142	8	787	1404	272	482	9e-12	67.8
contig01211	T13OH	PAU_P05800	28.32	173	120	4	796	290	306	472	5e-09	58.5
contig03710	T13OH	PAU_P04283	28.31	166	112	5	277	753	369	528	7e-10	60.5
contig00999	T7OH	PAU_P07808	28.31	166	102	4	818	372	329	494	3e-09	59.3
contig10287	T13OH	PAU_P07349	28.3	159	95	5	518	99	333	487	1e-08	55.1
contig10287	T13OH	PAU_P05549	28.3	159	98	5	512	84	326	484	2e-07	51.2
contig01081	T5OH	PAU_P02289	28.29	205	144	5	802	1407	316	513	2e-14	76.6
contig01820	T13OH	PAU_P06818	28.28	396	267	15	1209	73	61	445	3e-22	102
contig08142	T10OH	PAU_P06818	28.28	145	101	4	497	72	221	360	9e-09	55.8
contig00929	T2OH	PAU_P09782	28.28	145	100	3	825	403	298	440	2e-07	53.5
contig02495	T13OH	PAU_P04857	28.28	145	97	4	602	189	357	498	1e-05	46.6
contig02682	T13OH	PAU_P01154	28.27	191	124	3	916	383	212	396	1e-15	80.1
contig02781	T5OH	PAU_P01041	28.27	191	134	5	513	1076	323	507	4e-11	65.1
contig02682	T13OH	PAU_P08999	28.26	184	129	4	934	392	290	472	8e-12	67.4
contig01031	T13OH	PAU_P05184	28.26	184	127	5	855	319	215	394	9e-07	51.2
contig00745	T13OH	PAU_P10941	28.26	46	31	1	494	363	367	412	7e-06	26.2
contig08680	T2OH	PAU_P09415	28.25	177	118	4	4	507	196	369	2e-15	77.8
contig08680	T2OH	PAU_P02005	28.25	177	124	4	19	540	334	506	9e-12	65.9
contig00999	T7OH	PAU_P00633	28.25	177	115	5	896	402	340	511	8e-08	54.7
contig01211	T13OH	PAU_P01768	28.24	170	115	5	796	308	227	393	2e-09	60.1
contig01820	T13OH	PAU_P00370	28.24	170	117	5	579	85	289	454	3e-06	49.3
contig00999	T7OH	PAU_P08480	28.24	131	88	4	917	543	477	602	6e-06	48.5
contig08219	T5OH	PAU_P09782	28.24	131	89	5	492	115	343	471	1e-05	45.4
contig02161	T5OH	PAU_P01131	28.21	39	28	0	332	216	455	493	3e-07	25.4
contig02781	T5OH	PAU_P02577	28.21	234	150	10	453	1100	306	531	9e-07	50.4
contig14743	T13OH	PAU_P07349	28.21	117	71	4	4	315	375	490	6e-06	44.7
contig01081	T5OH	PAU_P00753	28.21	117	82	2	110	454	40	155	1e-05	47.8
contig02559	T5OH	PAU_P07081	28.19	188	129	4	626	81	214	397	3e-11	65.5
contig00929	T2OH	PAU_P10941	28.19	188	130	6	951	403	211	375	4e-11	65.9
contig00999	T7OH	PAU_P02005	28.19	188	128	6	893	351	331	514	2e-08	56.6
contig02081	T7OH	PAU_P04871	28.19	149	95	4	473	63	282	425	4e-08	55.1
contig01162	T13OH	PAU_P08215	28.19	188	127	4	670	131	254	434	5e-06	48.5
contig02781	T5OH	PAU_P06933	28.18	181	129	2	537	1076	323	501	2e-11	66.2
contig02682	T13OH	PAU_P04657	28.18	181	120	5	925	413	201	374	8e-11	63.9
contig02559	T5OH	PAU_P00267	28.18	181	128	4	611	75	319	495	2e-10	62.8
contig01081	T5OH	PAU_P08520	28.18	181	121	5	937	1452	336	515	7e-09	58.2
contig01261	T10OH	PAU_P08220	28.18	110	72	2	535	227	409	518	2e-05	47
contig00929	T2OH	PAU_P02962	28.17	252	164	10	1107	403	96	342	6e-12	68.6
contig00617	T13OH	PAU_P01041	28.17	142	101	4	737	1159	329	463	2e-05	47
contig02492	T5OH	PAU_P09044	28.16	174	121	4	622	113	273	442	1e-14	77
contig14743	T13OH	PAU_P05011	28.16	103	74	2	7	315	386	477	2e-07	49.3
contig01162	T13OH	PAU_P01582	28.16	103	70	2	484	188	331	433	6e-05	45.1
contig09893	T5OH	PAU_P07349	28.15	135	80	2	49	402	356	490	4e-07	50.1
contig08766	T13OH	PAU_P09044	28.14	167	117	4	7	498	291	455	2e-10	61.6
contig02042	T5OH	PAU_P08999	28.14	167	115	5	729	1214	316	479	5e-10	61.6
contig02744	T5OH	PAU_P01582	28.14	167	119	5	670	173	288	436	1e-09	60.1
contig02081	T7OH	PAU_P03824	28.12	128	91	2	455	75	301	421	7e-09	57.8
contig01074	T5OH	PAU_P03620	28.12	160	102	6	817	1257	315	466	5e-07	52
contig03710	T13OH	PAU_P03062	28.12	192	131	5	178	732	310	497	2e-06	48.9
contig01820	T13OH	PAU_P07808	28.11	185	125	2	603	73	299	483	1e-18	90.1
contig00999	T7OH	PAU_P05159	28.11	249	164	8	1103	402	248	489	2e-13	73.2
contig02081	T7OH	PAU_P08220	28.1	153	98	4	464	42	309	455	2e-08	56.2
contig07050	T5OH	PAU_P05434	28.1	121	72	3	172	489	380	498	9e-06	46.2
contig00999	T7OH	PAU_P06399	28.09	267	186	4	1124	342	226	485	2e-25	113
contig00999	T7OH	PAU_P06010	28.09	178	124	3	905	384	342	518	1e-11	67.4
contig00999	T7OH	PAU_P03620	28.09	178	119	5	890	384	317	494	6e-11	65.1
contig08766	T13OH	PAU_P09311	28.08	146	100	3	10	432	323	465	1e-06	48.5
contig02744	T5OH	PAU_P03179	28.07	171	123	4	661	149	304	440	8e-12	67.4
contig02781	T5OH	PAU_P10667	28.06	196	139	3	486	1067	167	360	2e-12	69.3
contig01074	T5OH	PAU_P00613	28.06	196	129	6	706	1257	274	465	3e-10	62.8
contig01074	T5OH	PAU_P05800	28.05	221	151	7	694	1332	261	472	1e-11	67.4
contig02937	T5OH	PAU_P06622	28.04	271	169	9	937	203	254	509	1e-15	79.7
contig02682	T13OH	PAU_P07317	28.04	214	131	5	925	353	307	514	3e-15	79
contig02744	T5OH	PAU_P03922	28.04	214	146	9	766	149	37	232	3e-10	62
contig07050	T5OH	PAU_P08999	28.04	107	70	3	193	492	362	468	3e-05	44.7
contig10287	T13OH	PAU_P05484	28.03	157	106	4	512	63	336	489	2e-10	61.2
contig02161	T5OH	PAU_P04905	28.03	132	93	3	766	377	303	428	9e-06	47.4
contig08142	T10OH	PAU_P02005	28.03	132	92	5	446	60	302	431	2e-05	44.7
contig01211	T13OH	PAU_P03922	28.02	182	123	5	796	275	68	242	4e-13	72
contig02492	T5OH	PAU_P00253	28.02	182	122	5	781	263	259	435	2e-12	69.7
contig02081	T7OH	PAU_P05549	28.02	207	138	6	596	9	254	456	3e-11	65.5
contig02081	T7OH	PAU_P08977	28.02	182	129	7	614	75	238	407	3e-07	52.4
contig10287	T13OH	PAU_P04287	28	150	99	5	518	96	316	460	1e-10	61.6
contig02081	T7OH	PAU_P01637	28	150	106	3	485	42	313	455	8e-08	54.3
contig08142	T10OH	PAU_P07081	28	100	72	2	446	147	202	296	2e-05	44.7
contig00929	T2OH	PAU_P00370	27.98	193	134	6	966	403	244	429	2e-14	76.6
contig01211	T13OH	PAU_P09625	27.98	168	116	4	796	308	47	210	3e-09	59.3
contig01074	T5OH	PAU_P03439	27.97	118	85	0	820	1173	118	235	3e-10	62.8
contig08219	T5OH	PAU_P09415	27.97	118	74	3	504	184	240	357	2e-07	51.6
contig02781	T5OH	PAU_P00613	27.96	186	129	4	525	1067	302	484	7e-10	60.8
contig14025	T5OH	PAU_P06503	27.96	93	64	2	277	8	413	505	3e-05	42.7
contig10287	T13OH	PAU_P05615	27.95	161	103	4	518	75	278	429	3e-10	60.5
contig01162	T13OH	PAU_P09782	27.95	161	109	3	580	119	314	471	3e-08	55.8
contig00999	T7OH	PAU_P05477	27.94	204	134	6	947	375	332	534	1e-11	67.4
contig09893	T5OH	PAU_P07769	27.94	136	93	3	10	402	340	474	5e-06	46.6
contig00999	T7OH	PAU_P06815	27.93	222	149	6	1034	402	208	427	4e-10	62.4
contig02781	T5OH	PAU_P03264	27.93	179	120	6	567	1076	315	488	3e-07	52
contig14025	T5OH	PAU_P08977	27.93	111	76	2	322	2	332	442	8e-06	44.7
contig02744	T5OH	PAU_P07087	27.92	197	136	6	718	146	278	466	4e-13	71.6
contig09893	T5OH	PAU_P07317	27.92	154	101	3	43	474	359	509	2e-09	58.2
contig02081	T7OH	PAU_P01154	27.91	387	272	13	1163	24	6	359	6e-26	114
contig02495	T13OH	PAU_P00633	27.91	43	31	0	771	643	334	376	2e-06	26.6
contig00999	T7OH	PAU_P05434	27.9	362	241	8	1364	339	170	515	3e-32	120
contig02081	T7OH	PAU_P00370	27.89	147	106	4	488	48	274	411	1e-10	63.5
contig01211	T13OH	PAU_P02005	27.89	190	126	6	796	260	334	516	2e-07	53.1
contig01211	T13OH	PAU_P07769	27.88	165	117	3	796	308	313	474	4e-08	55.5
contig01002	T7OH	PAU_P05926	27.88	208	132	8	759	1328	278	481	4e-08	55.8
contig01211	T13OH	PAU_P03062	27.88	165	117	5	796	308	327	488	9e-06	47.8
contig01081	T5OH	PAU_P06387	27.87	287	196	7	595	1422	190	471	3e-17	85.9
contig00999	T7OH	PAU_P04871	27.87	183	117	5	902	399	286	466	9e-12	67.8
contig09893	T5OH	PAU_P00267	27.87	122	88	0	4	369	356	477	3e-09	57.4
contig01002	T7OH	PAU_P05800	27.86	201	144	2	753	1352	271	470	2e-16	83.2
contig10287	T13OH	PAU_P03179	27.86	140	101	4	515	96	323	440	6e-10	59.3
contig02937	T5OH	PAU_P00633	27.86	201	131	8	775	215	329	523	4e-09	58.2
contig00999	T7OH	PAU_P10693	27.85	316	205	11	1268	390	56	338	7e-18	88.2
contig02042	T5OH	PAU_P08245	27.85	158	104	5	729	1172	330	480	6e-10	61.2
contig09893	T5OH	PAU_P06010	27.85	158	109	4	1	459	374	531	2e-09	57.8
contig02682	T13OH	PAU_P00253	27.85	158	107	5	937	485	298	453	2e-05	45.8
contig02492	T5OH	PAU_P02577	27.85	158	103	4	568	128	360	517	2e-05	45.8
contig02744	T5OH	PAU_P02005	27.84	194	139	4	667	89	332	513	9e-15	77
contig01031	T13OH	PAU_P08664	27.83	115	79	3	702	370	196	305	3e-07	52.8
contig09893	T5OH	PAU_P06622	27.82	133	74	5	37	369	355	481	2e-07	51.2
contig01211	T13OH	PAU_P05011	27.81	169	116	5	796	308	315	477	1e-09	60.5
contig01074	T5OH	PAU_P09044	27.81	151	104	4	820	1257	273	417	2e-08	57
contig10287	T13OH	PAU_P07081	27.81	151	105	4	515	75	250	397	3e-08	53.9
contig02492	T5OH	PAU_P00294	27.81	169	113	4	610	131	209	372	4e-05	45.1
contig02492	T5OH	PAU_P05159	27.8	205	135	6	643	68	312	510	7e-13	70.9
contig03710	T13OH	PAU_P05184	27.8	205	123	4	190	729	294	494	9e-11	63.5
contig02559	T5OH	PAU_P06933	27.8	205	143	6	608	9	327	528	4e-10	61.6
contig01074	T5OH	PAU_P04871	27.8	223	139	7	736	1338	272	473	5e-08	55.5
contig02492	T5OH	PAU_P00633	27.78	216	137	7	643	53	334	543	4e-13	71.6
contig01211	T13OH	PAU_P06010	27.78	162	115	3	796	317	352	509	2e-11	66.2
contig01081	T5OH	PAU_P05926	27.78	234	151	8	712	1359	246	471	2e-11	67
contig02492	T5OH	PAU_P09311	27.78	216	153	4	757	119	260	473	6e-10	61.2
contig01002	T7OH	PAU_P00265	27.78	144	95	3	813	1217	346	489	2e-09	60.1
contig09893	T5OH	PAU_P08664	27.78	144	100	3	16	435	267	408	1e-07	52
contig00929	T2OH	PAU_P09311	27.78	144	100	3	822	403	307	448	1e-07	53.9
contig01081	T5OH	PAU_P06515	27.78	180	117	7	904	1404	306	477	2e-07	53.1
contig02559	T5OH	PAU_P00368	27.78	126	89	3	449	78	392	515	3e-07	52
contig03710	T13OH	PAU_P04871	27.78	198	128	5	199	747	282	478	5e-06	47.8
contig02081	T7OH	PAU_P06815	27.75	364	239	15	1223	204	15	347	2e-18	89.4
contig02937	T5OH	PAU_P04657	27.75	227	158	6	940	278	158	366	3e-14	75.5
contig07337	T13OH	PAU_P06818	27.75	191	127	5	3	542	252	437	3e-12	67.8
contig01002	T7OH	PAU_P04905	27.75	173	120	5	792	1295	296	465	2e-10	63.5
contig01074	T5OH	PAU_P06387	27.73	119	85	1	820	1173	295	413	5e-07	52
contig07050	T5OH	PAU_P04888	27.73	119	86	2	187	543	364	479	1e-06	49.3
contig01820	T13OH	PAU_P08220	27.72	184	121	4	612	97	305	487	9e-12	67.4
contig03710	T13OH	PAU_P08664	27.72	184	126	4	175	705	220	399	1e-11	66.2
contig08766	T13OH	PAU_P08220	27.72	184	122	5	7	525	331	513	5e-11	63.2
contig10512	T5OH	PAU_P06818	27.72	184	120	6	514	2	235	413	1e-10	62
contig02781	T5OH	PAU_P08245	27.72	184	121	6	552	1067	308	480	3e-09	58.9
contig06561	T5OH	PAU_P03964	27.72	202	126	7	105	650	245	440	7e-08	53.1
contig01211	T13OH	PAU_P01570	27.71	166	117	4	793	305	317	472	2e-13	73.2
contig01211	T13OH	PAU_P02289	27.71	166	117	5	796	308	351	511	2e-12	69.7
contig02081	T7OH	PAU_P09044	27.7	148	103	4	452	21	273	405	6e-08	54.7
contig08766	T13OH	PAU_P04063	27.7	148	102	5	28	456	351	495	1e-06	48.9
contig01820	T13OH	PAU_P04871	27.68	177	114	3	582	94	291	466	6e-13	71.2
contig02682	T13OH	PAU_P00603	27.68	177	124	5	928	410	125	293	2e-12	69.7
contig03710	T13OH	PAU_P05387	27.67	159	109	3	283	741	327	485	2e-08	55.5
contig02042	T5OH	PAU_P03613	27.67	159	103	5	732	1172	326	484	7e-07	51.2
contig10512	T5OH	PAU_P00613	27.67	159	109	5	517	59	284	441	4e-06	46.6
contig02161	T5OH	PAU_P06622	27.67	159	114	4	925	452	254	400	9e-06	47.4
contig08766	T13OH	PAU_P10941	27.66	188	127	5	10	546	252	431	8e-10	59.3
contig01002	T7OH	PAU_P06503	27.65	170	119	4	861	1358	354	522	2e-13	73.6
contig02937	T5OH	PAU_P07349	27.65	217	139	5	835	239	280	494	2e-11	65.9
contig00769	T13OH	PAU_P10941	27.65	170	116	6	838	350	242	407	5e-08	55.5
contig00999	T7OH	PAU_P03613	27.65	217	141	9	941	339	296	508	3e-06	49.7
contig00617	T13OH	PAU_P00633	27.64	369	249	7	104	1156	117	472	5e-31	132
contig03702	T10OH	PAU_P00253	27.64	123	84	2	494	141	264	382	5e-07	51.2
contig02682	T13OH	PAU_P10941	27.64	123	87	3	772	410	278	396	1e-06	50.1
contig01162	T13OH	PAU_P04657	27.63	228	155	5	805	152	162	374	5e-10	62
contig01162	T13OH	PAU_P04063	27.63	152	99	6	559	137	351	495	4e-05	45.8
contig02744	T5OH	PAU_P09625	27.62	181	122	6	667	152	45	207	8e-09	57.4
contig08680	T2OH	PAU_P03613	27.62	181	121	4	7	519	309	488	4e-08	53.5
contig06715	T2OH	PAU_P06818	27.62	105	75	3	240	551	217	315	4e-06	47.4
contig02081	T7OH	PAU_P10667	27.61	134	96	2	455	57	195	321	5e-12	68.2
contig03710	T13OH	PAU_P02289	27.61	163	114	4	277	753	367	526	3e-10	61.6
contig01841	T7OH	PAU_P00613	27.61	134	91	3	870	1253	309	442	2e-09	59.7
contig07337	T13OH	PAU_P03264	27.61	134	81	5	186	539	361	490	9e-08	52.8
contig00929	T2OH	PAU_P04905	27.61	163	110	4	867	403	303	459	1e-07	53.9
contig00617	T13OH	PAU_P05387	27.61	134	95	3	776	1171	305	434	7e-05	45.1
contig00999	T7OH	PAU_P08220	27.6	192	128	4	902	360	310	501	4e-14	75.5
contig00999	T7OH	PAU_P05387	27.6	192	133	3	896	339	303	488	2e-12	70.1
contig02682	T13OH	PAU_P08963	27.6	192	135	6	943	380	296	477	5e-08	54.7
contig01162	T13OH	PAU_P01041	27.6	192	135	4	667	104	330	518	1e-06	50.4
contig02559	T5OH	PAU_P06818	27.59	377	260	9	1124	33	102	458	2e-27	119
contig02559	T5OH	PAU_P04063	27.59	261	176	8	827	84	248	495	1e-15	80.1
contig02081	T7OH	PAU_P05926	27.59	145	98	3	488	75	295	433	2e-08	56.2
contig01031	T13OH	PAU_P05615	27.59	116	78	3	702	373	216	325	5e-07	52
contig00769	T13OH	PAU_P10860	27.59	174	118	6	859	362	317	482	1e-06	51.2
contig01841	T7OH	PAU_P00253	27.59	145	99	4	903	1319	313	455	8e-05	44.3
contig01081	T5OH	PAU_P01154	27.57	214	140	7	835	1431	189	398	1e-11	67.4
contig10287	T13OH	PAU_P05011	27.56	127	89	3	449	78	357	481	1e-09	58.5
contig10287	T13OH	PAU_P04283	27.56	127	89	4	494	123	380	502	9e-09	55.5
contig14025	T5OH	PAU_P08664	27.56	127	84	4	358	2	267	392	8e-06	44.7
contig00999	T7OH	PAU_P08215	27.55	196	140	3	992	411	233	425	1e-12	70.5
contig03710	T13OH	PAU_P07769	27.55	196	136	5	163	732	291	483	5e-07	51.2
contig02492	T5OH	PAU_P05011	27.54	167	119	2	613	119	315	481	8e-12	67.4
contig08142	T10OH	PAU_P05184	27.54	167	119	3	548	54	245	406	4e-10	60.5
contig02042	T5OH	PAU_P05159	27.54	167	111	4	738	1208	337	501	1e-09	60.1
contig01002	T7OH	PAU_P07349	27.53	247	159	5	702	1382	264	509	4e-14	75.5
contig02744	T5OH	PAU_P05484	27.53	247	169	9	859	149	253	478	3e-13	72
contig08680	T2OH	PAU_P01768	27.53	178	123	4	4	519	222	397	5e-12	66.6
contig08680	T2OH	PAU_P10901	27.53	178	121	3	19	528	229	406	2e-10	61.6
contig10512	T5OH	PAU_P08999	27.53	178	122	6	514	2	269	443	5e-09	56.2
contig03710	T13OH	PAU_P08220	27.53	178	116	4	277	771	332	509	2e-08	55.8
contig02559	T5OH	PAU_P10346	27.53	178	125	5	617	96	231	399	5e-08	54.7
contig02042	T5OH	PAU_P08664	27.52	149	103	3	792	1223	268	416	3e-07	52.4
contig08680	T2OH	PAU_P04063	27.51	189	126	7	1	534	318	500	1e-09	58.5
contig01081	T5OH	PAU_P04120	27.51	189	127	6	925	1461	302	482	1e-09	60.8
contig01841	T7OH	PAU_P04905	27.5	160	112	3	858	1325	303	459	5e-11	65.1
contig02161	T5OH	PAU_P02962	27.5	40	29	0	332	213	335	374	9e-09	24.6
contig02781	T5OH	PAU_P03439	27.5	160	114	4	594	1067	126	281	3e-08	55.5
contig01162	T13OH	PAU_P02005	27.5	160	110	4	607	146	340	496	7e-06	48.1
contig03688	T13OH	PAU_P08664	27.5	200	139	4	585	4	209	403	3e-05	45.4
contig00769	T13OH	PAU_P10647	27.49	171	118	1	856	362	237	407	2e-10	63.5
contig01162	T13OH	PAU_P05159	27.49	171	107	5	577	116	331	501	1e-08	57.4
contig00769	T13OH	PAU_P00253	27.49	171	118	3	994	500	264	434	8e-06	48.1
contig00769	T13OH	PAU_P04857	27.49	171	120	6	856	356	314	479	3e-05	46.2
contig00999	T7OH	PAU_P02577	27.48	222	149	5	1031	402	305	516	3e-08	56.2
contig03688	T13OH	PAU_P00613	27.47	182	119	7	510	4	316	488	3e-08	55.1
contig02399	T13OH	PAU_P02289	27.47	182	122	6	712	197	335	511	1e-05	46.6
contig09893	T5OH	PAU_P08245	27.46	142	92	5	37	429	352	489	1e-10	61.6
contig02559	T5OH	PAU_P02577	27.46	193	125	7	614	81	332	521	2e-07	52.8
contig07961	T10OH	PAU_P05184	27.46	142	96	6	37	441	29	163	3e-06	47.8
contig01841	T7OH	PAU_P01637	27.45	153	108	3	813	1262	296	448	2e-09	59.7
contig03702	T10OH	PAU_P06818	27.45	102	73	2	443	141	237	334	2e-06	48.9
contig01031	T13OH	PAU_P06933	27.45	51	37	1	242	90	452	501	4e-06	23.9
contig02682	T13OH	PAU_P05800	27.44	215	146	6	1006	392	277	472	5e-11	64.7
contig01211	T13OH	PAU_P08963	27.44	164	117	3	793	308	314	466	6e-08	55.1
contig08680	T2OH	PAU_P00370	27.43	175	121	4	13	519	287	454	1e-12	68.6
contig02161	T5OH	PAU_P03922	27.43	175	121	3	859	353	22	193	4e-08	55.1
contig07050	T5OH	PAU_P03439	27.43	113	75	3	172	489	170	282	3e-06	47.8
contig01081	T5OH	PAU_P08664	27.42	186	134	3	874	1428	225	408	6e-10	61.6
contig01081	T5OH	PAU_P01768	27.41	259	174	8	679	1413	143	397	5e-12	68.6
contig01841	T7OH	PAU_P01041	27.4	146	104	2	894	1325	341	483	2e-10	63.2
contig01074	T5OH	PAU_P03179	27.4	146	106	3	820	1257	301	423	8e-10	61.2
contig08766	T13OH	PAU_P07081	27.4	146	105	1	10	444	247	392	3e-08	54.3
contig00745	T13OH	PAU_P06503	27.39	157	112	3	999	535	314	469	2e-12	58.9
contig10287	T13OH	PAU_P10941	27.39	157	106	5	518	72	254	400	5e-07	49.7
contig01211	T13OH	PAU_P01637	27.38	168	117	5	796	308	327	487	2e-06	49.7
contig00999	T7OH	PAU_P02289	27.37	179	125	4	905	384	341	517	2e-11	66.6
contig02744	T5OH	PAU_P01637	27.37	190	133	6	730	176	300	476	1e-08	57
contig03710	T13OH	PAU_P00633	27.37	179	120	3	199	705	334	511	5e-08	54.3
contig01074	T5OH	PAU_P00370	27.37	179	118	7	757	1257	262	431	5e-07	52
contig01002	T7OH	PAU_P07081	27.36	212	153	2	711	1343	185	393	6e-19	91.7
contig03710	T13OH	PAU_P06818	27.36	201	127	5	178	723	253	442	2e-07	52.4
contig02399	T13OH	PAU_P01582	27.36	106	69	2	517	224	332	437	4e-05	45.1
contig01002	T7OH	PAU_P03922	27.35	223	150	6	726	1358	22	240	3e-16	82.8
contig07050	T5OH	PAU_P03964	27.35	117	74	4	172	489	366	482	3e-05	44.7
contig02081	T7OH	PAU_P06515	27.34	139	96	3	476	75	298	434	2e-06	49.3
contig00929	T2OH	PAU_P09044	27.34	128	90	4	777	403	291	415	5e-05	45.4
contig09893	T5OH	PAU_P02577	27.34	139	93	4	64	456	397	534	9e-05	42.4
contig08680	T2OH	PAU_P06010	27.33	172	123	4	19	528	352	518	4e-11	63.5
contig08680	T2OH	PAU_P08664	27.33	172	123	4	10	519	235	403	2e-09	58.2
contig08680	T2OH	PAU_P06933	27.33	172	122	5	7	513	334	500	4e-09	57
contig02495	T13OH	PAU_P03264	27.33	150	94	4	620	216	359	508	2e-08	55.8
contig01211	T13OH	PAU_P09311	27.33	172	114	5	796	314	307	467	3e-08	56.2
contig02744	T5OH	PAU_P03824	27.33	150	108	3	724	278	283	427	1e-07	53.5
contig02042	T5OH	PAU_P07081	27.33	150	104	3	738	1172	246	392	1e-07	53.9
contig10287	T13OH	PAU_P00804	27.33	161	104	6	518	75	280	430	2e-06	47.8
contig00999	T7OH	PAU_P09782	27.33	150	107	2	893	450	296	445	1e-05	47.4
contig02744	T5OH	PAU_P00368	27.32	183	132	4	667	122	351	516	8e-12	67.4
contig00769	T13OH	PAU_P06503	27.32	205	139	6	934	350	327	529	5e-10	62
contig10512	T5OH	PAU_P00253	27.32	183	122	6	517	2	278	455	5e-09	56.2
contig02682	T13OH	PAU_P03613	27.32	194	129	4	949	404	294	486	8e-09	57.4
contig03710	T13OH	PAU_P08548	27.32	183	112	8	307	792	320	495	1e-05	46.6
contig01002	T7OH	PAU_P09415	27.31	227	155	5	681	1331	145	366	5e-16	82
contig00999	T7OH	PAU_P07087	27.31	216	139	8	995	402	257	467	8e-11	64.7
contig02252	T5OH	PAU_P02004	27.31	227	147	9	645	19	274	494	7e-08	54.3
contig01081	T5OH	PAU_P05615	27.27	220	142	9	811	1416	228	431	2e-11	67
contig06561	T5OH	PAU_P07808	27.27	242	155	11	30	692	209	446	9e-11	62.8
contig08680	T2OH	PAU_P04657	27.27	176	124	2	1	516	206	378	1e-10	62
contig10287	T13OH	PAU_P02962	27.27	143	101	3	518	99	220	360	5e-08	53.1
contig01211	T13OH	PAU_P04657	27.27	165	115	4	796	317	212	372	2e-07	53.1
contig07961	T10OH	PAU_P05549	27.27	154	108	6	25	474	25	165	4e-07	50.4
contig09893	T5OH	PAU_P04857	27.27	121	84	3	52	402	354	473	3e-06	47
contig00617	T13OH	PAU_P00253	27.27	143	103	2	749	1174	302	441	5e-06	48.9
contig08142	T10OH	PAU_P00267	27.27	121	87	2	410	51	312	429	6e-06	46.6
contig03710	T13OH	PAU_P09311	27.27	187	130	4	175	717	289	473	7e-06	47.4
contig00999	T7OH	PAU_P00753	27.24	257	166	6	1001	294	258	511	3e-16	82.8
contig00999	T7OH	PAU_P09415	27.24	268	183	7	1061	294	140	402	9e-15	77.8
contig02492	T5OH	PAU_P02671	27.23	191	133	3	661	107	296	480	9e-13	70.5
contig01211	T13OH	PAU_P00613	27.23	191	127	6	796	260	320	503	3e-11	65.9
contig02559	T5OH	PAU_P06503	27.23	235	156	6	746	87	287	519	3e-10	62
contig01820	T13OH	PAU_P05387	27.22	180	124	4	612	94	296	474	6e-14	74.7
contig01841	T7OH	PAU_P08215	27.22	158	113	3	858	1325	254	407	1e-10	63.9
contig02081	T7OH	PAU_P03179	27.22	158	111	4	518	57	277	405	3e-09	58.9
contig07337	T13OH	PAU_P07769	27.22	180	123	4	24	539	302	474	7e-08	53.1
contig08766	T13OH	PAU_P02005	27.22	158	113	3	10	477	350	506	1e-07	52.4
contig00769	T13OH	PAU_P06622	27.22	169	101	6	859	419	315	477	6e-07	52
contig08766	T13OH	PAU_P04017	27.22	158	104	5	10	450	320	472	2e-06	47.8
contig00745	T13OH	PAU_P10647	27.19	217	144	8	1005	397	200	406	2e-08	56.6
contig14025	T5OH	PAU_P06399	27.19	114	75	2	319	2	346	459	6e-06	45.1
contig02781	T5OH	PAU_P09415	27.18	206	133	7	465	1031	155	357	2e-08	55.8
contig01081	T5OH	PAU_P08245	27.17	265	182	10	709	1470	278	502	3e-11	65.9
contig08680	T2OH	PAU_P07081	27.17	173	125	2	10	525	228	398	6e-11	63.2
contig02937	T5OH	PAU_P10941	27.17	173	121	4	787	284	218	385	9e-10	60.5
contig01211	T13OH	PAU_P01041	27.17	173	121	3	796	293	344	511	1e-09	60.5
contig02682	T13OH	PAU_P09070	27.17	184	120	5	892	383	305	482	2e-09	59.7
contig07337	T13OH	PAU_P05387	27.17	173	119	5	6	503	290	461	4e-09	57.4
contig02559	T5OH	PAU_P05011	27.17	184	129	4	620	84	300	481	2e-05	45.8
contig07337	T13OH	PAU_P09044	27.17	173	119	6	6	503	259	424	4e-05	43.9
contig08766	T13OH	PAU_P08652	27.16	162	111	2	13	477	63	224	1e-09	58.9
contig08766	T13OH	PAU_P11307	27.16	162	111	2	13	477	297	458	1e-09	58.9
contig01162	T13OH	PAU_P03264	27.16	162	108	4	580	125	335	493	8e-08	54.7
contig02042	T5OH	PAU_P07769	27.16	162	112	6	738	1205	328	483	1e-06	50.4
contig00769	T13OH	PAU_P01582	27.15	151	108	3	859	413	290	433	2e-07	53.5
contig02781	T5OH	PAU_P01582	27.14	210	151	5	444	1067	246	446	7e-13	70.9
contig02081	T7OH	PAU_P02962	27.14	140	102	2	494	75	185	318	4e-09	58.5
contig02937	T5OH	PAU_P01154	27.14	210	143	5	850	251	185	387	2e-08	56.2
contig12778	T13OH	PAU_P06818	27.14	140	101	4	437	21	165	291	5e-08	52.8
contig00929	T2OH	PAU_P02005	27.14	210	143	6	831	232	331	524	8e-08	54.7
contig03702	T10OH	PAU_P04063	27.14	140	97	3	560	156	253	390	4e-05	44.7
contig02559	T5OH	PAU_P00613	27.13	188	129	5	608	69	309	493	1e-10	63.5
contig14025	T5OH	PAU_P06622	27.13	129	76	4	340	8	354	481	8e-06	44.7
contig00999	T7OH	PAU_P08963	27.11	225	161	6	1115	450	236	450	4e-14	75.5
contig01074	T5OH	PAU_P07231	27.11	225	146	6	709	1329	258	478	9e-09	57.8
contig01081	T5OH	PAU_P03620	27.11	225	146	7	784	1404	265	486	2e-08	57
contig01820	T13OH	PAU_P05477	27.11	166	109	7	507	46	380	541	3e-06	49.3
contig02252	T5OH	PAU_P03613	27.11	166	114	4	516	40	311	474	2e-05	46.6
contig02492	T5OH	PAU_P05615	27.1	262	171	10	808	83	186	443	5e-16	81.3
contig10512	T5OH	PAU_P05184	27.1	155	111	2	511	53	274	426	3e-10	60.5
contig01081	T5OH	PAU_P08215	27.1	214	153	5	781	1413	229	432	5e-09	58.5
contig08766	T13OH	PAU_P06010	27.1	107	77	2	127	444	408	512	4e-07	50.4
contig01081	T5OH	PAU_P10901	27.09	203	139	4	898	1479	224	426	1e-09	60.5
contig03688	T13OH	PAU_P02005	27.09	203	136	7	585	13	302	496	8e-07	50.4
contig02744	T5OH	PAU_P10647	27.08	240	175	6	871	152	177	400	4e-19	91.7
contig02682	T13OH	PAU_P03264	27.08	192	125	8	943	413	303	484	4e-09	58.5
contig01074	T5OH	PAU_P05926	27.08	192	123	5	733	1257	275	466	1e-07	53.9
contig01820	T13OH	PAU_P01582	27.07	181	130	5	633	97	273	446	2e-13	72.8
contig02744	T5OH	PAU_P05011	27.07	181	124	5	670	152	312	474	3e-11	65.5
contig02781	T5OH	PAU_P06622	27.07	181	113	6	549	1034	305	481	4e-08	55.1
contig03710	T13OH	PAU_P01154	27.07	181	120	5	199	705	210	387	2e-06	48.9
contig00769	T13OH	PAU_P10693	27.07	181	119	6	856	353	182	339	5e-05	45.4
contig01081	T5OH	PAU_P00804	27.06	218	145	7	802	1413	227	429	1e-10	64.3
contig01002	T7OH	PAU_P08977	27.06	170	124	1	843	1352	290	455	9e-10	61.2
contig02937	T5OH	PAU_P04287	27.06	170	115	5	733	251	298	462	4e-08	55.1
contig08680	T2OH	PAU_P06815	27.06	170	123	3	4	510	263	428	2e-06	47.8
contig10512	T5OH	PAU_P03439	27.04	159	112	3	517	53	83	237	2e-06	47.8
contig10287	T13OH	PAU_P04063	27.03	148	100	5	497	78	354	495	1e-09	58.5
contig02492	T5OH	PAU_P03613	27.03	222	141	7	661	59	297	516	2e-08	56.2
contig03688	T13OH	PAU_P05387	27.01	174	119	5	510	13	303	474	2e-09	58.9
contig07337	T13OH	PAU_P10860	27.01	174	118	4	24	518	307	473	1e-08	55.8
contig02559	T5OH	PAU_P01582	27.01	174	125	5	611	96	279	446	5e-05	44.7
contig02042	T5OH	PAU_P02577	27.01	174	113	5	729	1208	357	528	6e-05	44.7
contig02682	T13OH	PAU_P06622	27	200	128	5	955	410	293	492	3e-12	68.6
contig01211	T13OH	PAU_P10941	27	200	136	6	778	209	242	430	2e-11	66.6
contig02492	T5OH	PAU_P06515	27	200	130	6	622	71	306	500	3e-07	52.4
contig02495	T13OH	PAU_P03613	26.99	163	103	5	623	183	355	515	1e-07	48.1
contig00929	T2OH	PAU_P01041	26.99	163	112	6	870	403	333	483	4e-07	52.4
contig01081	T5OH	PAU_P05484	26.98	189	133	4	895	1446	310	495	4e-08	55.8
contig02559	T5OH	PAU_P03915	26.98	126	90	3	449	78	305	428	1e-06	50.1
contig02042	T5OH	PAU_P07436	26.98	126	91	1	834	1208	335	460	6e-05	44.7
contig01841	T7OH	PAU_P06503	26.97	178	122	5	816	1325	324	495	6e-13	71.2
contig10287	T13OH	PAU_P03264	26.97	152	105	4	515	78	339	489	6e-08	52.8
contig08766	T13OH	PAU_P02960	26.97	178	123	6	10	522	334	506	1e-06	48.5
contig07337	T13OH	PAU_P00613	26.97	152	105	5	66	503	323	472	1e-05	45.8
contig06561	T5OH	PAU_P06010	26.96	115	80	4	360	692	372	483	2e-05	45.4
contig01002	T7OH	PAU_P08548	26.95	449	309	14	54	1343	38	465	2e-30	129
contig08680	T2OH	PAU_P02289	26.95	167	120	3	19	513	351	513	6e-13	69.7
contig02081	T7OH	PAU_P07349	26.95	308	216	9	971	75	143	433	7e-12	67.8
contig01841	T7OH	PAU_P06818	26.95	167	114	5	849	1325	252	415	1e-08	57.4
contig02744	T5OH	PAU_P06622	26.94	297	201	8	988	146	223	491	4e-18	88.2
contig01002	T7OH	PAU_P08664	26.94	219	151	3	714	1343	183	400	7e-15	78.2
contig02161	T5OH	PAU_P05387	26.94	219	147	7	985	368	218	428	8e-10	60.8
contig08680	T2OH	PAU_P05549	26.94	193	124	4	4	531	301	493	5e-07	50.1
contig02495	T13OH	PAU_P04888	26.92	130	94	3	566	180	365	489	1e-07	53.5
contig08142	T10OH	PAU_P00253	26.92	156	108	4	500	51	264	416	4e-07	50.4
contig02744	T5OH	PAU_P00308	26.92	182	132	3	661	119	277	442	4e-07	51.6
contig10512	T5OH	PAU_P01570	26.92	156	110	4	457	2	301	448	4e-06	46.6
contig10287	T13OH	PAU_P00511	26.92	130	91	3	437	60	374	502	6e-05	42.7
contig00929	T2OH	PAU_P08999	26.92	182	124	5	825	307	303	477	7e-05	45.1
contig02937	T5OH	PAU_P05387	26.91	223	155	6	889	245	253	475	5e-13	71.2
contig00929	T2OH	PAU_P06399	26.9	461	327	9	1638	286	40	485	4e-31	132
contig00769	T13OH	PAU_P06010	26.9	171	122	5	856	353	352	517	1e-09	60.8
contig02781	T5OH	PAU_P04857	26.9	197	136	6	510	1076	285	476	5e-09	58.2
contig02492	T5OH	PAU_P05926	26.9	197	128	7	715	173	278	471	8e-09	57.4
contig10287	T13OH	PAU_P09311	26.9	171	107	6	509	51	328	496	8e-08	52.4
contig02578	T2OH	PAU_P05184	26.9	145	104	2	489	61	231	373	9e-08	53.9
contig02682	T13OH	PAU_P02005	26.9	171	121	5	892	392	334	501	3e-07	52
contig08219	T5OH	PAU_P06622	26.9	145	89	4	564	181	339	481	3e-06	47.4
contig02081	T7OH	PAU_P08480	26.9	145	98	5	467	57	480	605	8e-05	44.3
contig02744	T5OH	PAU_P04287	26.89	264	187	10	922	149	219	460	3e-12	68.6
contig03688	T13OH	PAU_P06399	26.89	238	170	4	702	1	238	473	6e-12	67.4
contig08766	T13OH	PAU_P01582	26.89	119	86	3	82	435	328	441	1e-06	48.9
contig01841	T7OH	PAU_P02289	26.88	160	116	2	849	1325	333	490	1e-14	77
contig02492	T5OH	PAU_P06229	26.88	186	129	4	667	131	279	457	2e-11	65.9
contig01841	T7OH	PAU_P05926	26.88	186	121	5	813	1325	280	464	2e-11	66.2
contig01074	T5OH	PAU_P09311	26.88	186	133	5	709	1257	269	450	2e-08	56.6
contig01841	T7OH	PAU_P05434	26.87	428	297	9	93	1328	64	477	8e-30	127
contig02937	T5OH	PAU_P05184	26.87	268	172	7	928	197	245	498	8e-16	80.5
contig01002	T7OH	PAU_P05615	26.87	227	144	9	759	1373	228	442	6e-14	75.1
contig01211	T13OH	PAU_P08480	26.87	201	115	7	796	290	488	686	9e-09	57.8
contig02744	T5OH	PAU_P07081	26.86	175	125	5	667	152	229	389	6e-12	67.8
contig01081	T5OH	PAU_P00253	26.86	175	122	4	736	1242	257	427	1e-06	50.4
contig01074	T5OH	PAU_P05477	26.86	175	108	4	709	1173	300	471	7e-06	48.1
contig02492	T5OH	PAU_P10860	26.85	216	150	4	742	119	269	484	4e-15	78.2
contig01074	T5OH	PAU_P02671	26.85	149	105	4	823	1257	310	453	4e-08	55.8
contig02399	T13OH	PAU_P08245	26.84	190	124	6	718	194	300	481	2e-09	59.3
contig01820	T13OH	PAU_P03922	26.83	205	142	5	627	37	52	254	8e-13	70.9
contig01074	T5OH	PAU_P00368	26.83	205	143	5	745	1338	320	517	4e-11	65.5
contig04938	T5OH	PAU_P06399	26.83	123	89	2	370	5	301	419	6e-05	43.9
contig07269	T5OH	PAU_P10860	26.83	82	50	3	429	644	377	458	7e-05	33.5
contig01211	T13OH	PAU_P05184	26.82	179	113	5	796	314	307	484	9e-11	64.3
contig01211	T13OH	PAU_P06818	26.82	179	117	5	796	302	270	438	6e-10	61.6
contig02682	T13OH	PAU_P01582	26.82	179	128	5	937	410	276	446	2e-09	59.7
contig00769	T13OH	PAU_P08664	26.82	179	123	5	859	347	237	408	1e-06	50.8
contig02081	T7OH	PAU_P02005	26.81	317	222	9	944	24	181	472	2e-15	79.3
contig01002	T7OH	PAU_P00267	26.8	194	142	2	771	1352	302	492	6e-19	91.7
contig02081	T7OH	PAU_P00753	26.8	153	108	4	476	30	286	431	1e-06	50.4
contig08680	T2OH	PAU_P10860	26.79	168	122	2	10	510	315	481	6e-10	59.7
contig02042	T5OH	PAU_P09415	26.79	168	111	5	732	1199	214	378	4e-09	58.5
contig02399	T13OH	PAU_P08480	26.79	209	113	6	694	188	478	683	1e-05	46.6
contig07050	T5OH	PAU_P05387	26.79	112	76	2	172	489	363	474	6e-05	43.5
contig07337	T13OH	PAU_P05184	26.77	198	124	3	3	533	289	484	1e-12	68.9
contig00999	T7OH	PAU_P01637	26.77	198	139	5	968	393	296	490	4e-09	58.9
contig01211	T13OH	PAU_P01154	26.77	198	132	6	796	242	220	412	2e-07	53.1
contig00617	T13OH	PAU_P03964	26.76	370	249	8	110	1153	92	440	2e-27	120
contig01841	T7OH	PAU_P04283	26.76	142	103	2	903	1325	353	492	8e-14	74.3
contig01074	T5OH	PAU_P07349	26.76	213	132	6	691	1257	264	471	3e-10	62.8
contig01162	T13OH	PAU_P02962	26.76	213	145	6	721	116	171	374	2e-06	50.1
contig01841	T7OH	PAU_P05800	26.75	157	114	2	858	1325	291	445	5e-11	65.1
contig01841	T7OH	PAU_P09044	26.75	157	111	4	867	1325	264	415	3e-09	59.3
contig00769	T13OH	PAU_P03964	26.75	157	105	4	859	419	311	466	2e-08	57
contig08142	T10OH	PAU_P09982	26.75	157	109	4	584	132	268	423	5e-05	43.5
contig02744	T5OH	PAU_P02960	26.74	187	133	3	661	113	318	495	1e-14	76.6
contig08680	T2OH	PAU_P01041	26.74	172	123	4	7	513	340	506	3e-09	57.4
contig03710	T13OH	PAU_P06229	26.74	187	129	5	169	705	277	457	5e-08	54.3
contig01081	T5OH	PAU_P03062	26.74	172	125	3	901	1413	323	492	3e-06	49.7
contig07337	T13OH	PAU_P05800	26.74	172	123	4	12	518	291	459	1e-05	45.8
contig01820	T13OH	PAU_P09044	26.73	202	144	7	678	85	245	440	9e-10	60.8
contig09893	T5OH	PAU_P10860	26.72	131	87	3	16	381	347	473	3e-08	53.9
contig08219	T5OH	PAU_P10693	26.71	161	107	5	528	79	203	353	5e-08	53.5
contig02081	T7OH	PAU_P08548	26.71	161	115	5	521	48	277	429	1e-06	50.1
contig10287	T13OH	PAU_P07087	26.71	161	104	4	518	78	314	471	4e-06	46.6
contig00617	T13OH	PAU_P07231	26.71	161	113	5	689	1156	270	427	3e-05	46.2
contig01820	T13OH	PAU_P09311	26.7	176	126	3	603	85	299	473	2e-05	46.6
contig02492	T5OH	PAU_P01570	26.67	180	131	2	667	131	298	471	5e-17	84.7
contig02252	T5OH	PAU_P10941	26.67	255	180	8	759	16	161	394	9e-14	73.9
contig01081	T5OH	PAU_P04017	26.67	240	163	8	727	1407	242	472	2e-12	69.7
contig10512	T5OH	PAU_P04657	26.67	180	124	4	517	2	176	352	3e-11	63.5
contig02492	T5OH	PAU_P06107	26.67	180	125	4	622	104	300	475	9e-11	63.9
contig01081	T5OH	PAU_P09982	26.67	195	131	6	679	1227	273	460	5e-09	58.5
contig09893	T5OH	PAU_P09311	26.67	120	83	3	52	396	349	467	2e-07	50.8
contig01820	T13OH	PAU_P09070	26.67	180	121	7	588	82	302	478	3e-07	52.4
contig01162	T13OH	PAU_P00633	26.67	165	110	5	607	146	350	512	5e-07	52
contig01841	T7OH	PAU_P06107	26.67	150	106	3	888	1325	298	446	1e-05	47
contig09893	T5OH	PAU_P03922	26.67	120	83	2	58	402	115	234	2e-05	44.3
contig01211	T13OH	PAU_P05926	26.67	165	108	5	796	341	310	474	4e-05	45.4
contig01841	T7OH	PAU_P08245	26.67	150	101	5	903	1325	318	459	6e-05	44.7
contig01002	T7OH	PAU_P05434	26.64	443	312	11	54	1343	72	498	1e-34	144
contig01002	T7OH	PAU_P06818	26.64	229	160	6	738	1400	230	456	6e-17	85.1
contig01081	T5OH	PAU_P04905	26.64	289	197	7	535	1356	192	465	2e-12	69.7
contig00769	T13OH	PAU_P00613	26.64	229	157	7	1072	419	244	469	1e-07	54.3
contig01002	T7OH	PAU_P08220	26.63	199	135	4	819	1382	303	501	1e-14	77.4
contig01074	T5OH	PAU_P05615	26.63	184	127	6	730	1257	235	405	3e-12	69.3
contig07337	T13OH	PAU_P04657	26.63	199	140	3	3	581	194	389	2e-10	61.6
contig01074	T5OH	PAU_P03915	26.63	184	134	3	790	1338	253	430	6e-10	61.6
contig03710	T13OH	PAU_P00267	26.63	184	130	5	193	729	319	496	7e-10	60.5
contig01002	T7OH	PAU_P00253	26.63	169	116	4	726	1208	267	435	7e-10	61.6
contig02042	T5OH	PAU_P06399	26.63	169	116	3	729	1211	316	481	2e-09	59.7
contig02682	T13OH	PAU_P08520	26.63	169	116	5	865	383	337	503	1e-08	57
contig02559	T5OH	PAU_P03179	26.63	184	134	3	644	96	281	442	1e-08	57
contig01074	T5OH	PAU_P07808	26.63	169	116	5	784	1266	292	459	5e-08	55.5
contig02682	T13OH	PAU_P01041	26.63	169	121	4	946	449	326	491	1e-07	53.1
contig01081	T5OH	PAU_P07769	26.63	169	123	2	901	1404	309	475	1e-07	53.9
contig02399	T13OH	PAU_P06010	26.63	184	123	7	712	197	336	512	4e-07	52
contig00929	T2OH	PAU_P08977	26.62	139	100	3	813	403	298	430	6e-06	48.5
contig02161	T5OH	PAU_P09982	26.62	154	107	5	961	518	265	417	6e-05	44.7
contig02081	T7OH	PAU_P09415	26.61	342	246	10	1088	78	9	325	6e-23	104
contig14025	T5OH	PAU_P04283	26.61	109	77	2	325	8	394	502	1e-06	47.4
contig02161	T5OH	PAU_P03620	26.61	124	87	3	727	368	317	439	9e-05	41.2
contig01081	T5OH	PAU_P02005	26.6	188	135	4	880	1434	323	506	2e-12	69.7
contig01081	T5OH	PAU_P00370	26.6	188	134	4	862	1413	272	454	3e-11	66.2
contig10512	T5OH	PAU_P07349	26.6	188	119	4	508	2	282	467	3e-10	60.5
contig09893	T5OH	PAU_P06229	26.6	94	67	2	139	414	371	461	2e-05	44.7
contig01081	T5OH	PAU_P02962	26.59	173	124	5	895	1404	196	364	4e-10	62.4
contig02559	T5OH	PAU_P06815	26.58	365	266	7	1124	36	99	448	5e-22	101
contig02559	T5OH	PAU_P08999	26.58	222	149	4	701	78	252	472	6e-15	77.8
contig01074	T5OH	PAU_P03062	26.58	222	161	3	676	1335	275	495	3e-14	76.3
contig01002	T7OH	PAU_P04017	26.57	207	141	5	759	1346	271	472	2e-14	77
contig01002	T7OH	PAU_P07317	26.56	256	175	8	615	1343	247	486	3e-14	76.3
contig02682	T13OH	PAU_P09982	26.56	241	148	8	1051	416	300	536	1e-11	67
contig02781	T5OH	PAU_P06010	26.56	192	136	5	525	1085	333	520	5e-10	61.2
contig01081	T5OH	PAU_P06815	26.56	241	165	10	718	1404	203	428	8e-10	61.2
contig03710	T13OH	PAU_P06933	26.56	192	138	3	178	744	321	511	1e-09	60.1
contig00999	T7OH	PAU_P03062	26.56	192	135	4	959	402	302	488	8e-08	54.7
contig01081	T5OH	PAU_P05477	26.55	177	123	4	919	1428	358	533	8e-11	64.7
contig08680	T2OH	PAU_P02960	26.55	177	122	5	19	525	318	490	3e-10	60.8
contig08680	T2OH	PAU_P06515	26.55	177	117	4	19	510	309	477	7e-09	56.2
contig01211	T13OH	PAU_P07087	26.55	177	116	5	796	308	296	467	3e-07	52.8
contig07050	T5OH	PAU_P00267	26.55	113	80	1	172	501	381	493	6e-07	50.1
contig07050	T5OH	PAU_P02289	26.55	113	78	2	163	486	399	511	1e-05	45.8
contig01841	T7OH	PAU_P05387	26.54	162	113	3	858	1325	292	452	1e-13	73.9
contig10512	T5OH	PAU_P06010	26.54	162	115	4	475	2	331	489	7e-06	45.8
contig00999	T7OH	PAU_P00613	26.53	196	134	8	896	339	316	499	4e-10	62.4
contig02495	T13OH	PAU_P06107	26.53	98	66	2	506	231	384	479	9e-05	43.9
contig02744	T5OH	PAU_P08215	26.52	264	187	11	943	173	191	418	6e-12	67.8
contig01820	T13OH	PAU_P02005	26.52	181	126	6	600	79	327	501	1e-07	53.9
contig02781	T5OH	PAU_P03922	26.52	181	125	5	579	1097	67	244	2e-07	52.8
contig00999	T7OH	PAU_P05184	26.51	249	156	6	1052	387	243	491	2e-13	73.2
contig07337	T13OH	PAU_P06933	26.51	166	121	2	15	509	324	488	6e-10	60.1
contig14743	T13OH	PAU_P01131	26.51	83	61	0	67	315	401	483	5e-05	41.6
contig00745	T13OH	PAU_P03613	26.5	117	83	3	933	592	296	410	7e-07	42.7
contig02559	T5OH	PAU_P09044	26.49	185	126	6	608	84	265	440	1e-07	53.5
contig02559	T5OH	PAU_P09070	26.49	151	101	3	503	81	329	478	2e-07	52.8
contig02399	T13OH	PAU_P09415	26.49	185	118	4	697	197	194	369	8e-07	50.8
contig10287	T13OH	PAU_P08220	26.49	151	99	4	518	102	334	483	9e-07	48.9
contig08680	T2OH	PAU_P02962	26.47	170	121	4	13	510	200	364	1e-12	68.9
contig08680	T2OH	PAU_P00267	26.47	170	125	2	1	510	325	489	4e-12	67
contig07337	T13OH	PAU_P06622	26.47	204	126	6	18	557	302	498	2e-11	64.7
contig02161	T5OH	PAU_P08999	26.46	189	135	6	922	368	240	421	1e-08	57
contig02937	T5OH	PAU_P07436	26.46	189	136	6	772	215	277	460	9e-07	50.4
contig00745	T13OH	PAU_P00267	26.45	121	89	1	891	529	328	444	1e-06	43.9
contig01820	T13OH	PAU_P06815	26.44	382	272	12	1191	73	64	435	4e-21	98.6
contig03688	T13OH	PAU_P05800	26.44	208	151	3	621	4	265	470	1e-11	66.2
contig01081	T5OH	PAU_P10693	26.42	299	202	11	658	1500	98	372	9e-15	77.8
contig01081	T5OH	PAU_P05549	26.42	193	127	5	874	1407	293	484	1e-07	53.9
contig01162	T13OH	PAU_P07349	26.41	231	147	4	754	131	272	496	3e-08	55.8
contig06561	T5OH	PAU_P08664	26.4	197	134	6	93	650	164	354	4e-07	50.8
contig08219	T5OH	PAU_P05434	26.4	178	120	5	579	79	347	518	4e-06	47
contig01841	T7OH	PAU_P03915	26.39	144	105	4	897	1325	264	401	1e-10	63.5
contig02161	T5OH	PAU_P06107	26.39	72	53	1	341	126	436	503	4e-07	30.4
contig07337	T13OH	PAU_P08548	26.38	163	115	5	24	497	292	450	6e-07	50.1
contig02682	T13OH	PAU_P07769	26.37	201	146	3	1006	410	283	474	8e-12	67.4
contig02744	T5OH	PAU_P03915	26.37	182	133	4	667	125	264	428	3e-10	62
contig02492	T5OH	PAU_P01985	26.37	182	121	5	625	119	308	489	3e-10	62
contig02492	T5OH	PAU_P07081	26.36	220	159	3	769	119	183	396	2e-13	72.8
contig08219	T5OH	PAU_P05184	26.36	129	72	3	462	145	361	487	2e-05	44.7
contig02081	T7OH	PAU_P00804	26.35	296	204	12	920	75	113	382	2e-11	66.2
contig02081	T7OH	PAU_P04063	26.35	277	183	11	842	75	184	450	3e-09	58.9
contig10287	T13OH	PAU_P05926	26.35	148	93	4	518	123	328	474	5e-08	53.1
contig02161	T5OH	PAU_P09415	26.35	148	99	4	751	338	191	335	9e-08	43.9
contig01841	T7OH	PAU_P07087	26.35	167	112	4	858	1325	281	446	2e-07	53.1
contig02042	T5OH	PAU_P10860	26.35	167	113	5	726	1196	330	488	8e-07	50.8
contig01081	T5OH	PAU_P06010	26.34	205	148	6	802	1407	317	514	3e-12	69.3
contig02781	T5OH	PAU_P08999	26.34	224	156	5	423	1067	245	466	4e-12	68.2
contig01002	T7OH	PAU_P01768	26.34	243	162	6	708	1385	179	417	2e-11	66.6
contig02781	T5OH	PAU_P02289	26.34	186	134	4	525	1073	332	513	1e-07	53.5
contig00769	T13OH	PAU_P08480	26.34	205	116	5	859	350	487	688	1e-06	51.2
contig02781	T5OH	PAU_P07259	26.34	186	125	6	567	1088	257	439	6e-06	47.8
contig02492	T5OH	PAU_P02005	26.32	209	151	5	712	95	302	507	1e-13	73.6
contig02937	T5OH	PAU_P01131	26.32	228	152	6	874	239	261	487	5e-11	64.7
contig02937	T5OH	PAU_P04017	26.32	247	173	9	928	215	243	481	4e-09	58.2
contig00769	T13OH	PAU_P00267	26.32	171	125	3	859	350	330	496	2e-08	56.6
contig02682	T13OH	PAU_P00511	26.32	190	127	5	925	395	313	497	1e-07	53.5
contig02781	T5OH	PAU_P04905	26.32	190	131	4	480	1022	285	465	2e-07	52.8
contig02042	T5OH	PAU_P09311	26.32	133	92	3	828	1208	350	481	1e-05	47
contig07337	T13OH	PAU_P07317	26.29	213	146	4	24	629	307	516	9e-16	79.3
contig01081	T5OH	PAU_P01041	26.29	175	126	4	892	1407	337	506	2e-07	53.5
contig02161	T5OH	PAU_P03062	26.29	194	138	7	934	368	268	442	3e-07	46.6
contig10287	T13OH	PAU_P00368	26.27	118	85	2	446	99	392	506	1e-06	48.1
contig01002	T7OH	PAU_P10647	26.26	278	192	9	546	1340	137	403	8e-14	74.7
contig01211	T13OH	PAU_P06503	26.26	179	118	6	796	302	353	518	5e-11	65.1
contig00999	T7OH	PAU_P10941	26.26	179	129	3	929	402	221	396	1e-10	63.9
contig02682	T13OH	PAU_P07081	26.26	179	130	2	940	410	215	392	3e-10	62
contig02781	T5OH	PAU_P00267	26.26	198	141	4	498	1076	300	491	2e-09	59.3
contig07337	T13OH	PAU_P01570	26.26	179	127	6	18	539	302	471	3e-08	54.3
contig01002	T7OH	PAU_P05484	26.26	198	132	7	813	1364	301	488	3e-08	56.2
contig01820	T13OH	PAU_P05926	26.26	198	129	7	579	37	310	505	4e-06	48.5
contig01841	T7OH	PAU_P05011	26.25	160	117	1	849	1325	297	456	2e-12	69.7
contig00769	T13OH	PAU_P04657	26.25	240	168	6	1039	347	153	384	2e-10	63.5
contig02042	T5OH	PAU_P06818	26.25	160	107	3	729	1175	282	437	1e-09	48.1
contig01162	T13OH	PAU_P07317	26.25	160	102	4	577	146	327	486	2e-06	49.7
contig01002	T7OH	PAU_P00804	26.24	221	153	5	720	1352	220	429	4e-13	72.4
contig02492	T5OH	PAU_P01131	26.24	202	139	5	688	113	288	489	6e-10	61.2
contig02495	T13OH	PAU_P08220	26.24	141	94	3	563	171	379	519	3e-05	45.4
contig02042	T5OH	PAU_P04063	26.24	141	94	5	828	1220	372	510	6e-05	44.7
contig02161	T5OH	PAU_P05184	26.23	183	133	2	886	344	252	432	2e-15	72
contig02744	T5OH	PAU_P00613	26.23	183	132	4	664	125	319	490	1e-11	67
contig06561	T5OH	PAU_P04017	26.23	183	124	4	177	692	261	441	5e-06	47
contig02937	T5OH	PAU_P04888	26.23	122	89	2	559	197	364	479	8e-06	47.4
contig02252	T5OH	PAU_P06503	26.23	183	124	6	534	19	341	513	3e-05	45.8
contig01211	T13OH	PAU_P00370	26.22	164	120	2	796	308	289	450	7e-11	64.7
contig01211	T13OH	PAU_P00267	26.22	164	120	3	796	308	331	488	3e-09	59.3
contig09893	T5OH	PAU_P00633	26.22	164	111	5	13	474	375	535	2e-07	51.2
contig07337	T13OH	PAU_P00253	26.22	164	99	7	45	470	310	455	1e-05	45.8
contig01081	T5OH	PAU_P09415	26.21	290	199	9	694	1518	127	408	3e-15	79.3
contig00929	T2OH	PAU_P05434	26.2	458	331	6	1638	286	65	514	4e-35	145
contig01081	T5OH	PAU_P03264	26.2	229	166	4	787	1464	282	506	3e-12	69.3
contig02744	T5OH	PAU_P04333	26.2	187	137	5	673	116	238	407	7e-10	60.8
contig03688	T13OH	PAU_P06229	26.2	187	130	5	552	16	279	457	5e-07	51.2
contig02399	T13OH	PAU_P07436	26.2	187	130	5	703	167	277	458	1e-06	50.4
contig10287	T13OH	PAU_P06399	26.19	168	118	6	512	27	324	484	2e-10	61.2
contig01211	T13OH	PAU_P03264	26.19	168	115	3	796	320	320	481	1e-08	57
contig01074	T5OH	PAU_P08963	26.19	168	121	5	763	1257	291	447	2e-06	50.1
contig01162	T13OH	PAU_P01637	26.19	210	149	4	733	122	291	496	3e-06	49.3
contig02147	GGPPS	PAU_P07862	26.18	191	137	4	31	591	108	291	3e-13	72.4
contig00999	T7OH	PAU_P04017	26.18	191	130	5	929	390	289	474	8e-11	64.7
contig06561	T5OH	PAU_P01582	26.18	191	138	4	93	656	221	406	1e-09	59.3
contig02559	T5OH	PAU_P03613	26.17	386	256	13	1154	84	122	488	2e-15	79.3
contig08219	T5OH	PAU_P01570	26.17	149	109	5	582	139	336	471	9e-07	49.3
contig01820	T13OH	PAU_P03439	26.17	149	106	5	588	154	118	262	2e-05	46.2
contig08766	T13OH	PAU_P05011	26.17	149	101	3	37	456	333	481	6e-05	43.1
contig02081	T7OH	PAU_P09311	26.16	279	189	10	860	75	168	425	6e-13	71.2
contig01074	T5OH	PAU_P05387	26.16	172	113	6	784	1257	292	454	8e-08	54.7
contig02744	T5OH	PAU_P03264	26.16	172	126	4	661	149	320	483	9e-08	53.9
contig02492	T5OH	PAU_P00304	26.15	130	85	2	481	125	20	146	3e-10	62.4
contig02161	T5OH	PAU_P10860	26.15	195	134	6	907	353	254	439	1e-09	57.4
contig02495	T13OH	PAU_P03964	26.15	65	40	2	810	640	281	345	6e-09	28.5
contig07337	T13OH	PAU_P07436	26.15	195	142	7	18	596	277	462	4e-07	50.4
contig08680	T2OH	PAU_P09782	26.14	176	126	4	10	525	296	467	2e-10	61.2
contig01081	T5OH	PAU_P02671	26.14	176	124	4	907	1416	310	477	6e-08	55.1
contig08766	T13OH	PAU_P10693	26.14	153	105	3	10	444	198	334	7e-08	52.8
contig00999	T7OH	PAU_P04857	26.14	153	111	4	902	450	308	457	4e-05	45.8
contig14743	T13OH	PAU_P07087	26.13	111	74	2	7	315	366	467	1e-06	47
contig02081	T7OH	PAU_P05615	26.12	245	172	8	773	66	169	384	5e-15	78.2
contig01820	T13OH	PAU_P07769	26.11	360	242	10	1092	85	143	478	6e-21	97.8
contig07337	T13OH	PAU_P05549	26.11	226	142	6	3	605	288	511	2e-12	68.6
contig03710	T13OH	PAU_P08245	26.11	226	153	7	163	798	296	513	2e-11	65.5
contig03710	T13OH	PAU_P05549	26.11	203	130	5	163	711	285	484	8e-09	57
contig02781	T5OH	PAU_P03824	26.11	203	147	4	468	1067	266	465	2e-08	56.2
contig02559	T5OH	PAU_P05387	26.11	180	125	4	608	93	296	474	5e-08	54.7
contig02492	T5OH	PAU_P08664	26.09	207	152	3	736	119	202	403	2e-11	65.9
contig02161	T5OH	PAU_P04657	26.09	161	112	3	829	368	174	331	7e-09	55.8
contig01031	T13OH	PAU_P03613	26.09	115	82	2	630	295	298	410	7e-08	47.4
contig01211	T13OH	PAU_P00511	26.09	161	112	4	736	275	346	503	6e-07	51.6
contig02744	T5OH	PAU_P00753	26.09	184	114	8	661	176	297	460	2e-06	49.3
contig01081	T5OH	PAU_P04063	26.07	211	145	9	814	1413	293	495	2e-07	53.5
contig02161	T5OH	PAU_P03964	26.06	142	94	4	751	359	302	443	4e-06	41.6
contig02492	T5OH	PAU_P02320	26.06	165	112	5	577	113	196	356	5e-06	48.1
contig09893	T5OH	PAU_P07808	26.06	142	90	6	1	381	329	470	1e-05	45.1
contig02778	DBTNBT	PAU_P01629	26.06	142	90	4	606	986	265	404	7e-05	44.3
contig02682	T13OH	PAU_P00613	26.05	238	169	6	1078	386	264	492	2e-12	69.3
contig01074	T5OH	PAU_P06399	26.05	119	87	1	820	1173	301	419	2e-09	60.1
contig14025	T5OH	PAU_P06229	26.05	119	87	2	361	8	330	446	7e-07	48.1
contig00929	T2OH	PAU_P07081	26.04	169	123	2	903	403	204	371	2e-10	63.2
contig02492	T5OH	PAU_P04063	26.04	169	119	6	607	119	330	495	3e-10	62.4
contig00999	T7OH	PAU_P09625	26.04	169	120	3	893	402	44	210	7e-07	51.6
contig00999	T7OH	PAU_P00308	26.04	192	134	6	896	345	273	457	4e-06	48.9
contig09893	T5OH	PAU_P06818	26.04	169	114	6	4	477	297	460	3e-05	43.9
contig08142	T10OH	PAU_P01131	26.03	146	102	3	470	51	275	419	5e-08	53.5
contig02682	T13OH	PAU_P10667	26.03	219	158	7	928	284	186	398	3e-07	52.4
contig07050	T5OH	PAU_P02962	26.03	146	98	4	172	579	251	395	7e-06	46.6
contig01081	T5OH	PAU_P07317	26.02	196	132	6	856	1404	298	486	4e-09	58.9
contig08680	T2OH	PAU_P00368	26.01	173	127	3	1	516	347	512	2e-06	48.1
contig08680	T2OH	PAU_P03062	26.01	173	126	4	7	519	323	492	9e-06	45.8
contig02081	T7OH	PAU_P08999	26	150	105	4	455	24	300	438	2e-08	56.2
contig02937	T5OH	PAU_P06933	26	200	144	4	772	185	325	523	8e-08	53.9
contig01162	T13OH	PAU_P07231	26	250	164	9	820	134	241	478	3e-06	49.3
contig02492	T5OH	PAU_P01041	25.99	177	128	5	661	140	328	497	1e-10	63.2
contig00769	T13OH	PAU_P09415	25.99	227	153	5	1039	404	139	359	2e-10	63.5
contig00769	T13OH	PAU_P07769	25.99	177	125	5	859	347	312	483	4e-06	49.3
contig01211	T13OH	PAU_P00633	25.99	177	117	7	796	308	344	511	1e-05	47.4
contig09893	T5OH	PAU_P08977	25.98	127	90	3	34	402	326	451	4e-05	43.5
contig02937	T5OH	PAU_P01041	25.97	154	113	2	772	314	331	483	8e-08	53.9
contig09893	T5OH	PAU_P10693	25.97	154	94	6	79	480	216	366	3e-06	47.4
contig02399	T13OH	PAU_P06503	25.97	181	121	7	694	191	343	518	1e-05	47
contig08766	T13OH	PAU_P09625	25.97	154	109	3	10	456	63	214	4e-05	43.5
contig02492	T5OH	PAU_P03964	25.96	208	140	9	709	128	288	482	2e-09	59.3
contig01074	T5OH	PAU_P01582	25.95	185	136	4	706	1257	250	427	3e-11	65.9
contig01031	T13OH	PAU_P08480	25.95	131	93	2	678	298	455	585	1e-06	50.4
contig02682	T13OH	PAU_P07801	25.95	185	133	5	937	395	299	480	4e-06	48.5
contig02042	T5OH	PAU_P07087	25.95	131	81	3	828	1172	337	467	5e-05	45.1
contig02161	T5OH	PAU_P07081	25.95	158	108	5	814	368	202	347	6e-05	44.7
contig01162	T13OH	PAU_P10860	25.94	212	144	8	733	137	291	484	1e-06	50.8
contig02781	T5OH	PAU_P09311	25.93	216	152	6	423	1046	250	462	1e-08	57
contig00999	T7OH	PAU_P05484	25.93	297	196	10	1277	459	170	461	5e-07	52
contig01211	T13OH	PAU_P08215	25.93	162	118	4	796	317	269	425	3e-06	49.3
contig00617	T13OH	PAU_P01582	25.93	135	99	3	752	1153	281	404	2e-05	47
contig04938	T5OH	PAU_P09311	25.93	135	98	2	403	5	293	424	5e-05	44.3
contig00929	T2OH	PAU_P04287	25.91	274	197	7	1206	403	174	441	5e-18	88.6
contig07337	T13OH	PAU_P07349	25.89	197	128	4	3	539	297	490	2e-09	58.2
contig02161	T5OH	PAU_P08664	25.88	170	123	5	862	362	194	356	1e-07	53.9
contig03688	T13OH	PAU_P02962	25.88	170	120	4	495	4	203	367	3e-06	48.5
contig02559	T5OH	PAU_P02005	25.88	170	122	4	575	78	334	501	1e-05	47
contig02559	T5OH	PAU_P07808	25.87	259	181	6	812	69	239	484	1e-17	87
contig02492	T5OH	PAU_P01637	25.87	201	145	5	709	119	296	491	2e-09	59.3
contig00929	T2OH	PAU_P04017	25.85	205	141	7	870	289	293	487	7e-07	51.6
contig02081	T7OH	PAU_P00253	25.85	147	103	3	497	75	295	435	8e-07	50.8
contig02781	T5OH	PAU_P04599	25.85	236	156	11	426	1076	251	478	3e-06	48.9
contig02682	T13OH	PAU_P03179	25.84	178	131	3	940	410	288	442	4e-10	61.6
contig02682	T13OH	PAU_P10860	25.84	209	141	7	994	410	284	480	1e-05	46.6
contig02042	T5OH	PAU_P06387	25.84	178	112	6	723	1196	308	475	1e-05	47
contig02399	T13OH	PAU_P01154	25.84	178	115	5	709	227	209	377	7e-05	44.3
contig02081	T7OH	PAU_P01041	25.83	240	166	8	716	33	252	476	3e-11	65.9
contig08219	T5OH	PAU_P04287	25.83	120	85	2	495	148	343	462	3e-07	50.8
contig02399	T13OH	PAU_P05549	25.83	151	87	3	529	152	347	494	3e-07	52.4
contig10512	T5OH	PAU_P08664	25.83	151	110	3	505	59	209	354	5e-07	49.7
contig09893	T5OH	PAU_P04287	25.83	120	85	2	55	402	343	462	7e-07	49.3
contig01031	T13OH	PAU_P03964	25.83	120	86	1	696	346	272	391	1e-06	50.4
contig03688	T13OH	PAU_P04063	25.83	151	104	5	432	4	351	495	2e-06	48.9
contig01841	T7OH	PAU_P00368	25.83	120	87	3	897	1250	351	465	6e-06	48.1
contig02492	T5OH	PAU_P01154	25.82	213	148	7	739	131	184	387	6e-14	74.3
contig00929	T2OH	PAU_P00603	25.82	213	153	8	1026	403	80	272	2e-08	57
contig02492	T5OH	PAU_P06622	25.81	217	141	8	745	155	280	482	2e-12	69.7
contig00769	T13OH	PAU_P00633	25.81	217	152	3	997	374	297	511	5e-09	58.9
contig08766	T13OH	PAU_P07769	25.81	155	114	1	10	471	329	483	3e-08	54.3
contig02559	T5OH	PAU_P01768	25.81	186	128	4	608	81	216	398	5e-08	54.7
contig00745	T13OH	PAU_P08220	25.81	155	105	4	963	529	284	438	5e-08	39.7
contig01002	T7OH	PAU_P03613	25.81	217	145	8	816	1418	299	513	1e-06	50.8
contig07337	T13OH	PAU_P04017	25.81	186	131	6	3	539	286	470	4e-06	47.4
contig14025	T5OH	PAU_P00613	25.81	124	88	4	367	8	351	473	7e-05	41.6
contig02781	T5OH	PAU_P04871	25.81	186	124	4	552	1067	282	465	7e-05	44.3
contig02682	T13OH	PAU_P09311	25.79	190	135	4	934	383	293	478	2e-06	49.7
contig09893	T5OH	PAU_P05434	25.79	190	126	6	4	528	357	543	1e-05	45.4
contig02161	T5OH	PAU_P05484	25.79	159	108	5	814	368	285	436	2e-05	31.6
contig01081	T5OH	PAU_P05159	25.78	256	175	9	682	1404	248	490	3e-14	76.3
contig00617	T13OH	PAU_P01131	25.77	163	117	2	698	1174	282	444	3e-08	56.2
contig07337	T13OH	PAU_P06010	25.76	198	136	6	3	563	334	526	3e-10	60.8
contig00769	T13OH	PAU_P04283	25.76	198	143	6	856	275	353	545	2e-09	60.5
contig00769	T13OH	PAU_P02289	25.76	198	143	6	856	275	351	543	8e-09	58.2
contig08766	T13OH	PAU_P00304	25.76	132	90	2	106	477	24	155	4e-07	50.4
contig01162	T13OH	PAU_P10647	25.76	229	161	4	769	110	192	416	5e-07	52
contig01002	T7OH	PAU_P03964	25.75	233	159	7	699	1355	262	485	1e-10	64.3
contig00929	T2OH	PAU_P09625	25.75	167	119	5	888	403	30	189	3e-06	49.3
contig00769	T13OH	PAU_P06933	25.75	167	121	5	856	365	338	501	4e-06	49.3
contig02559	T5OH	PAU_P08977	25.74	303	212	8	953	84	171	455	3e-07	52
contig04040	T5OH	PAU_P06818	25.74	136	99	4	429	28	237	368	5e-06	47.8
contig02492	T5OH	PAU_P00267	25.73	171	127	2	622	110	328	495	7e-13	70.9
contig01820	T13OH	PAU_P00368	25.73	307	215	12	960	79	229	515	5e-12	68.2
contig01081	T5OH	PAU_P00267	25.73	171	126	3	895	1404	325	489	8e-10	61.2
contig01211	T13OH	PAU_P08664	25.73	171	125	3	796	290	238	405	3e-06	49.3
contig02492	T5OH	PAU_P04287	25.71	210	152	3	745	128	258	463	7e-16	80.9
contig08680	T2OH	PAU_P01985	25.71	175	119	4	28	519	315	489	6e-10	59.7
contig01211	T13OH	PAU_P01131	25.71	175	118	5	796	308	313	483	5e-07	52
contig01211	T13OH	PAU_P07808	25.71	175	124	5	775	269	317	488	2e-06	49.7
contig00929	T2OH	PAU_P04857	25.71	140	101	5	813	403	317	452	7e-05	45.1
contig08680	T2OH	PAU_P01131	25.7	179	124	4	1	510	307	484	2e-11	64.7
contig02781	T5OH	PAU_P08664	25.7	214	151	5	459	1076	194	402	7e-10	60.8
contig01211	T13OH	PAU_P03964	25.7	179	117	7	796	308	312	481	9e-06	47.8
contig08219	T5OH	PAU_P00267	25.69	109	81	0	507	181	369	477	3e-07	50.8
contig14025	T5OH	PAU_P00267	25.69	109	80	1	331	8	369	477	4e-07	48.9
contig02081	T7OH	PAU_P10647	25.68	370	264	8	1145	69	8	358	8e-24	107
contig02161	T5OH	PAU_P10647	25.68	183	135	2	889	344	186	363	2e-12	64.3
contig02781	T5OH	PAU_P03964	25.68	222	138	10	447	1031	257	469	4e-08	55.1
contig01031	T13OH	PAU_P06387	25.68	148	89	5	678	298	247	390	6e-07	41.6
contig08766	T13OH	PAU_P00633	25.68	183	124	4	10	522	360	537	1e-06	48.9
contig01081	T5OH	PAU_P10550	25.67	187	134	4	835	1380	279	459	1e-06	50.8
contig00999	T7OH	PAU_P01768	25.66	304	208	9	1259	402	95	393	3e-14	75.9
contig10287	T13OH	PAU_P09044	25.66	152	108	4	518	78	294	440	2e-09	57.8
contig01162	T13OH	PAU_P03964	25.66	226	153	6	778	146	258	482	9e-09	57.8
contig02161	T5OH	PAU_P02005	25.66	152	110	4	814	368	302	451	2e-05	46.2
contig01002	T7OH	PAU_P02962	25.65	191	139	4	810	1373	186	375	5e-13	72
contig02744	T5OH	PAU_P05926	25.65	230	165	5	847	176	250	474	6e-11	64.3
contig02781	T5OH	PAU_P05387	25.65	191	135	3	516	1067	285	473	3e-09	58.5
contig01162	T13OH	PAU_P03062	25.65	191	134	3	670	122	312	497	1e-05	47.4
contig09893	T5OH	PAU_P04283	25.64	156	107	5	1	441	375	530	1e-07	52
contig01074	T5OH	PAU_P02577	25.64	234	155	8	682	1326	303	520	1e-06	50.4
contig00617	T13OH	PAU_P02005	25.64	312	222	13	254	1159	173	453	5e-06	48.9
contig03688	T13OH	PAU_P00368	25.64	195	135	6	561	7	327	512	1e-05	46.2
contig02937	T5OH	PAU_P07231	25.64	195	129	7	787	251	285	473	2e-05	46.2
contig01820	T13OH	PAU_P09415	25.63	359	255	6	1134	94	21	370	7e-25	110
contig02937	T5OH	PAU_P06107	25.63	238	164	7	874	200	256	486	4e-08	55.1
contig00769	T13OH	PAU_P05159	25.62	242	170	4	1015	320	275	508	1e-11	67.4
contig02744	T5OH	PAU_P08480	25.62	324	206	12	988	122	380	687	2e-11	65.9
contig03710	T13OH	PAU_P05159	25.62	203	140	4	163	738	300	501	3e-09	58.5
contig10512	T5OH	PAU_P01582	25.62	160	117	3	475	2	270	423	7e-07	49.3
contig00617	T13OH	PAU_P08245	25.61	371	257	10	98	1153	94	440	3e-22	102
contig01841	T7OH	PAU_P09625	25.61	164	117	3	849	1325	29	189	2e-07	52.8
contig02161	T5OH	PAU_P05549	25.6	293	200	7	1189	365	138	424	3e-14	67
contig01081	T5OH	PAU_P10941	25.6	207	150	4	895	1503	230	431	2e-12	69.7
contig02682	T13OH	PAU_P03824	25.6	207	153	3	904	287	301	502	4e-11	65.1
contig02495	T13OH	PAU_P05184	25.6	125	93	1	1014	640	219	340	4e-10	37.7
contig01002	T7OH	PAU_P10941	25.6	168	122	3	858	1352	236	400	1e-09	60.5
contig02252	T5OH	PAU_P02005	25.6	250	174	8	750	37	250	486	1e-08	56.6
contig02252	T5OH	PAU_P00267	25.6	207	154	5	639	19	289	485	7e-06	47.8
contig02937	T5OH	PAU_P00613	25.6	168	120	4	733	245	320	486	1e-05	47
contig02252	T5OH	PAU_P05434	25.59	254	177	10	744	19	250	494	1e-06	50.4
contig01002	T7OH	PAU_P01041	25.58	215	155	7	702	1331	299	497	2e-09	59.7
contig07337	T13OH	PAU_P10941	25.58	172	123	4	3	503	218	384	2e-08	55.1
contig00999	T7OH	PAU_P01985	25.58	172	115	5	878	402	314	485	8e-08	54.7
contig00769	T13OH	PAU_P06229	25.58	172	124	4	856	353	297	464	8e-06	48.1
contig00999	T7OH	PAU_P10647	25.57	176	124	4	965	459	210	384	1e-10	63.9
contig07337	T13OH	PAU_P03439	25.57	176	127	3	57	572	121	292	1e-09	59.3
contig02042	T5OH	PAU_P03964	25.57	176	120	6	732	1226	325	491	3e-06	48.9
contig03710	T13OH	PAU_P03922	25.57	176	120	4	223	717	66	238	5e-06	47.8
contig01211	T13OH	PAU_P05159	25.57	176	118	6	796	308	322	489	3e-05	45.8
contig10512	T5OH	PAU_P01131	25.56	180	122	5	505	2	282	460	2e-08	54.3
contig04487	T5OH	PAU_P05184	25.56	133	99	2	505	107	215	343	3e-07	41.2
contig08680	T2OH	PAU_P10941	25.54	184	134	3	1	543	230	408	5e-12	66.6
contig02161	T5OH	PAU_P06818	25.54	184	127	5	892	371	217	391	3e-11	60.8
contig01820	T13OH	PAU_P04287	25.54	184	132	4	633	97	280	462	2e-08	56.6
contig02492	T5OH	PAU_P05477	25.53	188	128	4	643	116	343	529	2e-12	69.7
contig02399	T13OH	PAU_P06622	25.53	188	117	4	688	194	308	493	2e-08	55.8
contig01074	T5OH	PAU_P07436	25.53	141	104	3	838	1257	294	429	5e-07	52
contig02937	T5OH	PAU_P08977	25.53	188	136	6	757	206	288	461	5e-06	48.1
contig02495	T13OH	PAU_P06933	25.53	141	95	4	605	213	383	516	7e-06	47.8
contig02682	T13OH	PAU_P03915	25.52	192	134	5	892	344	266	451	2e-10	62.4
contig01820	T13OH	PAU_P03824	25.52	145	107	2	591	160	301	444	5e-08	55.1
contig01841	T7OH	PAU_P08999	25.52	145	106	3	897	1325	302	445	3e-06	48.9
contig02081	T7OH	PAU_P00633	25.51	345	246	10	1076	75	143	472	2e-22	102
contig02744	T5OH	PAU_P06818	25.51	243	174	7	853	146	215	435	9e-13	70.5
contig01002	T7OH	PAU_P01637	25.51	196	144	3	771	1352	298	491	1e-09	60.8
contig01081	T5OH	PAU_P09625	25.51	196	143	3	826	1404	19	211	4e-07	52.4
contig07337	T13OH	PAU_P10693	25.51	196	135	6	48	602	179	351	8e-07	49.7
contig01820	T13OH	PAU_P01768	25.5	200	143	3	678	97	196	393	2e-11	66.2
contig02682	T13OH	PAU_P05011	25.5	200	143	4	928	347	303	501	7e-10	60.8
contig00999	T7OH	PAU_P00253	25.5	298	198	10	1364	543	148	432	4e-09	58.9
contig02559	T5OH	PAU_P10941	25.5	149	106	4	515	84	256	400	4e-05	45.1
contig01841	T7OH	PAU_P08220	25.49	153	104	4	897	1325	314	466	3e-09	58.9
contig00745	T13OH	PAU_P02289	25.49	153	113	2	984	529	317	466	5e-09	48.5
contig02161	T5OH	PAU_P08245	25.49	204	137	7	919	353	249	445	3e-05	45.8
contig02578	T2OH	PAU_P05549	25.49	153	104	3	489	61	222	372	9e-05	43.9
contig02682	T13OH	PAU_P03062	25.48	263	175	10	1135	410	247	488	2e-11	66.2
contig02937	T5OH	PAU_P03439	25.48	263	184	9	946	194	51	302	3e-10	62
contig10512	T5OH	PAU_P00267	25.48	157	116	2	469	2	312	465	6e-10	59.3
contig03710	T13OH	PAU_P03264	25.48	157	108	4	286	729	339	493	1e-07	53.1
contig02081	T7OH	PAU_P01131	25.48	157	106	6	482	45	300	450	5e-05	45.1
contig01162	T13OH	PAU_P05549	25.47	424	277	11	1312	158	61	479	1e-17	87
contig07337	T13OH	PAU_P00267	25.47	161	120	1	21	503	319	476	7e-10	59.7
contig00929	T2OH	PAU_P03915	25.47	161	119	4	882	403	251	401	5e-08	55.5
contig00999	T7OH	PAU_P08245	25.46	271	170	12	1160	444	211	466	5e-08	55.5
contig00929	T2OH	PAU_P07808	25.45	440	300	21	1638	403	37	454	2e-16	83.2
contig00929	T2OH	PAU_P00267	25.45	165	115	4	873	403	314	467	9e-12	67.8
contig01074	T5OH	PAU_P01041	25.45	165	120	3	781	1266	328	488	9e-07	51.2
contig02252	T5OH	PAU_P03964	25.45	165	116	3	528	55	306	466	5e-06	48.1
contig01841	T7OH	PAU_P07317	25.45	165	108	5	876	1325	306	464	6e-05	44.7
contig01841	T7OH	PAU_P00633	25.45	165	108	6	876	1325	332	490	6e-05	44.7
contig08766	T13OH	PAU_P08977	25.44	169	124	3	10	510	311	475	1e-06	48.5
contig02492	T5OH	PAU_P06503	25.43	173	120	3	613	122	353	519	1e-09	60.5
contig07337	T13OH	PAU_P08999	25.43	173	125	5	33	539	297	466	6e-09	56.6
contig02937	T5OH	PAU_P08999	25.42	299	207	9	1063	215	186	477	9e-15	77
contig02492	T5OH	PAU_P03922	25.42	240	158	7	775	119	4	238	4e-14	75.1
contig01002	T7OH	PAU_P06622	25.42	240	159	7	684	1343	262	493	8e-13	71.2
contig02492	T5OH	PAU_P04120	25.42	177	121	5	613	116	298	468	5e-08	54.7
contig02744	T5OH	PAU_P05434	25.42	177	131	4	715	188	311	482	1e-07	53.5
contig01162	T13OH	PAU_P06515	25.42	177	115	5	598	119	318	486	1e-06	50.8
contig03688	T13OH	PAU_P05011	25.42	236	170	7	693	4	266	481	1e-05	46.2
contig01002	T7OH	PAU_P00294	25.42	177	121	6	864	1361	213	379	1e-05	47.4
contig01211	T13OH	PAU_P09070	25.41	181	129	2	796	272	305	485	3e-11	65.9
contig02937	T5OH	PAU_P07317	25.41	244	166	6	898	215	260	497	5e-11	64.7
contig01820	T13OH	PAU_P03179	25.41	181	130	6	624	97	289	442	2e-09	59.7
contig07337	T13OH	PAU_P01154	25.41	185	128	4	27	551	210	391	4e-08	53.9
contig01841	T7OH	PAU_P00304	25.41	122	84	3	984	1328	4	124	9e-07	50.8
contig01211	T13OH	PAU_P05549	25.41	185	123	6	796	287	306	489	1e-05	47.4
contig01031	T13OH	PAU_P01582	25.4	189	136	4	855	304	199	379	3e-12	47.4
contig10512	T5OH	PAU_P05549	25.4	189	122	3	517	8	271	457	9e-09	55.5
contig02081	T7OH	PAU_P08215	25.39	319	220	12	932	30	111	401	1e-12	70.1
contig00999	T7OH	PAU_P06933	25.39	193	141	4	932	363	322	511	4e-09	58.9
contig01211	T13OH	PAU_P04120	25.38	197	142	5	784	209	302	495	2e-10	63.5
contig02161	T5OH	PAU_P04287	25.38	130	94	2	727	347	296	425	3e-07	44.3
contig01031	T13OH	PAU_P07317	25.38	130	95	3	696	313	281	402	1e-05	47.8
contig02937	T5OH	PAU_P02577	25.38	197	135	6	769	215	333	528	2e-05	45.8
contig02744	T5OH	PAU_P03613	25.37	205	139	7	718	146	290	483	6e-09	57.8
contig02252	T5OH	PAU_P01131	25.37	205	144	5	603	16	282	481	5e-07	51.6
contig03710	T13OH	PAU_P07231	25.37	201	129	6	184	723	283	479	9e-05	43.5
contig09893	T5OH	PAU_P00613	25.36	138	100	3	4	408	350	486	3e-05	43.9
contig08219	T5OH	PAU_P04888	25.36	138	96	3	456	64	364	496	6e-05	43.1
contig02559	T5OH	PAU_P00603	25.35	142	105	4	506	84	160	297	7e-08	54.3
contig02081	T7OH	PAU_P09625	25.35	142	105	2	497	75	29	164	2e-05	46.6
contig08766	T13OH	PAU_P08963	25.34	146	108	3	10	444	329	466	9e-06	45.8
contig02042	T5OH	PAU_P02289	25.34	146	103	5	753	1172	371	511	2e-05	46.2
contig02937	T5OH	PAU_P05926	25.33	229	156	4	913	272	255	478	8e-08	53.9
contig10512	T5OH	PAU_P09311	25.33	150	106	3	463	32	290	437	4e-06	46.6
contig02492	T5OH	PAU_P01768	25.32	312	217	10	1015	128	100	394	2e-13	72.8
contig02781	T5OH	PAU_P05615	25.32	233	155	8	459	1100	214	435	1e-09	60.1
contig01074	T5OH	PAU_P01131	25.32	158	108	4	814	1257	308	464	8e-08	54.7
contig01841	T7OH	PAU_P03964	25.32	154	102	5	903	1325	312	460	1e-05	47.4
contig10287	T13OH	PAU_P09982	25.32	158	90	5	485	96	379	536	8e-05	42.4
contig02781	T5OH	PAU_P05184	25.31	241	154	6	429	1073	250	488	6e-11	64.3
contig02252	T5OH	PAU_P05926	25.31	241	159	8	675	16	255	484	9e-06	47.4
contig07337	T13OH	PAU_P04857	25.31	162	117	4	66	539	317	473	1e-05	45.8
contig00929	T2OH	PAU_P08963	25.3	419	303	13	1629	403	50	445	1e-16	84
contig01074	T5OH	PAU_P10860	25.3	166	122	3	766	1257	297	461	5e-08	55.5
contig08219	T5OH	PAU_P03964	25.3	166	114	5	582	115	332	492	6e-08	53.1
contig07337	T13OH	PAU_P07081	25.29	174	126	3	9	518	215	385	2e-09	58.5
contig08680	T2OH	PAU_P07769	25.29	174	129	2	7	525	309	480	2e-08	54.7
contig02492	T5OH	PAU_P00368	25.29	170	126	3	628	122	348	512	3e-08	55.5
contig02492	T5OH	PAU_P08977	25.29	170	127	1	628	119	290	455	3e-08	55.5
contig00929	T2OH	PAU_P05184	25.29	174	111	3	867	403	292	465	4e-08	55.8
contig02744	T5OH	PAU_P00267	25.29	174	130	4	673	152	327	485	4e-07	51.6
contig01211	T13OH	PAU_P09044	25.29	170	122	5	796	302	276	438	8e-07	51.2
contig07337	T13OH	PAU_P05477	25.29	174	116	7	60	539	357	524	2e-05	44.7
contig02937	T5OH	PAU_P03264	25.28	178	118	5	733	245	320	492	7e-09	57.4
contig01211	T13OH	PAU_P06622	25.28	178	118	4	796	308	316	492	3e-08	55.8
contig09893	T5OH	PAU_P05184	25.28	178	105	6	4	453	335	507	2e-07	51.2
contig02081	T7OH	PAU_P05184	25.28	178	118	4	497	9	289	460	6e-07	51.2
contig00617	T13OH	PAU_P01154	25.27	364	259	11	104	1156	9	345	6e-23	105
contig02559	T5OH	PAU_P07769	25.27	368	262	12	1148	84	134	478	9e-11	63.9
contig02744	T5OH	PAU_P02671	25.27	186	139	4	667	110	310	483	2e-10	62.4
contig02492	T5OH	PAU_P08245	25.27	186	130	5	658	128	303	481	2e-09	59.3
contig02559	T5OH	PAU_P04871	25.27	186	124	4	605	93	282	466	4e-09	58.5
contig02781	T5OH	PAU_P04283	25.27	186	136	4	525	1073	334	515	1e-08	56.6
contig03688	T13OH	PAU_P02671	25.27	186	135	3	546	1	296	477	5e-07	51.2
contig02492	T5OH	PAU_P04888	25.27	182	119	5	622	128	289	462	7e-05	44.3
contig02937	T5OH	PAU_P05434	25.26	289	188	9	970	188	247	522	4e-09	58.2
contig01162	T13OH	PAU_P07081	25.26	190	132	5	670	131	216	398	1e-06	50.4
contig02399	T13OH	PAU_P06818	25.26	194	123	7	709	194	255	441	4e-05	45.1
contig08680	T2OH	PAU_P00176	25.26	194	143	5	10	585	44	231	6e-05	43.1
contig07337	T13OH	PAU_P00633	25.24	210	146	6	33	629	337	542	5e-11	63.5
contig14743	T13OH	PAU_P01768	25.24	103	75	4	13	315	303	393	6e-05	41.2
contig03688	T13OH	PAU_P07081	25.23	222	154	6	633	4	180	396	4e-07	51.6
contig00929	T2OH	PAU_P00304	25.23	111	75	2	711	403	13	123	6e-06	48.5
contig08219	T5OH	PAU_P06229	25.22	115	83	3	471	136	350	461	2e-05	44.7
contig02492	T5OH	PAU_P04871	25.21	234	161	5	730	71	256	486	4e-11	65.1
contig02937	T5OH	PAU_P08664	25.21	238	169	6	886	200	189	416	5e-11	64.7
contig01162	T13OH	PAU_P07769	25.21	238	165	7	796	122	260	483	5e-07	52
contig02495	T13OH	PAU_P03922	25.2	127	85	3	605	255	115	238	5e-07	46.2
contig08219	T5OH	PAU_P03264	25.19	135	85	5	501	145	361	491	1e-06	48.9
contig09893	T5OH	PAU_P06503	25.19	131	92	3	97	471	413	543	5e-06	46.6
contig00769	T13OH	PAU_P00304	25.19	131	84	3	646	296	44	173	7e-05	45.1
contig01002	T7OH	PAU_P00753	25.17	453	316	15	54	1343	40	472	7e-25	111
contig02937	T5OH	PAU_P01570	25.17	298	205	10	1081	242	191	471	1e-12	70.1
contig03688	T13OH	PAU_P10647	25.17	286	201	9	834	16	142	403	2e-08	55.8
contig01841	T7OH	PAU_P02960	25.17	147	104	4	903	1325	318	461	2e-07	53.1
contig02042	T5OH	PAU_P06010	25.17	143	104	3	753	1172	372	512	6e-06	48.1
contig10287	T13OH	PAU_P04871	25.17	147	95	4	518	123	310	454	6e-05	42.7
contig03688	T13OH	PAU_P07769	25.16	306	221	10	897	4	187	478	9e-11	63.5
contig02559	T5OH	PAU_P01985	25.16	159	104	5	515	84	332	489	1e-05	46.6
contig02252	T5OH	PAU_P03179	25.16	155	116	3	510	46	304	430	1e-05	47
contig02081	T7OH	PAU_P04017	25.15	334	233	11	1025	75	126	428	1e-11	66.6
contig01211	T13OH	PAU_P04871	25.15	171	114	4	796	326	292	459	2e-09	59.7
contig01841	T7OH	PAU_P03062	25.15	163	118	3	849	1325	309	467	1e-07	53.9
contig02781	T5OH	PAU_P08977	25.15	167	124	2	570	1067	291	451	2e-07	52.8
contig08680	T2OH	PAU_P09625	25.15	171	127	1	1	510	41	211	3e-07	50.8
contig01002	T7OH	PAU_P02960	25.14	179	128	4	822	1340	306	482	9e-12	67.8
contig00745	T13OH	PAU_P08999	25.14	175	125	5	1035	529	252	420	2e-10	51.2
contig02937	T5OH	PAU_P00253	25.14	175	123	4	880	380	264	434	4e-07	51.6
contig02399	T13OH	PAU_P03964	25.14	183	122	5	688	185	304	485	2e-06	49.3
contig01002	T7OH	PAU_P02671	25.13	195	144	3	813	1391	297	488	2e-11	66.6
contig02081	T7OH	PAU_P04905	25.13	191	140	5	638	75	262	432	2e-08	56.2
contig02559	T5OH	PAU_P04287	25.13	191	129	6	626	96	279	462	5e-06	48.1
contig02682	T13OH	PAU_P02577	25.13	187	127	6	931	410	332	516	6e-06	47.8
contig01081	T5OH	PAU_P06503	25.12	211	154	5	790	1410	314	519	2e-11	66.6
contig02081	T7OH	PAU_P04857	25.12	215	159	4	686	48	234	439	3e-11	65.5
contig01081	T5OH	PAU_P01131	25.12	207	145	4	814	1404	282	484	2e-10	63.2
contig02682	T13OH	PAU_P06933	25.12	207	141	7	925	347	327	530	2e-09	59.7
contig01031	T13OH	PAU_P10647	25.12	211	153	5	933	316	120	325	3e-08	56.2
contig02399	T13OH	PAU_P01041	25.12	211	146	6	712	116	328	533	6e-07	51.2
contig02081	T7OH	PAU_P01768	25.12	211	149	7	680	75	149	349	4e-05	45.4
contig02492	T5OH	PAU_P04017	25.11	219	151	7	742	125	261	472	1e-10	63.5
contig03688	T13OH	PAU_P01154	25.11	219	155	5	645	16	176	387	9e-08	53.5
contig02937	T5OH	PAU_P07769	25.11	219	158	7	844	206	277	487	2e-07	52.8
contig03688	T13OH	PAU_P03620	25.11	235	164	6	672	4	259	489	3e-07	52
contig02492	T5OH	PAU_P02004	25.11	223	150	6	742	125	280	499	4e-05	45.1
contig02744	T5OH	PAU_P06815	25.09	275	206	5	889	65	201	453	7e-18	87.4
contig02081	T7OH	PAU_P04657	25	288	208	9	863	24	84	347	2e-16	83.2
contig01081	T5OH	PAU_P09311	25	300	197	11	652	1467	212	493	4e-12	68.9
contig03688	T13OH	PAU_P08548	25	288	213	8	867	13	185	465	1e-11	66.6
contig02682	T13OH	PAU_P05549	25	264	175	9	1126	404	231	484	2e-11	65.9
contig01002	T7OH	PAU_P01131	25	204	143	5	762	1343	282	484	3e-11	65.9
contig02495	T13OH	PAU_P06818	25	136	90	4	626	255	305	440	2e-10	38.1
contig00999	T7OH	PAU_P08999	25	192	136	5	893	342	301	487	2e-09	60.1
contig00769	T13OH	PAU_P07317	25	208	147	3	1015	419	271	470	1e-08	57.8
contig02781	T5OH	PAU_P09982	25	208	129	6	528	1070	332	539	9e-08	53.9
contig02495	T13OH	PAU_P06622	25	136	79	4	602	264	363	493	1e-07	42.7
contig10287	T13OH	PAU_P01131	25	164	111	6	518	63	331	490	2e-07	51.2
contig02161	T5OH	PAU_P04287	25	52	39	1	332	177	434	480	3e-07	27.7
contig02937	T5OH	PAU_P03824	25	216	151	8	784	170	286	497	4e-07	51.6
contig02252	T5OH	PAU_P09311	25	172	128	3	516	4	305	471	4e-07	52
contig01081	T5OH	PAU_P06933	25	188	138	4	853	1407	318	500	4e-07	52.4
contig02399	T13OH	PAU_P05159	25	180	121	5	682	185	316	493	6e-07	51.2
contig01820	T13OH	PAU_P01637	25	180	130	6	609	85	317	491	7e-07	51.2
contig10287	T13OH	PAU_P03915	25	140	101	4	506	99	288	419	1e-06	48.1
contig01074	T5OH	PAU_P10941	25	160	111	6	799	1251	226	375	1e-06	50.4
contig08680	T2OH	PAU_P08520	25	164	118	3	43	519	336	498	2e-06	48.1
contig01841	T7OH	PAU_P05615	25	168	119	6	843	1325	241	403	3e-06	48.9
contig07337	T13OH	PAU_P04888	25	184	137	5	45	593	304	479	6e-06	46.6
contig02161	T5OH	PAU_P00633	25	148	101	3	775	362	326	473	6e-06	39.3
contig10287	T13OH	PAU_P06107	25	156	107	5	515	78	322	471	7e-06	45.8
contig02081	T7OH	PAU_P06503	25	148	105	4	509	84	331	470	7e-06	47.8
contig07050	T5OH	PAU_P04283	25	116	82	2	163	495	401	516	9e-06	46.2
contig07337	T13OH	PAU_P08977	25	168	122	4	48	539	292	451	1e-05	45.8
contig02042	T5OH	PAU_P01131	25	160	108	5	729	1172	325	483	1e-05	47
contig01820	T13OH	PAU_P01570	25	168	123	5	591	97	312	471	2e-05	46.6
contig02383	TBT	PAU_P01495	25	160	101	4	701	1123	270	429	3e-05	45.4
contig00617	T13OH	PAU_P07087	25	140	103	2	764	1177	290	421	3e-05	46.2
contig02781	T5OH	PAU_P09625	25	176	124	4	573	1076	44	213	5e-05	44.7
contig03688	T13OH	PAU_P08220	25	176	121	4	510	16	312	487	6e-05	44.3
contig01841	T7OH	PAU_P02671	25	164	115	4	858	1325	297	451	6e-05	44.7
contig02937	T5OH	PAU_P04857	25	172	125	4	742	239	311	477	9e-05	43.9
contig00929	T2OH	PAU_P08548	24.94	425	306	11	1638	403	31	443	6e-27	118
contig01820	T13OH	PAU_P08245	24.94	409	282	10	1248	97	91	480	1e-20	97.1
contig00999	T7OH	PAU_P04657	24.92	329	239	9	1373	411	56	371	3e-16	82.8
contig02682	T13OH	PAU_P07349	24.9	253	171	9	1111	410	253	490	1e-07	53.1
contig02781	T5OH	PAU_P05159	24.9	245	153	11	426	1067	258	489	1e-06	50.1
contig01002	T7OH	PAU_P01154	24.89	225	160	5	693	1340	176	387	1e-16	84
contig02744	T5OH	PAU_P07808	24.88	205	153	3	688	77	298	497	3e-12	68.9
contig01002	T7OH	PAU_P06815	24.88	205	153	3	744	1355	230	432	7e-12	68.2
contig01002	T7OH	PAU_P04657	24.88	205	148	3	738	1334	170	373	3e-11	66.2
contig02252	T5OH	PAU_P03922	24.88	213	156	4	630	4	28	236	3e-09	58.9
contig02744	T5OH	PAU_P08652	24.88	205	134	7	721	167	21	209	7e-08	54.3
contig02744	T5OH	PAU_P11307	24.88	205	134	7	721	167	255	443	7e-08	54.3
contig02161	T5OH	PAU_P03439	24.88	217	158	6	1003	368	30	235	3e-06	44.3
contig00999	T7OH	PAU_P01041	24.87	193	142	4	932	363	328	517	5e-10	62
contig01820	T13OH	PAU_P03264	24.87	189	129	9	627	100	304	484	2e-07	52.8
contig02559	T5OH	PAU_P08220	24.87	193	132	4	575	36	316	507	1e-06	50.1
contig02399	T13OH	PAU_P10647	24.87	193	132	4	700	161	225	415	1e-06	50.4
contig03710	T13OH	PAU_P06107	24.87	197	140	4	169	735	285	477	3e-06	48.5
contig01820	T13OH	PAU_P08999	24.86	177	130	3	600	79	297	472	6e-11	64.7
contig02781	T5OH	PAU_P01637	24.86	181	132	4	537	1067	312	487	2e-08	55.8
contig07337	T13OH	PAU_P09782	24.86	185	134	6	33	572	292	471	3e-07	50.8
contig02682	T13OH	PAU_P10346	24.86	177	128	4	925	410	227	399	3e-07	52.4
contig02781	T5OH	PAU_P08220	24.86	173	120	4	582	1070	316	488	3e-06	48.9
contig01074	T5OH	PAU_P09625	24.85	169	120	3	772	1257	28	191	2e-07	53.1
contig08766	T13OH	PAU_P06818	24.85	169	118	6	10	489	286	452	5e-07	50.1
contig01841	T7OH	PAU_P06933	24.85	169	116	4	852	1325	321	477	3e-06	49.3
contig00745	T13OH	PAU_P06010	24.84	153	114	2	984	529	318	467	2e-10	48.5
contig01841	T7OH	PAU_P08652	24.84	153	105	5	897	1325	44	192	5e-08	55.1
contig01841	T7OH	PAU_P11307	24.84	153	105	5	897	1325	278	426	5e-08	55.1
contig02081	T7OH	PAU_P06107	24.82	278	196	9	857	63	173	427	4e-10	62
contig00617	T13OH	PAU_P06933	24.82	141	106	2	737	1159	323	457	7e-05	45.1
contig02937	T5OH	PAU_P10647	24.8	250	182	3	982	251	159	403	2e-13	72.4
contig01002	T7OH	PAU_P08963	24.79	472	345	14	54	1439	54	501	7e-25	111
contig02559	T5OH	PAU_P04017	24.79	238	169	6	773	90	243	472	5e-11	64.7
contig08766	T13OH	PAU_P04283	24.79	117	87	2	97	444	399	513	2e-05	44.7
contig00999	T7OH	PAU_P00370	24.78	230	166	5	1061	393	227	453	4e-15	79
contig01081	T5OH	PAU_P08999	24.78	339	241	10	454	1428	159	475	1e-12	70.5
contig00999	T7OH	PAU_P01131	24.76	307	211	8	1262	402	180	483	7e-14	74.7
contig00999	T7OH	PAU_P02960	24.76	311	215	9	1277	402	178	482	3e-11	65.9
contig01081	T5OH	PAU_P06107	24.76	206	149	4	805	1404	265	468	2e-07	53.1
contig02744	T5OH	PAU_P01131	24.75	303	213	13	985	122	212	491	3e-10	62
contig02252	T5OH	PAU_P02289	24.75	198	147	3	606	19	319	508	3e-08	55.5
contig02252	T5OH	PAU_P08245	24.75	198	140	6	621	55	276	465	4e-06	48.5
contig02682	T13OH	PAU_P00267	24.74	190	139	7	967	410	307	488	5e-09	58.2
contig02399	T13OH	PAU_P07317	24.74	194	131	6	697	161	311	498	1e-07	53.5
contig03688	T13OH	PAU_P10941	24.74	194	139	5	564	4	214	400	1e-06	50.1
contig03688	T13OH	PAU_P00753	24.73	186	125	5	525	13	291	472	1e-07	53.1
contig01002	T7OH	PAU_P04871	24.72	178	121	3	828	1322	282	459	5e-10	62
contig08766	T13OH	PAU_P08245	24.72	178	125	6	10	516	334	503	3e-07	50.8
contig02682	T13OH	PAU_P09044	24.72	178	130	5	925	404	265	438	6e-06	47.8
contig02682	T13OH	PAU_P04017	24.71	255	180	6	1132	404	226	472	4e-11	65.1
contig02161	T5OH	PAU_P02962	24.71	170	123	4	862	368	159	317	9e-09	52.4
contig01211	T13OH	PAU_P02960	24.71	170	121	5	796	308	318	482	3e-08	56.2
contig01841	T7OH	PAU_P07801	24.71	174	119	7	840	1325	294	454	1e-05	47
contig00999	T7OH	PAU_P07081	24.7	328	243	6	1373	402	73	392	3e-19	92.8
contig02252	T5OH	PAU_P06818	24.7	328	230	11	936	4	118	438	3e-13	72.4
contig01841	T7OH	PAU_P04871	24.7	166	109	5	876	1325	280	444	4e-08	55.5
contig01002	T7OH	PAU_P09044	24.69	239	172	6	726	1418	228	463	4e-13	72.4
contig00999	T7OH	PAU_P05926	24.68	312	208	10	1268	414	177	481	1e-14	77.4
contig07337	T13OH	PAU_P01041	24.68	154	115	2	18	476	331	483	2e-08	54.7
contig01841	T7OH	PAU_P03264	24.66	146	105	4	903	1325	320	464	2e-08	56.6
contig01081	T5OH	PAU_P10647	24.66	219	157	8	814	1446	211	419	3e-08	56.2
contig01841	T7OH	PAU_P03620	24.66	146	105	3	903	1325	319	464	1e-05	47
contig00929	T2OH	PAU_P04283	24.65	434	304	18	1635	403	82	492	2e-14	77
contig01074	T5OH	PAU_P00804	24.65	215	150	9	730	1338	237	433	3e-07	52.8
contig03710	T13OH	PAU_P07317	24.65	215	152	4	196	810	307	513	3e-06	48.5
contig08219	T5OH	PAU_P05159	24.65	142	97	3	507	112	363	501	1e-05	45.4
contig02042	T5OH	PAU_P03264	24.65	142	95	5	750	1139	339	474	1e-05	47
contig00999	T7OH	PAU_P03964	24.64	349	238	11	1373	402	147	481	5e-15	78.6
contig02495	T13OH	PAU_P05549	24.64	138	84	3	614	261	347	484	6e-11	43.5
contig02744	T5OH	PAU_P06933	24.64	207	144	6	772	188	300	483	4e-10	61.6
contig03688	T13OH	PAU_P07349	24.64	345	231	10	951	4	166	494	1e-07	53.1
contig07337	T13OH	PAU_P06815	24.64	211	155	6	3	623	250	454	6e-07	50.1
contig08766	T13OH	PAU_P03264	24.63	134	97	2	43	432	348	481	1e-05	45.4
contig01162	T13OH	PAU_P06399	24.63	203	142	5	766	191	260	454	8e-05	44.7
contig02781	T5OH	PAU_P00804	24.62	199	139	6	459	1022	217	410	1e-06	50.1
contig02559	T5OH	PAU_P03264	24.62	199	139	6	647	84	296	489	2e-06	49.7
contig02937	T5OH	PAU_P09625	24.62	195	140	4	814	251	19	210	6e-06	47.8
contig02081	T7OH	PAU_P06818	24.61	382	277	10	1187	75	41	393	8e-23	103
contig07337	T13OH	PAU_P08664	24.61	191	140	4	12	572	223	408	3e-07	51.2
contig02682	T13OH	PAU_P01768	24.6	187	133	4	925	389	216	401	5e-09	58.2
contig00929	T2OH	PAU_P00753	24.59	427	307	8	1638	403	33	450	4e-26	115
contig01002	T7OH	PAU_P00633	24.59	244	171	6	651	1343	278	512	7e-15	78.2
contig02937	T5OH	PAU_P10667	24.59	244	179	5	946	230	129	367	2e-08	55.8
contig02399	T13OH	PAU_P03439	24.59	183	126	5	664	152	121	297	6e-07	51.2
contig02252	T5OH	PAU_P05477	24.59	183	130	5	543	19	345	521	2e-05	46.6
contig03710	T13OH	PAU_P07081	24.59	183	132	4	175	705	213	392	7e-05	43.9
contig00929	T2OH	PAU_P03824	24.58	419	309	6	1638	403	34	444	2e-24	109
contig01162	T13OH	PAU_P00370	24.58	240	169	6	817	134	227	455	6e-05	45.1
contig01031	T13OH	PAU_P07231	24.58	118	86	2	732	388	250	366	6e-05	45.1
contig01002	T7OH	PAU_P07087	24.57	232	154	7	768	1400	267	496	7e-10	61.6
contig01841	T7OH	PAU_P04657	24.57	175	128	3	813	1325	182	354	2e-09	59.7
contig01211	T13OH	PAU_P05477	24.57	175	125	4	790	287	358	531	3e-07	52.8
contig02682	T13OH	PAU_P00753	24.57	175	118	3	892	410	297	471	4e-07	51.6
contig08766	T13OH	PAU_P06933	24.57	175	126	4	19	525	357	525	4e-06	47
contig01841	T7OH	PAU_P03824	24.55	440	311	13	72	1328	26	445	2e-24	109
contig00769	T13OH	PAU_P04287	24.55	167	121	3	859	374	297	462	8e-09	58.2
contig01841	T7OH	PAU_P00176	24.55	167	123	5	834	1325	24	186	1e-06	50.4
contig03688	T13OH	PAU_P07436	24.54	273	205	5	816	1	193	453	3e-09	58.5
contig08219	T5OH	PAU_P06399	24.53	159	107	4	498	61	345	503	7e-07	49.7
contig10512	T5OH	PAU_P10860	24.53	159	110	4	505	59	279	434	1e-06	48.5
contig00999	T7OH	PAU_P04063	24.52	314	209	11	1259	402	183	491	3e-10	62.8
contig02937	T5OH	PAU_P04063	24.52	261	183	9	943	203	254	510	1e-09	59.7
contig01820	T13OH	PAU_P10346	24.52	155	112	4	546	97	249	399	2e-08	56.6
contig02042	T5OH	PAU_P07317	24.52	155	107	3	738	1172	333	485	5e-07	51.6
contig03688	T13OH	PAU_P06503	24.52	208	150	3	609	7	314	519	2e-06	48.9
contig02682	T13OH	PAU_P08664	24.51	253	186	6	1135	392	164	405	7e-10	60.8
contig02161	T5OH	PAU_P08977	24.51	204	153	3	976	368	214	406	7e-10	51.2
contig04487	T5OH	PAU_P05549	24.51	102	72	1	412	122	236	337	2e-06	33.5
contig06561	T5OH	PAU_P06818	24.5	200	142	4	99	671	203	399	6e-08	53.5
contig02937	T5OH	PAU_P02962	24.5	249	180	7	901	179	147	380	2e-07	52.4
contig02252	T5OH	PAU_P03267	24.5	249	177	10	732	19	222	459	5e-07	51.6
contig09893	T5OH	PAU_P03264	24.5	151	99	5	1	408	347	492	9e-07	48.9
contig01002	T7OH	PAU_P06515	24.49	245	168	6	669	1352	245	480	1e-10	64.3
contig02492	T5OH	PAU_P04657	24.48	339	251	8	1138	137	48	373	3e-17	85.5
contig02744	T5OH	PAU_P08664	24.48	286	200	9	931	122	151	406	8e-12	67.4
contig00929	T2OH	PAU_P07769	24.48	143	106	2	825	403	312	453	3e-06	49.3
contig01081	T5OH	PAU_P02960	24.47	282	197	6	631	1428	214	491	7e-12	68.2
contig00617	T13OH	PAU_P03062	24.47	331	233	11	215	1156	142	443	2e-10	63.5
contig00929	T2OH	PAU_P01579	24.47	188	114	4	882	403	310	496	6e-06	48.5
contig02252	T5OH	PAU_P04888	24.46	323	226	9	948	34	151	453	2e-16	82.8
contig02495	T13OH	PAU_P05184	24.46	139	80	3	614	273	348	484	4e-10	43.9
contig07337	T13OH	PAU_P03824	24.46	184	135	4	48	587	302	481	3e-07	51.2
contig02081	T7OH	PAU_P00267	24.45	364	249	12	1082	69	117	448	4e-14	75.1
contig01081	T5OH	PAU_P07081	24.45	229	168	7	742	1413	181	396	9e-09	57.8
contig02937	T5OH	PAU_P00267	24.44	225	162	4	934	284	258	477	2e-11	66.2
contig03702	T10OH	PAU_P05549	24.44	225	158	4	794	156	145	367	5e-09	57.8
contig01820	T13OH	PAU_P01131	24.44	225	159	5	678	37	282	503	7e-09	57.8
contig01002	T7OH	PAU_P08480	24.44	266	156	8	681	1343	422	681	5e-08	55.5
contig08766	T13OH	PAU_P06503	24.44	135	102	1	103	507	404	537	2e-07	51.2
contig02161	T5OH	PAU_P06107	24.44	135	97	3	751	362	293	424	4e-07	40.8
contig02492	T5OH	PAU_P06933	24.44	180	129	6	643	125	328	500	6e-07	51.2
contig02781	T5OH	PAU_P06399	24.43	221	159	5	435	1073	253	470	9e-13	70.5
contig01820	T13OH	PAU_P06933	24.43	176	128	5	591	79	334	504	1e-07	53.9
contig02744	T5OH	PAU_P04120	24.43	176	132	4	676	152	293	460	2e-06	49.3
contig08142	T10OH	PAU_P04657	24.43	131	94	2	452	75	179	306	1e-05	45.4
contig06561	T5OH	PAU_P07769	24.43	176	129	4	132	647	257	428	3e-05	44.7
contig01002	T7OH	PAU_P05159	24.42	258	183	6	606	1343	248	490	6e-14	75.1
contig02937	T5OH	PAU_P10860	24.42	217	147	6	826	227	279	488	2e-09	59.3
contig07337	T13OH	PAU_P09311	24.42	172	125	4	33	533	299	467	5e-08	53.5
contig01002	T7OH	PAU_P04120	24.42	217	153	8	726	1343	261	464	6e-08	55.1
contig01162	T13OH	PAU_P05011	24.42	217	156	4	760	134	272	482	3e-07	52.8
contig00929	T2OH	PAU_P06387	24.41	422	309	4	1638	403	33	443	2e-30	129
contig02682	T13OH	PAU_P01570	24.4	209	153	5	1021	410	270	471	4e-09	58.5
contig01074	T5OH	PAU_P07801	24.4	168	117	5	781	1254	298	455	7e-06	48.1
contig01211	T13OH	PAU_P06107	24.4	168	122	4	796	308	303	467	8e-05	44.7
contig01002	T7OH	PAU_P05011	24.39	287	215	5	603	1457	242	506	2e-13	73.6
contig01081	T5OH	PAU_P05184	24.39	246	167	8	739	1419	252	492	9e-09	57.8
contig01211	T13OH	PAU_P06815	24.39	164	123	3	796	308	268	427	5e-06	48.5
contig07337	T13OH	PAU_P02289	24.38	201	147	6	3	590	333	526	3e-11	64.3
contig02492	T5OH	PAU_P02289	24.38	160	120	2	613	137	351	509	9e-11	63.9
contig02042	T5OH	PAU_P06933	24.38	361	239	13	171	1151	135	491	2e-08	56.2
contig01841	T7OH	PAU_P06622	24.38	160	102	4	903	1325	316	471	4e-07	52
contig02492	T5OH	PAU_P09782	24.38	201	147	4	706	119	271	465	5e-06	48.1
contig01162	T13OH	PAU_P01768	24.38	201	141	5	691	122	205	402	6e-05	45.1
contig01820	T13OH	PAU_P08664	24.37	398	286	10	1227	79	21	405	2e-19	92.8
contig02781	T5OH	PAU_P01570	24.37	197	141	4	519	1085	295	477	3e-08	55.5
contig01081	T5OH	PAU_P07231	24.37	197	136	4	877	1428	286	482	8e-08	54.7
contig07050	T5OH	PAU_P10693	24.36	156	91	4	172	558	216	371	1e-06	48.9
contig01162	T13OH	PAU_P04287	24.36	156	106	4	598	167	307	461	4e-05	45.8
contig02744	T5OH	PAU_P01768	24.35	230	173	6	835	149	179	391	4e-10	61.6
contig02492	T5OH	PAU_P10901	24.35	230	159	4	769	125	172	399	8e-09	57.4
contig02492	T5OH	PAU_P05184	24.35	230	153	6	742	116	266	491	7e-06	47.8
contig01002	T7OH	PAU_P06399	24.34	456	331	12	54	1379	47	480	1e-28	124
contig01162	T13OH	PAU_P05184	24.34	419	283	8	1312	158	70	483	4e-20	95.5
contig02744	T5OH	PAU_P03620	24.34	226	170	5	850	176	261	474	7e-15	77.4
contig01081	T5OH	PAU_P01985	24.34	226	157	8	862	1497	294	516	1e-09	60.8
contig02081	T7OH	PAU_P05484	24.33	337	227	12	1004	78	123	436	8e-10	60.8
contig01081	T5OH	PAU_P00511	24.32	296	200	9	589	1404	222	493	6e-08	55.1
contig10287	T13OH	PAU_P01985	24.32	148	108	3	503	72	344	489	7e-06	45.8
contig02559	T5OH	PAU_P01637	24.32	185	136	4	626	84	310	491	7e-05	44.3
contig00999	T7OH	PAU_P08664	24.31	288	210	7	1241	402	123	399	8e-11	64.7
contig00999	T7OH	PAU_P07349	24.31	181	120	4	893	402	312	490	4e-07	52.4
contig02495	T13OH	PAU_P07087	24.31	144	89	5	608	237	337	477	1e-06	41.2
contig01841	T7OH	PAU_P07436	24.3	428	313	10	78	1328	25	428	7e-20	94.4
contig03688	T13OH	PAU_P03922	24.3	214	153	5	618	4	26	238	6e-10	60.8
contig00999	T7OH	PAU_P07259	24.3	214	153	4	884	270	262	462	5e-07	52
contig02937	T5OH	PAU_P05549	24.29	280	182	7	928	179	236	513	1e-13	73.2
contig01211	T13OH	PAU_P04017	24.29	177	123	5	796	299	304	473	1e-07	54.3
contig02161	T5OH	PAU_P05159	24.29	140	96	3	754	365	311	450	6e-07	41.2
contig10512	T5OH	PAU_P04063	24.29	177	125	4	505	2	293	468	2e-05	44.7
contig00929	T2OH	PAU_P05549	24.29	177	117	4	882	403	286	461	2e-05	47
contig01162	T13OH	PAU_P06107	24.28	173	121	4	607	119	309	477	1e-06	50.4
contig08680	T2OH	PAU_P02320	24.28	173	125	4	55	555	196	366	1e-05	45.4
contig02081	T7OH	PAU_P04287	24.27	309	225	10	929	30	144	433	2e-12	69.7
contig01002	T7OH	PAU_P00370	24.27	239	172	7	678	1367	233	459	9e-12	67.8
contig01002	T7OH	PAU_P09982	24.27	239	141	9	735	1331	299	535	3e-08	56.2
contig02781	T5OH	PAU_P03620	24.27	206	137	9	525	1085	300	494	7e-05	44.3
contig01820	T13OH	PAU_P07081	24.26	404	284	13	1227	82	16	397	1e-15	80.1
contig01002	T7OH	PAU_P05477	24.26	169	117	5	870	1343	360	525	2e-08	56.6
contig01841	T7OH	PAU_P00603	24.26	169	121	6	840	1325	111	272	4e-05	45.4
contig03710	T13OH	PAU_P06399	24.26	136	93	3	364	741	346	481	9e-05	43.5
contig04040	T5OH	PAU_P08245	24.24	132	91	3	381	13	302	428	3e-06	48.5
contig00929	T2OH	PAU_P09070	24.24	231	160	7	1050	403	225	452	2e-05	47
contig00929	T2OH	PAU_P00368	24.22	161	121	4	882	403	338	488	9e-05	44.7
contig00929	T2OH	PAU_P02289	24.19	434	306	19	1635	403	80	490	2e-16	83.2
contig00999	T7OH	PAU_P10346	24.19	186	132	5	896	366	234	413	2e-07	53.5
contig04487	T5OH	PAU_P05549	24.19	124	88	2	873	520	73	196	2e-06	35
contig02744	T5OH	PAU_P06515	24.19	186	129	6	667	146	307	475	3e-05	45.4
contig02937	T5OH	PAU_P06818	24.18	273	187	8	1006	248	174	437	3e-10	62
contig07337	T13OH	PAU_P02004	24.18	153	99	5	105	512	340	488	3e-05	44.3
contig03688	T13OH	PAU_P02289	24.16	327	235	10	957	16	199	511	5e-09	57.8
contig02682	T13OH	PAU_P04287	24.16	178	128	5	922	410	288	462	6e-07	51.2
contig02252	T5OH	PAU_P06622	24.16	178	119	5	528	43	310	481	7e-06	47.8
contig09893	T5OH	PAU_P04063	24.16	149	104	6	1	420	355	499	2e-05	44.7
contig02081	T7OH	PAU_P00613	24.15	265	180	7	797	66	188	445	3e-12	68.9
contig03688	T13OH	PAU_P05434	24.15	294	213	9	864	13	212	498	1e-11	66.2
contig00769	T13OH	PAU_P03264	24.15	265	191	8	1054	290	255	505	1e-06	50.8
contig00929	T2OH	PAU_P01768	24.15	207	147	6	993	403	175	372	2e-05	46.6
contig01820	T13OH	PAU_P00603	24.14	174	131	3	615	97	125	293	6e-11	64.7
contig07050	T5OH	PAU_P05159	24.14	116	78	2	172	489	375	490	3e-05	44.7
contig00999	T7OH	PAU_P03915	24.13	373	275	13	1373	279	112	452	3e-14	75.9
contig02744	T5OH	PAU_P06010	24.12	257	184	9	889	152	276	509	1e-05	47
contig09893	T5OH	PAU_P07436	24.11	141	106	3	4	423	318	455	2e-05	44.7
contig01211	T13OH	PAU_P04283	24.1	166	123	3	796	308	353	513	3e-11	65.9
contig02744	T5OH	PAU_P08220	24.1	195	139	6	667	110	314	498	1e-09	60.1
contig07337	T13OH	PAU_P05434	24.1	195	126	6	21	539	312	497	8e-07	49.7
contig08142	T10OH	PAU_P03062	24.09	137	104	4	479	69	288	407	2e-05	44.7
contig01841	T7OH	PAU_P06387	24.08	436	311	15	81	1328	28	444	8e-22	100
contig00617	T13OH	PAU_P04871	24.08	299	208	13	326	1165	150	424	1e-06	51.2
contig02492	T5OH	PAU_P04599	24.08	191	133	5	622	86	305	493	7e-05	44.3
contig00999	T7OH	PAU_P02671	24.07	270	200	6	1163	369	231	483	1e-11	67.4
contig02559	T5OH	PAU_P04888	24.07	162	105	4	515	84	312	465	7e-05	44.3
contig01841	T7OH	PAU_P04017	24.06	187	130	6	801	1325	269	449	1e-06	50.4
contig02559	T5OH	PAU_P07801	24.06	187	138	3	623	75	298	482	1e-05	46.6
contig02042	T5OH	PAU_P04287	24.05	158	110	5	729	1172	310	462	3e-05	45.8
contig03710	T13OH	PAU_P08999	24.04	183	133	4	175	705	286	466	2e-06	48.9
[truncated: 470 more rows]
