# Supplementary material for: Genome sequencing and analysis of the paclitaxel-producing endophytic fungus Penicillium aurantiogriseum NRRL 62431
Source: BMC Genomics. 2014 Jan 25;15:69. doi: 10.1186/1471-2164-15-69 (PMC3925984; doi:10.1186/1471-2164-15-69)
Supplement: Additional file 3 — Data S1. Transcription factors in the genome of Penicillium aurantiogriseum NRRL 62431. Data S2 Transporters in the genome of Penicillium aurantiogriseum NRRL 62431. Data S3 Blast result of the 13 reported paclitaxel biosynthetic genes in Taxus sp. against the genome of Penicillium aurantiogriseum NRRL 62431. Data S4 Blast result of the 13 reported paclitaxel biosynthetic genes in Taxus sp. against the unigenes in the transcriptome of Hazel (Corylus avellana L.). Data S5 DNA sequences of paclitaxel biosynthetic gene candidates in Hazel (Corylus avellana L.). Data S6 Blast results of Hazel paclitaxel biosynthetic gene candidates against Penicillium aurantiogriseum NRRL 62431 proteins. Data S7 DNA sequences of paclitaxel biosynthetic genes in Taxus baccata. Data S8 Blast result of paclitaxel biosynthetic genes of Taxus baccata against Penicillium aurantiogriseum NRRL 62431 proteins. Data S9 Blast result of the paclitaxel biosynthetic genes candidates in Penicillium aurantiogriseum NRRL 62431 against the genome of EF0021. [file 1471-2164-15-69-S3.zip › 2078393261107576_add17.xlsx]

## Sheet: PAU_paper_EF0021
Data S9. Blast result of the paclitaxel biosynthetic gene candidates in Penicillium aurantiogriseum NRRL 62431 against the genome of EF0021
Gene Name	Query ID	Subject ID	% Identity	Alignment length	Mismatches	Openings	Query start	Query end	Subject start	Subject end	E-value	Bit score
GGPPS	PAU_P01318_11003_1536_g_5399_6807_0_tr	gi|401831765|gb|AIET01000062.1|	61.86	451	151	6	18	447	195187	196533	1e-153	540
p450	PAU_P05184_43230_6105_g_3206_4956_0_tr	gi|401831348|gb|AIET01000479.1|	48.13	534	234	9	30	520	20131	21711	3e-135	479
p450	PAU_P05184_43230_6105_g_3206_4956_0_tr	gi|401830261|gb|AIET01001566.1|	57.91	373	156	1	149	520	565205	566323	1e-172	463
PAM	PAU_P08372_50200_9853_g_3773_5982_0_tr	gi|401831362|gb|AIET01000465.1|	42.6	622	336	11	80	680	124671	122833	2e-129	460
p450	PAU_P05549_46594_6527_g_11461_13210_1_tr	gi|401831348|gb|AIET01000479.1|	46.4	541	248	11	19	517	20125	21714	7e-125	444
p450	PAU_P05549_46594_6527_g_11461_13210_1_tr	gi|401830261|gb|AIET01001566.1|	53	383	174	3	140	516	565205	566323	3e-151	429
PAM	PAU_P09074_50437_10650_g_1181_3298_0_tr	gi|401831362|gb|AIET01000465.1|	39.47	636	364	11	85	699	124671	122809	2e-119	427
p450	PAU_P08245_50140_9696_g_8357_10061_0_tr	gi|401831464|gb|AIET01000363.1|	43.43	472	212	7	95	511	68335	66932	7e-108	388
p450	PAU_P08245_50140_9696_g_8357_10061_0_tr	gi|401830297|gb|AIET01001530.1|	34.85	505	291	11	43	509	107459	105972	1e-80	297
GGPPS	PAU_P07862_49996_9252_g_13167_14353_0_tr	gi|401830472|gb|AIET01001355.1|	69.47	190	58	1	41	230	67725	68282	4e-117	292
p450	PAU_P08245_50140_9696_g_8357_10061_0_tr	gi|401831307|gb|AIET01000520.1|	33.2	497	306	9	39	509	273154	274605	7e-76	282
p450	PAU_P08245_50140_9696_g_8357_10061_0_tr	gi|401830930|gb|AIET01000897.1|	38.24	408	215	7	139	509	32773	31562	4e-74	276
p450	PAU_P08245_50140_9696_g_8357_10061_0_tr	gi|401831390|gb|AIET01000437.1|	34.59	529	257	14	71	510	356498	354942	4e-70	263
p450	PAU_P08245_50140_9696_g_8357_10061_0_tr	gi|401831412|gb|AIET01000415.1|	36.88	404	207	8	136	491	49398	50579	9e-75	259
p450	PAU_P08245_50140_9696_g_8357_10061_0_tr	gi|401830761|gb|AIET01001066.1|	39.06	361	215	6	18	373	130310	131374	2e-102	248
p450	PAU_P04657_39225_5493_g_283_1834_1_tr	gi|401831384|gb|AIET01000443.1|	33.12	459	255	13	2	408	9469	10824	7e-59	225
p450	PAU_P08245_50140_9696_g_8357_10061_0_tr	gi|401830563|gb|AIET01001264.1|	35.06	308	178	3	193	478	329461	330369	4e-79	224
p450	PAU_P08245_50140_9696_g_8357_10061_0_tr	gi|401830316|gb|AIET01001511.1|	36.9	355	203	8	154	487	128073	129122	2e-72	213
p450	PAU_P08245_50140_9696_g_8357_10061_0_tr	gi|401830363|gb|AIET01001464.1|	34.96	349	201	6	92	414	115959	116981	8e-71	206
p450	PAU_P08245_50140_9696_g_8357_10061_0_tr	gi|401830091|gb|AIET01001736.1|	29.89	348	243	3	27	373	128663	127647	8e-64	177
p450	PAU_P04657_39225_5493_g_283_1834_1_tr	gi|401831639|gb|AIET01000188.1|	37.64	263	141	6	161	400	105621	104851	5e-43	172
GGPPS	PAU_P08973_50409_10534_g_18222_21014_1_tr	gi|401830472|gb|AIET01001355.1|	48.41	157	80	1	388	543	67803	68273	3e-52	155
p450	PAU_P04657_39225_5493_g_283_1834_1_tr	gi|401831351|gb|AIET01000476.1|	29.65	398	242	10	3	362	10638	9478	2e-36	150
p450	PAU_P04657_39225_5493_g_283_1834_1_tr	gi|401830563|gb|AIET01001264.1|	29.43	401	257	14	13	387	255740	254568	6e-36	149
GGPPS	PAU_P07862_49996_9252_g_13167_14353_0_tr	gi|401830472|gb|AIET01001355.1|	63.3	109	40	0	230	338	68329	68655	4e-117	148
p450	PAU_P08245_50140_9696_g_8357_10061_0_tr	gi|401830761|gb|AIET01001066.1|	55.56	126	39	1	376	484	131430	131807	2e-102	145
p450	PAU_P04657_39225_5493_g_283_1834_1_tr	gi|401830271|gb|AIET01001556.1|	32.47	271	176	8	137	400	133597	132818	2e-47	142
p450	PAU_P04657_39225_5493_g_283_1834_1_tr	gi|401831391|gb|AIET01000436.1|	27.9	423	259	16	24	400	148913	147678	2e-33	141
p450	PAU_P04657_39225_5493_g_283_1834_1_tr	gi|401830363|gb|AIET01001464.1|	28.39	398	252	13	26	390	126044	127219	1e-32	137
p450	PAU_P04657_39225_5493_g_283_1834_1_tr	gi|401830471|gb|AIET01001356.1|	33.94	221	143	2	160	377	457186	456533	1e-31	134
p450	PAU_P05549_46594_6527_g_11461_13210_1_tr	gi|401830261|gb|AIET01001566.1|	61.11	108	39	1	35	139	564825	565148	3e-151	126
p450	PAU_P08245_50140_9696_g_8357_10061_0_tr	gi|401831429|gb|AIET01000398.1|	42.96	135	54	2	372	483	13556	13152	6e-28	123
p450	PAU_P05184_43230_6105_g_3206_4956_0_tr	gi|401830261|gb|AIET01001566.1|	80.3	66	13	0	83	148	564951	565148	1e-172	120
p450	PAU_P08245_50140_9696_g_8357_10061_0_tr	gi|401831502|gb|AIET01000325.1|	47.75	111	55	1	376	483	92656	92324	4e-27	120
p450	PAU_P04657_39225_5493_g_283_1834_1_tr	gi|401831462|gb|AIET01000365.1|	31.65	237	157	5	178	409	245000	244314	4e-25	113
p450	PAU_P04657_39225_5493_g_283_1834_1_tr	gi|401831429|gb|AIET01000398.1|	31.39	274	158	8	162	405	136015	136818	6e-25	112
p450	PAU_P04657_39225_5493_g_283_1834_1_tr	gi|401831448|gb|AIET01000379.1|	25.14	358	251	12	39	379	668867	669889	4e-24	110
p450	PAU_P04657_39225_5493_g_283_1834_1_tr	gi|401831411|gb|AIET01000416.1|	28.57	280	189	9	38	306	133660	134463	3e-36	108
p450	PAU_P04657_39225_5493_g_283_1834_1_tr	gi|401830285|gb|AIET01001542.1|	25.8	407	267	11	3	374	40504	41652	2e-23	107
p450	PAU_P04657_39225_5493_g_283_1834_1_tr	gi|401831371|gb|AIET01000456.1|	26.05	403	248	14	23	375	216123	217301	9e-23	105
p450	PAU_P08245_50140_9696_g_8357_10061_0_tr	gi|401831179|gb|AIET01000648.1|	31.5	200	134	3	34	230	2901	2305	2e-22	104
p450	PAU_P08245_50140_9696_g_8357_10061_0_tr	gi|401831580|gb|AIET01000247.1|	50	102	48	2	365	463	59939	60244	9e-26	100
p450	PAU_P08245_50140_9696_g_8357_10061_0_tr	gi|401830083|gb|AIET01001744.1|	32.28	189	111	5	316	487	89758	89216	4e-21	100
p450	PAU_P04657_39225_5493_g_283_1834_1_tr	gi|401831446|gb|AIET01000381.1|	30.73	218	148	5	142	356	29887	29249	8e-21	99
p450	PAU_P08245_50140_9696_g_8357_10061_0_tr	gi|401830496|gb|AIET01001331.1|	45.24	126	60	2	370	486	142877	143254	7e-33	98.6
p450	PAU_P04657_39225_5493_g_283_1834_1_tr	gi|401831408|gb|AIET01000419.1|	32.68	205	123	7	176	365	114311	113721	9e-21	98.6
p450	PAU_P04657_39225_5493_g_283_1834_1_tr	gi|401830261|gb|AIET01001566.1|	27.3	315	186	11	94	365	628421	627501	3e-20	97.4
p450	PAU_P04657_39225_5493_g_283_1834_1_tr	gi|401830113|gb|AIET01001714.1|	24.32	407	256	15	20	374	603060	601894	3e-20	97.1
p450	PAU_P04657_39225_5493_g_283_1834_1_tr	gi|401830375|gb|AIET01001452.1|	37.11	159	96	4	211	365	350391	350855	4e-20	96.7
p450	PAU_P08245_50140_9696_g_8357_10061_0_tr	gi|401830496|gb|AIET01001331.1|	47.31	93	49	0	130	222	142041	142319	4e-26	95.9
p450	PAU_P08245_50140_9696_g_8357_10061_0_tr	gi|401831580|gb|AIET01000247.1|	35.71	154	98	3	116	268	59099	59548	9e-28	94.7
p450	PAU_P04657_39225_5493_g_283_1834_1_tr	gi|401831411|gb|AIET01000416.1|	31.71	205	130	7	170	364	496766	496179	3e-19	94
p450	PAU_P04657_39225_5493_g_283_1834_1_tr	gi|401830563|gb|AIET01001264.1|	33.14	175	107	4	213	377	190553	191065	7e-19	92.4
p450	PAU_P04657_39225_5493_g_283_1834_1_tr	gi|401831412|gb|AIET01000415.1|	32.8	186	119	7	185	364	83318	83854	8e-19	92.4
p450	PAU_P08245_50140_9696_g_8357_10061_0_tr	gi|401831307|gb|AIET01000520.1|	24.38	365	246	14	147	481	254253	253228	1e-18	92
p450	PAU_P08245_50140_9696_g_8357_10061_0_tr	gi|401831448|gb|AIET01000379.1|	22.89	332	240	7	166	481	668957	669880	1e-18	92
p450	PAU_P04657_39225_5493_g_283_1834_1_tr	gi|401830612|gb|AIET01001215.1|	37.34	158	95	5	211	364	9077	9538	1e-18	91.7
p450	PAU_P04657_39225_5493_g_283_1834_1_tr	gi|401830003|gb|AIET01001824.1|	35.96	178	107	6	194	364	33068	32547	1e-18	91.7
p450	PAU_P04657_39225_5493_g_283_1834_1_tr	gi|401831550|gb|AIET01000277.1|	25.3	336	215	9	4	303	291429	292403	8e-27	91.7
p450	PAU_P04657_39225_5493_g_283_1834_1_tr	gi|401831639|gb|AIET01000188.1|	30.37	214	102	4	200	366	234922	235554	2e-18	90.9
p450	PAU_P04657_39225_5493_g_283_1834_1_tr	gi|401830304|gb|AIET01001523.1|	32.84	204	119	8	177	362	421076	420483	3e-18	90.5
p450	PAU_P08245_50140_9696_g_8357_10061_0_tr	gi|401830563|gb|AIET01001264.1|	30.23	172	119	1	15	185	328859	329374	4e-79	90.5
p450	PAU_P08245_50140_9696_g_8357_10061_0_tr	gi|401831422|gb|AIET01000405.1|	25.56	270	172	7	248	488	69562	68792	4e-18	90.5
p450	PAU_P04657_39225_5493_g_283_1834_1_tr	gi|401830471|gb|AIET01001356.1|	33.95	162	98	5	208	360	228945	228481	5e-18	89.7
p450	PAU_P08245_50140_9696_g_8357_10061_0_tr	gi|401830297|gb|AIET01001530.1|	23.08	442	302	13	78	481	111185	109923	8e-18	89.4
p450	PAU_P04657_39225_5493_g_283_1834_1_tr	gi|401830113|gb|AIET01001714.1|	30.13	229	137	9	172	377	110670	110041	2e-17	87.8
p450	PAU_P04657_39225_5493_g_283_1834_1_tr	gi|401830761|gb|AIET01001066.1|	34.78	207	111	7	201	383	91608	91000	3e-17	87
p450	PAU_P08245_50140_9696_g_8357_10061_0_tr	gi|401831408|gb|AIET01000419.1|	28.5	200	127	5	308	491	114236	113658	4e-17	87
p450	PAU_P04657_39225_5493_g_283_1834_1_tr	gi|401831465|gb|AIET01000362.1|	22.86	420	300	14	3	398	239694	238498	3e-17	87
p450	PAU_P08245_50140_9696_g_8357_10061_0_tr	gi|401830091|gb|AIET01001736.1|	50	72	36	0	376	447	127594	127379	8e-64	86.7
p450	PAU_P08245_50140_9696_g_8357_10061_0_tr	gi|401830363|gb|AIET01001464.1|	28.08	203	130	6	301	487	126638	127213	9e-17	85.9
p450	PAU_P08245_50140_9696_g_8357_10061_0_tr	gi|401831465|gb|AIET01000362.1|	26.86	350	233	12	157	483	239511	238552	1e-16	85.9
p450	PAU_P04657_39225_5493_g_283_1834_1_tr	gi|401831181|gb|AIET01000646.1|	31.72	186	123	4	175	356	105085	105624	1e-16	85.5
p450	PAU_P08245_50140_9696_g_8357_10061_0_tr	gi|401830261|gb|AIET01001566.1|	28.99	207	129	6	293	481	31056	30466	2e-16	84.7
p450	PAU_P04657_39225_5493_g_283_1834_1_tr	gi|401831427|gb|AIET01000400.1|	33.73	169	94	4	200	350	287935	288429	2e-16	84.3
p450	PAU_P08245_50140_9696_g_8357_10061_0_tr	gi|401831502|gb|AIET01000325.1|	28.84	215	150	6	117	328	93512	92913	3e-16	84
p450	PAU_P04657_39225_5493_g_283_1834_1_tr	gi|401830316|gb|AIET01001511.1|	26.93	323	204	16	85	375	128178	129101	3e-16	83.6
p450	PAU_P04657_39225_5493_g_283_1834_1_tr	gi|401831438|gb|AIET01000389.1|	28.51	249	165	10	95	330	367681	368400	5e-16	82.8
p450	PAU_P04657_39225_5493_g_283_1834_1_tr	gi|401831122|gb|AIET01000705.1|	38.89	126	77	3	180	305	153849	153499	8e-16	82.4
p450	PAU_P04657_39225_5493_g_283_1834_1_tr	gi|401831600|gb|AIET01000227.1|	30.32	188	130	4	194	380	8209	8745	1e-15	82
p450	PAU_P04657_39225_5493_g_283_1834_1_tr	gi|401830363|gb|AIET01001464.1|	37.01	154	87	6	210	353	210610	211053	1e-15	81.6
p450	PAU_P04657_39225_5493_g_283_1834_1_tr	gi|401831408|gb|AIET01000419.1|	25.48	365	233	14	60	385	60070	61119	2e-15	81.3
p450	PAU_P04657_39225_5493_g_283_1834_1_tr	gi|401831389|gb|AIET01000438.1|	29.39	245	166	10	121	358	84627	85298	3e-15	80.9
p450	PAU_P08245_50140_9696_g_8357_10061_0_tr	gi|401830363|gb|AIET01001464.1|	28.57	147	58	2	410	509	117062	117502	8e-71	80.9
p450	PAU_P04657_39225_5493_g_283_1834_1_tr	gi|401831765|gb|AIET01000062.1|	23.42	363	224	9	69	377	131920	130853	2e-15	80.9
p450	PAU_P04657_39225_5493_g_283_1834_1_tr	gi|401831464|gb|AIET01000363.1|	28.2	344	205	18	71	372	68014	67034	3e-15	80.5
p450	PAU_P04657_39225_5493_g_283_1834_1_tr	gi|401831448|gb|AIET01000379.1|	31.05	190	116	6	215	389	415150	415698	7e-15	79.3
GGPPS	PAU_P08973_50409_10534_g_18222_21014_1_tr	gi|401830439|gb|AIET01001388.1|	39.81	108	46	1	439	527	105834	105511	2e-29	79
p450	PAU_P08245_50140_9696_g_8357_10061_0_tr	gi|401830316|gb|AIET01001511.1|	33.57	140	85	2	22	153	127604	128008	2e-72	79
p450	PAU_P04657_39225_5493_g_283_1834_1_tr	gi|401831368|gb|AIET01000459.1|	30.99	171	111	3	211	374	72336	71833	8e-15	79
p450	PAU_P04657_39225_5493_g_283_1834_1_tr	gi|401831184|gb|AIET01000643.1|	25.82	244	128	8	190	380	149355	150083	9e-15	79
p450	PAU_P04657_39225_5493_g_283_1834_1_tr	gi|401830261|gb|AIET01001566.1|	29.22	219	142	7	197	402	31026	30391	1e-14	78.6
p450	PAU_P08245_50140_9696_g_8357_10061_0_tr	gi|401831411|gb|AIET01000416.1|	26.45	242	163	6	255	481	496844	496143	2e-14	78.2
p450	PAU_P04657_39225_5493_g_283_1834_1_tr	gi|401829816|gb|AIET01002011.1|	34.06	138	88	3	169	303	903825	903427	3e-14	77.4
p450	PAU_P08245_50140_9696_g_8357_10061_0_tr	gi|401831612|gb|AIET01000215.1|	26.99	226	155	6	274	489	51721	51077	3e-14	77.4
p450	PAU_P05184_43230_6105_g_3206_4956_0_tr	gi|401831600|gb|AIET01000227.1|	26.15	283	199	9	236	508	8041	8811	3e-14	77.4
p450	PAU_P04657_39225_5493_g_283_1834_1_tr	gi|401831568|gb|AIET01000259.1|	33.33	162	104	4	208	365	179805	180281	3e-14	77
p450	PAU_P04657_39225_5493_g_283_1834_1_tr	gi|401831441|gb|AIET01000386.1|	30.43	184	123	6	157	335	19613	20128	3e-14	77
p450	PAU_P04657_39225_5493_g_283_1834_1_tr	gi|401831251|gb|AIET01000576.1|	26.84	272	174	8	62	308	97487	98266	3e-22	76.6
p450	PAU_P04657_39225_5493_g_283_1834_1_tr	gi|401830297|gb|AIET01001530.1|	25.47	373	246	15	47	387	110981	109890	4e-14	76.6
p450	PAU_P04657_39225_5493_g_283_1834_1_tr	gi|401830084|gb|AIET01001743.1|	31.63	215	128	10	181	376	194892	195518	9e-14	75.5
p450	PAU_P05549_46594_6527_g_11461_13210_1_tr	gi|401830363|gb|AIET01001464.1|	24.67	227	164	6	265	484	126566	127180	2e-13	75.1
p450	PAU_P04657_39225_5493_g_283_1834_1_tr	gi|401831765|gb|AIET01000062.1|	28.98	176	104	4	210	364	378340	377822	1e-13	74.7
p450	PAU_P08245_50140_9696_g_8357_10061_0_tr	gi|401830612|gb|AIET01001215.1|	34.16	161	97	5	317	468	9077	9535	3e-13	74.3
p450	PAU_P08245_50140_9696_g_8357_10061_0_tr	gi|401831384|gb|AIET01000443.1|	31.84	201	116	8	302	481	10153	10731	4e-13	73.9
p450	PAU_P08245_50140_9696_g_8357_10061_0_tr	gi|401831519|gb|AIET01000308.1|	27.47	182	118	6	319	486	4357	3812	4e-13	73.9
p450	PAU_P08245_50140_9696_g_8357_10061_0_tr	gi|401830363|gb|AIET01001464.1|	30.17	179	116	5	271	440	210472	210978	5e-13	73.6
p450	PAU_P08245_50140_9696_g_8357_10061_0_tr	gi|401831765|gb|AIET01000062.1|	26.81	235	146	7	260	468	378463	377825	7e-13	73.2
p450	PAU_P04657_39225_5493_g_283_1834_1_tr	gi|401831412|gb|AIET01000415.1|	22.31	399	249	15	38	375	49398	50528	6e-13	72.8
p450	PAU_P08245_50140_9696_g_8357_10061_0_tr	gi|401831448|gb|AIET01000379.1|	30.21	192	112	8	311	480	415120	415656	1e-12	72.4
p450	PAU_P04657_39225_5493_g_283_1834_1_tr	gi|401831669|gb|AIET01000158.1|	29.65	226	104	10	203	373	100406	99747	9e-13	72
p450	PAU_P08245_50140_9696_g_8357_10061_0_tr	gi|401830271|gb|AIET01001556.1|	27.46	193	129	5	300	481	133435	132899	3e-12	71.2
GGPPS	PAU_P08973_50409_10534_g_18222_21014_1_tr	gi|401830472|gb|AIET01001355.1|	42.86	91	52	2	549	639	68332	68589	3e-52	70.9
p450	PAU_P08245_50140_9696_g_8357_10061_0_tr	gi|401830113|gb|AIET01001714.1|	32.84	201	105	10	313	483	110610	110038	3e-12	70.9
p450	PAU_P04657_39225_5493_g_283_1834_1_tr	gi|401830091|gb|AIET01001736.1|	29.06	234	153	9	145	365	202445	203116	2e-14	70.9
p450	PAU_P04657_39225_5493_g_283_1834_1_tr	gi|401831390|gb|AIET01000437.1|	29	231	157	8	168	391	394583	393927	3e-12	70.9
p450	PAU_P05184_43230_6105_g_3206_4956_0_tr	gi|401831307|gb|AIET01000520.1|	23.22	366	252	12	147	483	254253	253240	3e-12	70.9
GGPPS	PAU_P08973_50409_10534_g_18222_21014_1_tr	gi|401830439|gb|AIET01001388.1|	36.04	111	65	3	526	630	105464	105132	2e-29	70.5
p450	PAU_P04657_39225_5493_g_283_1834_1_tr	gi|401831436|gb|AIET01000391.1|	28.87	194	126	4	208	389	1572	1006	4e-12	70.1
p450	PAU_P04657_39225_5493_g_283_1834_1_tr	gi|401830327|gb|AIET01001500.1|	27.8	205	136	7	209	401	263756	264337	4e-12	70.1
p450	PAU_P08245_50140_9696_g_8357_10061_0_tr	gi|401831412|gb|AIET01000415.1|	23.28	232	167	4	260	480	83213	83887	6e-12	70.1
p450	PAU_P04657_39225_5493_g_283_1834_1_tr	gi|401831390|gb|AIET01000437.1|	20.79	428	250	15	36	374	356297	355047	4e-12	70.1
p450	PAU_P04657_39225_5493_g_283_1834_1_tr	gi|401831469|gb|AIET01000358.1|	27.15	221	156	8	162	377	121254	121892	5e-12	69.7
p450	PAU_P08245_50140_9696_g_8357_10061_0_tr	gi|401831462|gb|AIET01000365.1|	27.03	222	150	6	303	512	244943	244326	7e-12	69.7
p450	PAU_P04657_39225_5493_g_283_1834_1_tr	gi|401830083|gb|AIET01001744.1|	27.68	177	117	5	210	375	89758	89243	7e-12	69.3
p450	PAU_P08245_50140_9696_g_8357_10061_0_tr	gi|401831639|gb|AIET01000188.1|	32.02	178	106	7	315	477	105477	104971	1e-11	68.6
p450	PAU_P04657_39225_5493_g_283_1834_1_tr	gi|401831639|gb|AIET01000188.1|	34.59	133	72	4	3	120	106189	105791	1e-11	68.2
p450	PAU_P04657_39225_5493_g_283_1834_1_tr	gi|401831422|gb|AIET01000405.1|	30	170	110	5	209	369	69322	68831	1e-11	68.2
p450	PAU_P08245_50140_9696_g_8357_10061_0_tr	gi|401830003|gb|AIET01001824.1|	28.96	183	118	8	298	468	33074	32550	2e-11	68.2
p450	PAU_P05549_46594_6527_g_11461_13210_1_tr	gi|401831462|gb|AIET01000365.1|	27.46	244	166	9	259	491	245039	244368	2e-11	68.2
GGPPS	PAU_P07862_49996_9252_g_13167_14353_0_tr	gi|401830439|gb|AIET01001388.1|	35.19	108	52	1	122	211	105834	105511	1e-21	67.8
p450	PAU_P04657_39225_5493_g_283_1834_1_tr	gi|401831411|gb|AIET01000416.1|	32.35	136	91	3	170	304	613977	614363	9e-23	67.8
p450	PAU_P08245_50140_9696_g_8357_10061_0_tr	gi|401831391|gb|AIET01000436.1|	24.02	204	142	5	291	481	148337	147756	3e-11	67.8
p450	PAU_P04657_39225_5493_g_283_1834_1_tr	gi|401830327|gb|AIET01001500.1|	25.53	188	130	2	200	377	529926	529375	3e-11	67
p450	PAU_P08245_50140_9696_g_8357_10061_0_tr	gi|401831429|gb|AIET01000398.1|	32.14	140	95	3	194	333	14158	13778	4e-18	66.6
p450	PAU_P04657_39225_5493_g_283_1834_1_tr	gi|401831389|gb|AIET01000438.1|	30.73	192	116	5	192	366	105244	104681	4e-11	66.6
p450	PAU_P04657_39225_5493_g_283_1834_1_tr	gi|401830287|gb|AIET01001540.1|	44.59	74	40	1	301	373	217182	216961	7e-11	65.9
p450	PAU_P04657_39225_5493_g_283_1834_1_tr	gi|401830271|gb|AIET01001556.1|	32.03	128	80	5	3	123	134084	133704	2e-47	65.9
p450	PAU_P04657_39225_5493_g_283_1834_1_tr	gi|401830113|gb|AIET01001714.1|	26.26	278	177	12	14	263	423332	422517	8e-11	65.9
p450	PAU_P08245_50140_9696_g_8357_10061_0_tr	gi|401831251|gb|AIET01000576.1|	24.8	254	172	7	193	427	97592	98299	9e-11	65.9
p450	PAU_P05549_46594_6527_g_11461_13210_1_tr	gi|401830261|gb|AIET01001566.1|	67.5	40	13	0	34	73	564781	564900	1e-10	65.5
p450	PAU_P05184_43230_6105_g_3206_4956_0_tr	gi|401830261|gb|AIET01001566.1|	65	40	14	0	43	82	564781	564900	1e-172	65.5
p450	PAU_P08245_50140_9696_g_8357_10061_0_tr	gi|401831181|gb|AIET01000646.1|	26.67	210	138	9	291	484	105097	105681	1e-10	65.5
p450	PAU_P04657_39225_5493_g_283_1834_1_tr	gi|401831612|gb|AIET01000215.1|	25.86	232	160	8	150	369	51736	51110	1e-10	65.1
p450	PAU_P05184_43230_6105_g_3206_4956_0_tr	gi|401830363|gb|AIET01001464.1|	24.51	257	189	7	238	489	126482	127183	2e-10	64.7
p450	PAU_P04657_39225_5493_g_283_1834_1_tr	gi|401830297|gb|AIET01001530.1|	32.2	177	110	11	195	361	106664	106152	2e-10	64.3
p450	PAU_P08245_50140_9696_g_8357_10061_0_tr	gi|401831390|gb|AIET01000437.1|	28.72	188	125	7	303	481	394505	393969	3e-10	64.3
p450	PAU_P04657_39225_5493_g_283_1834_1_tr	gi|401831251|gb|AIET01000576.1|	21.27	409	263	15	44	393	163869	165059	2e-10	64.3
p450	PAU_P04657_39225_5493_g_283_1834_1_tr	gi|401831438|gb|AIET01000389.1|	37.04	81	44	1	304	377	368360	368602	3e-10	63.9
p450	PAU_P08245_50140_9696_g_8357_10061_0_tr	gi|401830113|gb|AIET01001714.1|	23.24	370	252	12	147	484	602970	601879	4e-10	63.9
p450	PAU_P04657_39225_5493_g_283_1834_1_tr	gi|401831411|gb|AIET01000416.1|	34	100	59	2	304	396	134507	134806	3e-36	63.5
p450	PAU_P05184_43230_6105_g_3206_4956_0_tr	gi|401830761|gb|AIET01001066.1|	29.11	213	129	6	294	484	91614	91036	5e-10	63.5
p450	PAU_P08245_50140_9696_g_8357_10061_0_tr	gi|401830261|gb|AIET01001566.1|	28.5	207	125	7	316	499	628016	627411	5e-10	63.5
p450	PAU_P05184_43230_6105_g_3206_4956_0_tr	gi|401830261|gb|AIET01001566.1|	23.9	272	192	10	232	488	31212	30463	4e-10	63.5
p450	PAU_P08245_50140_9696_g_8357_10061_0_tr	gi|401829958|gb|AIET01001869.1|	27.69	130	90	3	315	440	18068	18442	6e-10	63.2
p450	PAU_P05549_46594_6527_g_11461_13210_1_tr	gi|401830316|gb|AIET01001511.1|	21.14	350	250	9	170	493	128154	129134	7e-10	63.2
p450	PAU_P08245_50140_9696_g_8357_10061_0_tr	gi|401830327|gb|AIET01001500.1|	29.44	180	111	7	318	481	263765	264271	8e-10	62.8
p450	PAU_P08245_50140_9696_g_8357_10061_0_tr	gi|401830496|gb|AIET01001331.1|	30.08	133	76	3	260	375	142462	142842	7e-33	62
p450	PAU_P08245_50140_9696_g_8357_10061_0_tr	gi|401830563|gb|AIET01001264.1|	28.98	176	107	8	319	476	190553	191047	1e-09	62
p450	PAU_P08245_50140_9696_g_8357_10061_0_tr	gi|401831408|gb|AIET01000419.1|	22.55	337	222	13	193	490	60172	61116	3e-09	61.2
p450	PAU_P04657_39225_5493_g_283_1834_1_tr	gi|401830343|gb|AIET01001484.1|	48.39	62	32	2	313	374	142262	142438	3e-09	60.8
GGPPS	PAU_P08973_50409_10534_g_18222_21014_1_tr	gi|401830439|gb|AIET01001388.1|	34.33	134	80	5	207	332	106711	106334	4e-09	60.8
p450	PAU_P08245_50140_9696_g_8357_10061_0_tr	gi|401831765|gb|AIET01000062.1|	22.6	354	220	15	169	468	131911	130895	3e-09	60.8
p450	PAU_P04657_39225_5493_g_283_1834_1_tr	gi|401831362|gb|AIET01000465.1|	22.25	346	244	13	71	391	154898	153936	2e-09	60.8
p450	PAU_P04657_39225_5493_g_283_1834_1_tr	gi|401830930|gb|AIET01000897.1|	28.31	219	128	9	185	374	32287	31649	3e-09	60.5
p450	PAU_P04657_39225_5493_g_283_1834_1_tr	gi|401831122|gb|AIET01000705.1|	45.71	70	31	2	319	381	153377	153168	4e-09	60.1
p450	PAU_P08245_50140_9696_g_8357_10061_0_tr	gi|401830471|gb|AIET01001356.1|	29.26	188	116	8	318	488	228933	228394	5e-09	60.1
GGPPS	PAU_P07862_49996_9252_g_13167_14353_0_tr	gi|401831765|gb|AIET01000062.1|	25.47	212	143	5	108	304	195712	196326	4e-09	60.1
p450	PAU_P05184_43230_6105_g_3206_4956_0_tr	gi|401831639|gb|AIET01000188.1|	25.54	184	133	5	304	483	105477	104971	8e-09	59.7
p450	PAU_P05184_43230_6105_g_3206_4956_0_tr	gi|401830316|gb|AIET01001511.1|	24.47	188	133	5	296	474	128550	129065	1e-08	59.3
p450	PAU_P08245_50140_9696_g_8357_10061_0_tr	gi|401831429|gb|AIET01000398.1|	24.14	203	133	8	302	483	136126	136713	1e-08	58.9
p450	PAU_P08245_50140_9696_g_8357_10061_0_tr	gi|401830375|gb|AIET01001452.1|	29.56	159	104	5	318	468	350394	350849	2e-08	58.5
p450	PAU_P04657_39225_5493_g_283_1834_1_tr	gi|401830472|gb|AIET01001355.1|	35.2	125	60	7	269	372	13544	13906	2e-08	58.2
p450	PAU_P04657_39225_5493_g_283_1834_1_tr	gi|401831411|gb|AIET01000416.1|	33.33	102	47	3	304	384	614413	614715	9e-23	58.2
p450	PAU_P08245_50140_9696_g_8357_10061_0_tr	gi|401831348|gb|AIET01000479.1|	24.76	206	131	7	296	477	20998	21606	2e-08	58.2
p450	PAU_P05184_43230_6105_g_3206_4956_0_tr	gi|401831448|gb|AIET01000379.1|	27.15	221	156	7	306	521	415138	415725	3e-08	57.8
p450	PAU_P08245_50140_9696_g_8357_10061_0_tr	gi|401831436|gb|AIET01000391.1|	25.12	203	134	7	311	495	1581	994	3e-08	57.8
p450	PAU_P08245_50140_9696_g_8357_10061_0_tr	gi|401831411|gb|AIET01000416.1|	25.82	213	137	8	290	481	234613	234023	4e-08	57.4
p450	PAU_P05549_46594_6527_g_11461_13210_1_tr	gi|401831307|gb|AIET01000520.1|	25	292	209	12	203	484	254013	253225	3e-08	57.4
p450	PAU_P05549_46594_6527_g_11461_13210_1_tr	gi|401831391|gb|AIET01000436.1|	24.78	226	155	8	274	484	148352	147753	4e-08	57.4
p450	PAU_P08245_50140_9696_g_8357_10061_0_tr	gi|401831446|gb|AIET01000381.1|	27.93	179	112	9	300	461	29731	29249	5e-08	57
p450	PAU_P08245_50140_9696_g_8357_10061_0_tr	gi|401830285|gb|AIET01001542.1|	26.53	196	124	6	303	478	41086	41649	6e-08	56.6
p450	PAU_P05184_43230_6105_g_3206_4956_0_tr	gi|401830316|gb|AIET01001511.1|	24.26	235	148	7	280	484	219078	219758	8e-08	56.2
p450	PAU_P05549_46594_6527_g_11461_13210_1_tr	gi|401831411|gb|AIET01000416.1|	20.61	228	175	5	262	483	496784	496143	8e-08	56.2
p450	PAU_P08245_50140_9696_g_8357_10061_0_tr	gi|401830471|gb|AIET01001356.1|	26.01	223	148	9	276	481	457174	456536	1e-07	55.8
p450	PAU_P05184_43230_6105_g_3206_4956_0_tr	gi|401831336|gb|AIET01000491.1|	23.21	280	183	12	154	401	75300	74485	1e-07	55.8
p450	PAU_P08245_50140_9696_g_8357_10061_0_tr	gi|401830563|gb|AIET01001264.1|	44	50	28	0	460	509	330369	330518	1e-07	55.5
p450	PAU_P05184_43230_6105_g_3206_4956_0_tr	gi|401831408|gb|AIET01000419.1|	23.62	271	200	10	260	523	114347	113589	1e-07	55.5
p450	PAU_P05184_43230_6105_g_3206_4956_0_tr	gi|401831411|gb|AIET01000416.1|	24.14	203	149	5	292	489	496688	496137	2e-07	55.1
p450	PAU_P04657_39225_5493_g_283_1834_1_tr	gi|401831325|gb|AIET01000502.1|	29.19	185	125	7	97	275	12603	12085	2e-07	54.7
GGPPS	PAU_P07862_49996_9252_g_13167_14353_0_tr	gi|401830439|gb|AIET01001388.1|	26.83	164	106	7	210	359	105464	104991	1e-21	54.7
p450	PAU_P05184_43230_6105_g_3206_4956_0_tr	gi|401831412|gb|AIET01000415.1|	25.61	289	179	14	241	493	49761	50549	2e-07	54.7
p450	PAU_P05549_46594_6527_g_11461_13210_1_tr	gi|401831408|gb|AIET01000419.1|	25.33	225	162	8	265	483	114329	113688	2e-07	54.7
p450	PAU_P08245_50140_9696_g_8357_10061_0_tr	gi|401831371|gb|AIET01000456.1|	24.36	156	113	4	290	440	216642	217088	2e-07	54.7
p450	PAU_P05184_43230_6105_g_3206_4956_0_tr	gi|401831436|gb|AIET01000391.1|	24.02	229	155	5	294	503	92744	93382	3e-07	54.7
p450	PAU_P05549_46594_6527_g_11461_13210_1_tr	gi|401831600|gb|AIET01000227.1|	21.01	257	202	6	227	482	8041	8730	2e-07	54.7
p450	PAU_P04657_39225_5493_g_283_1834_1_tr	gi|401831174|gb|AIET01000653.1|	32.73	110	65	3	269	369	35102	35419	5e-15	53.9
p450	PAU_P08245_50140_9696_g_8357_10061_0_tr	gi|401831600|gb|AIET01000227.1|	24.31	181	131	5	306	480	8227	8730	4e-07	53.9
p450	PAU_P05549_46594_6527_g_11461_13210_1_tr	gi|401830261|gb|AIET01001566.1|	23.76	282	203	10	223	492	31212	30430	4e-07	53.9
p450	PAU_P04657_39225_5493_g_283_1834_1_tr	gi|401831519|gb|AIET01000308.1|	27.07	181	113	6	213	374	4357	3839	4e-07	53.5
p450	PAU_P08245_50140_9696_g_8357_10061_0_tr	gi|401831469|gb|AIET01000358.1|	23.77	223	151	6	278	481	121257	121889	5e-07	53.5
p450	PAU_P05549_46594_6527_g_11461_13210_1_tr	gi|401831464|gb|AIET01000363.1|	23.01	352	236	14	177	493	67972	66989	5e-07	53.5
p450	PAU_P05549_46594_6527_g_11461_13210_1_tr	gi|401831371|gb|AIET01000456.1|	21.53	274	185	7	241	484	216537	217307	7e-07	53.1
p450	PAU_P04657_39225_5493_g_283_1834_1_tr	gi|401830363|gb|AIET01001464.1|	21.48	256	168	8	51	273	102332	103093	6e-07	53.1
p450	PAU_P08245_50140_9696_g_8357_10061_0_tr	gi|401831351|gb|AIET01000476.1|	27.45	204	125	7	285	465	10059	9484	9e-07	52.8
p450	PAU_P05549_46594_6527_g_11461_13210_1_tr	gi|401831580|gb|AIET01000247.1|	23.72	253	171	8	278	508	157423	158124	9e-07	52.8
p450	PAU_P08245_50140_9696_g_8357_10061_0_tr	gi|401830261|gb|AIET01001566.1|	23.62	309	202	12	191	465	565310	566176	9e-07	52.8
p450	PAU_P05184_43230_6105_g_3206_4956_0_tr	gi|401831390|gb|AIET01000437.1|	26.39	216	157	6	292	505	394505	393918	1e-06	52.4
p450	PAU_P05184_43230_6105_g_3206_4956_0_tr	gi|401831465|gb|AIET01000362.1|	22.27	238	174	5	265	491	239169	238546	1e-06	52.4
p450	PAU_P05549_46594_6527_g_11461_13210_1_tr	gi|401831429|gb|AIET01000398.1|	22.11	199	138	3	302	483	136156	136707	1e-06	52.4
p450	PAU_P05549_46594_6527_g_11461_13210_1_tr	gi|401831412|gb|AIET01000415.1|	21.08	223	166	6	275	487	83297	83902	1e-06	52.4
p450	PAU_P04657_39225_5493_g_283_1834_1_tr	gi|401831494|gb|AIET01000333.1|	25.58	172	127	4	207	377	959466	959951	1e-06	52
p450	PAU_P04657_39225_5493_g_283_1834_1_tr	gi|401831436|gb|AIET01000391.1|	25	184	123	3	209	377	92774	93325	1e-06	52
p450	PAU_P08245_50140_9696_g_8357_10061_0_tr	gi|401830563|gb|AIET01001264.1|	21.61	398	270	15	147	502	255617	254532	2e-06	52
p450	PAU_P05549_46594_6527_g_11461_13210_1_tr	gi|401830297|gb|AIET01001530.1|	23.32	193	130	6	294	468	106649	106152	3e-06	51.2
p450	PAU_P08245_50140_9696_g_8357_10061_0_tr	gi|401830316|gb|AIET01001511.1|	22.27	220	133	6	297	478	219114	219758	3e-06	51.2
p450	PAU_P05184_43230_6105_g_3206_4956_0_tr	gi|401831519|gb|AIET01000308.1|	25.62	203	131	7	306	488	4363	3830	3e-06	50.8
p450	PAU_P05549_46594_6527_g_11461_13210_1_tr	gi|401831436|gb|AIET01000391.1|	26.18	191	132	5	303	484	1569	1042	5e-06	50.4
p450	PAU_P05184_43230_6105_g_3206_4956_0_tr	gi|401831184|gb|AIET01000643.1|	20.89	225	144	8	292	482	149388	150056	4e-06	50.4
p450	PAU_P04657_39225_5493_g_283_1834_1_tr	gi|401829816|gb|AIET01002011.1|	42.19	64	36	1	305	367	903304	903113	4e-06	50.1
p450	PAU_P04657_39225_5493_g_283_1834_1_tr	gi|401830362|gb|AIET01001465.1|	30.19	106	74	2	215	320	5419	5120	4e-06	50.1
p450	PAU_P05184_43230_6105_g_3206_4956_0_tr	gi|401831368|gb|AIET01000459.1|	24.86	181	133	3	306	483	72336	71839	5e-06	50.1
p450	PAU_P05549_46594_6527_g_11461_13210_1_tr	gi|401831448|gb|AIET01000379.1|	30.16	189	121	9	305	482	415138	415656	8e-06	49.7
p450	PAU_P05184_43230_6105_g_3206_4956_0_tr	gi|401830563|gb|AIET01001264.1|	21.46	233	183	3	251	483	255272	254613	7e-06	49.7
p450	PAU_P05184_43230_6105_g_3206_4956_0_tr	gi|401831429|gb|AIET01000398.1|	20.47	254	183	6	252	486	136003	136704	7e-06	49.7
p450	PAU_P04657_39225_5493_g_283_1834_1_tr	gi|401830615|gb|AIET01001212.1|	25.37	205	133	6	209	393	36037	35438	8e-06	49.3
p450	PAU_P04657_39225_5493_g_283_1834_1_tr	gi|401830261|gb|AIET01001566.1|	22.78	281	195	8	149	407	565487	566308	6e-06	49.3
p450	PAU_P05549_46594_6527_g_11461_13210_1_tr	gi|401830761|gb|AIET01001066.1|	28.65	178	120	5	293	463	91614	91132	1e-05	48.9
GGPPS	PAU_P08973_50409_10534_g_18222_21014_1_tr	gi|401830439|gb|AIET01001388.1|	40	70	42	1	391	460	106031	105834	2e-05	48.5
p450	PAU_P04657_39225_5493_g_283_1834_1_tr	gi|401830305|gb|AIET01001522.1|	37.93	58	32	1	319	372	108858	109031	1e-05	48.5
p450	PAU_P04657_39225_5493_g_283_1834_1_tr	gi|401830496|gb|AIET01001331.1|	33.61	119	64	7	304	407	143003	143326	1e-05	48.5
p450	PAU_P05549_46594_6527_g_11461_13210_1_tr	gi|401831765|gb|AIET01000062.1|	25.12	203	133	7	292	475	378376	377810	2e-05	48.5
p450	PAU_P05184_43230_6105_g_3206_4956_0_tr	gi|401830471|gb|AIET01001356.1|	23.43	239	173	9	265	493	457159	456518	2e-05	48.5
p450	PAU_P04657_39225_5493_g_283_1834_1_tr	gi|401831550|gb|AIET01000277.1|	28.28	99	54	4	304	385	292447	292743	8e-27	48.1
p450	PAU_P05549_46594_6527_g_11461_13210_1_tr	gi|401831422|gb|AIET01000405.1|	22.97	296	199	11	227	493	69571	68780	2e-05	48.1
p450	PAU_P05184_43230_6105_g_3206_4956_0_tr	gi|401831580|gb|AIET01000247.1|	21.36	220	161	7	274	481	157420	158040	2e-05	48.1
p450	PAU_P05549_46594_6527_g_11461_13210_1_tr	gi|401830297|gb|AIET01001530.1|	23.53	221	154	6	300	505	110453	109863	3e-05	47.8
p450	PAU_P05184_43230_6105_g_3206_4956_0_tr	gi|401831765|gb|AIET01000062.1|	25.84	178	103	4	351	499	131299	130820	3e-05	47.4
p450	PAU_P05549_46594_6527_g_11461_13210_1_tr	gi|401830471|gb|AIET01001356.1|	23.01	239	173	9	262	489	457171	456518	3e-05	47.4
p450	PAU_P05184_43230_6105_g_3206_4956_0_tr	gi|401831464|gb|AIET01000363.1|	23.83	214	141	6	295	486	67609	67025	4e-05	47
p450	PAU_P05184_43230_6105_g_3206_4956_0_tr	gi|401830113|gb|AIET01001714.1|	22.06	204	149	4	294	487	110634	110044	4e-05	47
p450	PAU_P04657_39225_5493_g_283_1834_1_tr	gi|401830761|gb|AIET01001066.1|	21.07	261	196	10	20	270	130628	131377	3e-05	47
p450	PAU_P05549_46594_6527_g_11461_13210_1_tr	gi|401831390|gb|AIET01000437.1|	26.67	195	140	6	291	482	394505	393972	6e-05	46.6
GGPPS	PAU_P01318_11003_1536_g_5399_6807_0_tr	gi|401830472|gb|AIET01001355.1|	29.27	82	58	0	190	271	67914	68159	7e-05	46.2
p450	PAU_P04657_39225_5493_g_283_1834_1_tr	gi|401830651|gb|AIET01001176.1|	32.84	67	45	0	304	370	86996	87196	7e-05	45.8
p450	PAU_P04657_39225_5493_g_283_1834_1_tr	gi|401831174|gb|AIET01000653.1|	32.61	92	61	2	182	272	34797	35066	5e-15	45.8
p450	PAU_P04657_39225_5493_g_283_1834_1_tr	gi|401830363|gb|AIET01001464.1|	29.09	110	62	3	308	401	103374	103694	8e-05	45.8
p450	PAU_P04657_39225_5493_g_283_1834_1_tr	gi|401831181|gb|AIET01000646.1|	28.3	106	71	3	13	113	340400	340083	8e-05	45.8
p450	PAU_P04657_39225_5493_g_283_1834_1_tr	gi|401830615|gb|AIET01001212.1|	26.87	134	98	4	180	313	28852	29202	9e-05	45.8
p450	PAU_P04657_39225_5493_g_283_1834_1_tr	gi|401829958|gb|AIET01001869.1|	27.97	143	99	5	209	347	18068	18490	3e-07	45.4
p450	PAU_P08245_50140_9696_g_8357_10061_0_tr	gi|401831429|gb|AIET01000398.1|	30.56	72	49	1	123	193	14375	14160	4e-18	43.9
p450	PAU_P08245_50140_9696_g_8357_10061_0_tr	gi|401830496|gb|AIET01001331.1|	32.31	65	41	1	57	118	141764	141958	4e-26	42
p450	PAU_P08245_50140_9696_g_8357_10061_0_tr	gi|401831412|gb|AIET01000415.1|	44.74	38	21	0	98	135	49240	49353	9e-75	41.2
p450	PAU_P08245_50140_9696_g_8357_10061_0_tr	gi|401831325|gb|AIET01000502.1|	26	100	71	1	301	397	12330	12031	2e-06	38.5
p450	PAU_P08245_50140_9696_g_8357_10061_0_tr	gi|401831580|gb|AIET01000247.1|	41.82	55	25	2	462	509	60289	60450	9e-26	35.4
p450	PAU_P08245_50140_9696_g_8357_10061_0_tr	gi|401831580|gb|AIET01000247.1|	42.11	38	22	0	291	328	59598	59711	9e-28	34.7
p450	PAU_P04657_39225_5493_g_283_1834_1_tr	gi|401831251|gb|AIET01000576.1|	44.12	34	19	0	317	350	98361	98462	3e-22	33.9
p450	PAU_P04657_39225_5493_g_283_1834_1_tr	gi|401831251|gb|AIET01000576.1|	41.94	31	18	0	350	380	98507	98599	3e-22	33.5
p450	PAU_P08245_50140_9696_g_8357_10061_0_tr	gi|401831580|gb|AIET01000247.1|	25.88	85	57	3	37	115	58795	59040	9e-28	33.5
p450	PAU_P08245_50140_9696_g_8357_10061_0_tr	gi|401831325|gb|AIET01000502.1|	28.24	85	41	3	417	481	11941	11690	2e-06	32.3
p450	PAU_P04657_39225_5493_g_283_1834_1_tr	gi|401829958|gb|AIET01001869.1|	39.29	28	17	0	350	377	18556	18639	3e-07	27.7
p450	PAU_P04657_39225_5493_g_283_1834_1_tr	gi|401830091|gb|AIET01001736.1|	30.77	39	27	0	94	132	202246	202362	2e-14	26.9
