# Supplementary material for: Genome sequencing and analysis of the paclitaxel-producing endophytic fungus Penicillium aurantiogriseum NRRL 62431
Source: BMC Genomics. 2014 Jan 25;15:69. doi: 10.1186/1471-2164-15-69 (PMC3925984; doi:10.1186/1471-2164-15-69)
Supplement: Additional file 3 — Data S1. Transcription factors in the genome of Penicillium aurantiogriseum NRRL 62431. Data S2 Transporters in the genome of Penicillium aurantiogriseum NRRL 62431. Data S3 Blast result of the 13 reported paclitaxel biosynthetic genes in Taxus sp. against the genome of Penicillium aurantiogriseum NRRL 62431. Data S4 Blast result of the 13 reported paclitaxel biosynthetic genes in Taxus sp. against the unigenes in the transcriptome of Hazel (Corylus avellana L.). Data S5 DNA sequences of paclitaxel biosynthetic gene candidates in Hazel (Corylus avellana L.). Data S6 Blast results of Hazel paclitaxel biosynthetic gene candidates against Penicillium aurantiogriseum NRRL 62431 proteins. Data S7 DNA sequences of paclitaxel biosynthetic genes in Taxus baccata. Data S8 Blast result of paclitaxel biosynthetic genes of Taxus baccata against Penicillium aurantiogriseum NRRL 62431 proteins. Data S9 Blast result of the paclitaxel biosynthetic genes candidates in Penicillium aurantiogriseum NRRL 62431 against the genome of EF0021. [file 1471-2164-15-69-S3.zip › 2078393261107576_add9.xls]

## Sheet: Supplementary Data 1
Data S1. Transcription factors in the genome of Penicillium aurantiogriseum NRRL 62431
Query ID	Subject ID	% Identity	Alignment length	Mismatches	Openings	Query start	Query end	Subject start	Subject end	E-value	Bit score	Annotation
PAU_P00102	gi121713930refXP_001274576.1	50.89	336	108	5	29	327	19	334	3e-77	293	bZIP transcription factor (Atf21), putative [Aspergillus clavatus NRRL 1]
PAU_P00102	gi119478582refXP_001259393.1	51.05	333	105	7	29	327	24	332	2e-75	286	bZIP transcription factor (Atf21), putative [Neosartorya fischeri NRRL 181]
PAU_P00107	gi119480267refXP_001260162.1	47.77	695	329	10	54	721	57	744	2e-164	583	C6 transcription factor, putative [Neosartorya fischeri NRRL 181]
PAU_P00107	gi70989637refXP_749668.1	47.44	702	315	11	54	721	57	738	1e-163	581	C6 transcription factor [Aspergillus fumigatus Af293]
PAU_P00120	gi259482369tpeCBF76786.1	68.47	701	180	10	1	691	9	678	0	864	TPA: Putative Zn(II)2Cys6 transcription factor (Eurofung) [Aspergillus nidulans FGSC A4]
PAU_P00120	gi212544620refXP_002152464.1	63.05	701	223	7	1	695	1	671	0	797	C6 transcription factor (Gal4), putative [Penicillium marneffei ATCC 18224]
PAU_P00120	gi146323307refXP_754932.2	72.21	698	154	11	1	691	1	665	0	909	C6 transcription factor (Gal4) [Aspergillus fumigatus Af293]
PAU_P00128	gi212533531refXP_002146922.1	37.01	127	76	2	2	125	396	521	6e-11	71.2	C6 transcription factor, putative [Penicillium marneffei ATCC 18224]
PAU_P00128	gi159124626gbEDP49744.1	33.87	124	77	2	5	125	389	510	7e-11	70.9	C6 transcription factor, putative [Aspergillus fumigatus A1163]
PAU_P00233	gi121706190refXP_001271358.1	68.74	499	125	11	1	470	1	497	9e-171	604	sexual development transcription factor NsdD [Aspergillus clavatus NRRL 1]
PAU_P00238	gi259483738tpeCBF79375.1	51.27	669	283	9	1	664	1	631	6e-178	629	TPA: fungal specific transcription factor, putative (AFU_orthologue; AFUA_2G06130) [Aspergillus nidulans FGSC A4]
PAU_P00238	gi119480419refXP_001260238.1	52.12	685	281	13	1	667	1	656	8e-177	625	fungal specific transcription factor, putative [Neosartorya fischeri NRRL 181]
PAU_P00296	gi121719478refXP_001276438.1	38.41	565	293	12	1	524	1	551	7e-62	243	fungal specific transcription factor domain protein [Aspergillus clavatus NRRL 1]
PAU_P00322	gi121701573refXP_001269051.1	79.01	648	105	3	21	668	25	641	0	985	fungal specific transcription factor domain protein [Aspergillus clavatus NRRL 1]
PAU_P00322	gi121701153refXP_001268841.1	41.59	565	285	7	66	626	59	582	3e-118	430	fungal specific transcription factor domain protein [Aspergillus clavatus NRRL 1]
PAU_P00322	gi121710204refXP_001272718.1	44.31	501	250	8	79	578	9	481	4e-109	400	fungal specific transcription factor domain protein [Aspergillus clavatus NRRL 1]
PAU_P00373	gi119498399refXP_001265957.1	57.81	640	222	10	1	638	1	594	7e-156	555	C6 transcription factor, putative [Neosartorya fischeri NRRL 181]
PAU_P00373	gi70998462refXP_753953.1	56.9	652	221	11	1	638	1	606	2e-154	550	C6 transcription factor [Aspergillus fumigatus Af293]
PAU_P00461	gi119492121refXP_001263531.1	60.24	820	276	10	11	824	22	797	0	909	C6 transcription factor, putative [Neosartorya fischeri NRRL 181]
PAU_P00475	gi212544620refXP_002152464.1	30.56	252	165	7	3	250	421	666	2e-22	110	C6 transcription factor (Gal4), putative [Penicillium marneffei ATCC 18224]
PAU_P00475	gi242813017refXP_002486080.1	29.6	250	171	4	3	250	421	667	3e-22	109	C6 transcription factor (Gal4), putative [Talaromyces stipitatus ATCC 10500]
PAU_P00570	gi119501222refXP_001267368.1	54.02	311	111	10	1	286	1	304	2e-60	236	bZIP transcription factor (MetR), putative [Neosartorya fischeri NRRL 181]
PAU_P00582	gi121700799refXP_001268664.1	57.56	589	222	6	2	584	1	567	0	639	C6 transcription factor, putative [Aspergillus clavatus NRRL 1]
PAU_P00582	gi70996404refXP_752957.1	57.99	588	218	7	2	583	1	565	0	639	C6 transcription factor RosA-like [Aspergillus fumigatus Af293]
PAU_P00585	gi259489594tpeCBF89994.1	37.65	688	344	17	15	678	11	637	5e-95	353	TPA: Putative Zn(II)2Cys6 transcription factor (Eurofung) [Aspergillus nidulans FGSC A4]
PAU_P00658	gi303316854refXP_003068429.1	22.79	294	207	5	10	291	92	377	5e-06	58.2	Fungal specific transcription factor, putative [Coccidioides posadasii C735 delta SOWgp]
PAU_P00721	gi238491108refXP_002376791.1	42.7	466	228	17	22	466	54	501	2e-68	264	C6 transcription factor, putative [Aspergillus flavus NRRL3357]
PAU_P00730	gi121712457refXP_001273840.1	45.91	636	321	6	4	633	109	727	7e-162	575	C6 transcription factor, putative [Aspergillus clavatus NRRL 1]
PAU_P00781	gi121712178refXP_001273704.1	59.07	794	267	15	4	755	5	782	0	872	C2H2 transcription factor, putative [Aspergillus clavatus NRRL 1]
PAU_P00789	gi303316394refXP_003068199.1	39.43	601	313	12	26	583	173	765	2e-105	387	Fungal specific transcription factor, putative [Coccidioides posadasii C735 delta SOWgp]
PAU_P00789	gi225560416gbEEH08697.1	40.79	608	297	14	12	565	123	721	6e-105	386	fungal specific transcription factor domain-containing protein [Ajellomyces capsulatus G186AR]
PAU_P00864	gi238503982refXP_002383223.1	38.05	502	269	5	2	480	29	511	2e-84	317	fungal specific transcription factor, putative [Aspergillus flavus NRRL3357]
PAU_P00864	gi70981502refXP_731533.1	34.27	461	266	7	19	476	294	720	3e-67	260	fungal specific transcription factor [Aspergillus fumigatus Af293]
PAU_P00875	gi303320423refXP_003070211.1	33.56	587	314	13	64	598	124	686	8e-80	302	Fungal specific transcription factor family protein [Coccidioides posadasii C735 delta SOWgp]
PAU_P00875	gi121714234refXP_001274728.1	34.07	546	333	7	85	607	125	666	7e-79	299	fungal specific transcription factor domain protein [Aspergillus clavatus NRRL 1]
PAU_P00904	gi226291391gbEEH46819.1	56.03	978	384	13	6	957	7	964	0	816	CCAAT-box-binding transcription factor [Paracoccidioides brasiliensis Pb18]
PAU_P00904	gi242768116refXP_002341506.1	56.43	996	374	12	2	957	1	976	0	851	CCAAT-box-binding transcription factor [Talaromyces stipitatus ATCC 10500]
PAU_P00928	gi121712190refXP_001273710.1	37.06	599	323	13	2	575	1	570	5e-103	379	C6 transcription factor, putative [Aspergillus clavatus NRRL 1]
PAU_P00928	gi261192198refXP_002622506.1	33.16	585	355	12	14	577	34	603	5e-82	310	C6 transcription factor [Ajellomyces dermatitidis SLH14081]
PAU_P00928	gi146323179refXP_748520.2	35.15	532	318	8	62	588	91	600	5e-82	310	C6 transcription factor Ctf1B-like [Aspergillus fumigatus Af293]
PAU_P00929	gi238508507refXP_002385446.1	34.13	542	329	11	51	584	26	547	4e-71	274	C6 transcription factor (Ctf1B), putative [Aspergillus flavus NRRL3357]
PAU_P00929	gi242794916refXP_002482473.1	34.66	528	323	9	61	581	196	708	5e-71	273	C6 transcription factor (Ctf1B), putative [Talaromyces stipitatus ATCC 10500]
PAU_P00988	gi238498474refXP_002380472.1	56.34	284	108	6	2	273	1	280	2e-58	229	CBF/NF-Y family transcription factor, putative [Aspergillus flavus NRRL3357]
PAU_P01029	gi119481811refXP_001260934.1	71	369	98	5	2	362	1	368	1e-132	477	CCAAT-binding transcription factor subunit HAPB [Neosartorya fischeri NRRL 181]
PAU_P01072	gi121703011refXP_001269770.1	45.8	524	271	5	116	634	176	691	4e-124	450	C6 transcription factor, putative [Aspergillus clavatus NRRL 1]
PAU_P01072	gi119497011refXP_001265276.1	46.09	512	263	6	116	622	162	665	7e-120	436	C6 transcription factor, putative [Neosartorya fischeri NRRL 181]
PAU_P01072	gi159130611gbEDP55724.1	45.21	511	269	4	116	622	162	665	1e-118	432	C6 transcription factor, putative [Aspergillus fumigatus A1163]
PAU_P01100	gi121719908refXP_001276652.1	52.47	648	273	18	2	629	1	633	4e-154	549	bZIP transcription factor, putative [Aspergillus clavatus NRRL 1]
PAU_P01119	gi303321580refXP_003070784.1	30.23	215	135	4	1	201	342	555	3e-14	82.4	Fungal specific transcription factor, putative [Coccidioides posadasii C735 delta SOWgp]
PAU_P01137	gi259484596tpeCBF80955.1	46.78	761	349	13	9	726	10	757	0	645	TPA: Putative Zn(II)2Cys6 transcription factor (Eurofung) [Aspergillus nidulans FGSC A4]
PAU_P01155	gi121718950refXP_001276243.1	45.74	704	314	14	49	741	68	714	1e-148	531	fungal specific transcription factor domain protein [Aspergillus clavatus NRRL 1]
PAU_P01155	gi159126022gbEDP51138.1	45.13	709	312	12	49	741	100	747	2e-144	518	C6 transcription factor, putative [Aspergillus fumigatus A1163]
PAU_P01172	gi121705120refXP_001270823.1	65.91	657	172	12	65	673	1	653	0	823	C6 transcription factor (OTam), putative [Aspergillus clavatus NRRL 1]
PAU_P01172	gi119492537refXP_001263634.1	66.57	661	196	10	45	686	68	722	0	857	C6 transcription factor (OTam), putative [Neosartorya fischeri NRRL 181]
PAU_P01179	gi259483623tpeCBF79166.1	24.54	652	414	20	4	585	18	661	1e-29	135	TPA: Putative Zn(II)2Cys6 transcription factor (Eurofung) [Aspergillus nidulans FGSC A4]
PAU_P01179	gi303322953refXP_003071468.1	23.32	626	423	17	3	584	19	631	2e-28	132	Fungal specific transcription factor, putative [Coccidioides posadasii C735 delta SOWgp]
PAU_P01233	gi259484385tpeCBF80560.1	56.24	729	305	9	14	730	13	739	0	775	TPA: Putative Zn(II)2Cys6 transcription factor (Eurofung) [Aspergillus nidulans FGSC A4]
PAU_P01262	gi70987224refXP_749091.1	44.56	597	257	9	14	577	9	564	3e-128	463	C6 transcription factor [Aspergillus fumigatus Af293]
PAU_P01303	gi121703534refXP_001270031.1	57.36	455	176	8	1	447	1	445	9e-131	471	C2H2 transcription factor (Azf1), putative [Aspergillus clavatus NRRL 1]
PAU_P01311	gi238498858refXP_002380664.1	57.8	782	264	10	16	764	17	765	0	867	C6 transcription factor, putative [Aspergillus flavus NRRL3357]
PAU_P01331	gi259481853tpeCBF75762.1	30.09	329	212	6	24	341	15	336	2e-33	147	TPA: Miscellaneous Zn(II)2Cys6 transcription factor (Eurofung) [Aspergillus nidulans FGSC A4]
PAU_P01333	gi259480352tpeCBF71403.1	42.18	569	225	9	19	572	4	483	2e-95	355	TPA: Putative Zn(II)2Cys6 transcription factor (Eurofung) [Aspergillus nidulans FGSC A4]
PAU_P01350	gi119494970refXP_001264282.1	58.19	409	134	9	1	372	1	409	6e-85	318	transcription factor TFIIA complex subunit Toa1, putative [Neosartorya fischeri NRRL 181]
PAU_P01350	gi121701035refXP_001268782.1	57.96	402	139	10	1	372	1	402	8e-84	315	transcription factor TFIIA complex subunit Toa1, putative [Aspergillus clavatus NRRL 1]
PAU_P01385	gi67523669refXP_659894.1	70.45	704	185	9	1	693	1	692	0	934	STEA_EMENI Transcription factor SteA [Aspergillus nidulans FGSC A4]
PAU_P01385	gi239837352gbACS29558.1	53.89	681	250	14	1	636	1	662	0	640	transcription factor STE12 [Mycosphaerella graminicola]
PAU_P01385	gi115438308refXP_001218033.1	71.16	704	178	12	1	693	1	690	0	943	transcription factor steA [Aspergillus terreus NIH2624]
PAU_P01462	gi212541514refXP_002150912.1	48.01	879	399	15	1	830	1	870	0	685	C6 transcription factor, putative [Penicillium marneffei ATCC 18224]
PAU_P01479	gi303322953refXP_003071468.1	33.82	204	111	5	75	265	143	335	7e-22	108	Fungal specific transcription factor, putative [Coccidioides posadasii C735 delta SOWgp]
PAU_P01494	gi119474237refXP_001258994.1	73.78	370	91	2	55	423	23	387	8e-152	541	fungal specific transcription factor, putative [Neosartorya fischeri NRRL 181]
PAU_P01547	gi159122548gbEDP47669.1	49.92	633	279	8	2	627	42	643	2e-171	607	C6 transcription factor, putative [Aspergillus fumigatus A1163]
PAU_P01547	gi119467394refXP_001257503.1	49.92	633	279	8	2	627	1	602	8e-171	605	C6 transcription factor, putative [Neosartorya fischeri NRRL 181]
PAU_P01548	gi121701659refXP_001269094.1	52.15	395	146	8	3	358	4	394	2e-73	280	HLH transcription factor, putative [Aspergillus clavatus NRRL 1]
PAU_P01548	gi119495602refXP_001264582.1	51.12	403	141	11	3	357	4	398	2e-70	270	HLH transcription factor, putative [Neosartorya fischeri NRRL 181]
PAU_P01594	gi119480265refXP_001260161.1	41.72	664	349	14	37	667	51	709	2e-119	434	fungal specific transcription factor, putative [Neosartorya fischeri NRRL 181]
PAU_P01594	gi238501810refXP_002382139.1	40.44	680	350	10	35	664	246	920	8e-118	429	C6 transcription factor, putative [Aspergillus flavus NRRL3357]
PAU_P01686	gi259489633tpeCBF90065.1	56.86	452	159	7	2	445	1	424	6e-121	438	TPA: putative APSES transcription factor (Eurofung) [Aspergillus nidulans FGSC A4]
PAU_P01688	gi212536642refXP_002148477.1	32.82	585	347	13	1	558	2	567	4e-81	307	fungal specific transcription factor, putative [Penicillium marneffei ATCC 18224]
PAU_P01715	gi34786915embCAE46958.1	44.53	896	449	14	1	878	1	866	0	662	transcription factor RegA [Aspergillus fumigatus]
PAU_P01715	gi70996750refXP_753130.1	44.58	895	449	13	1	878	1	865	0	669	C6 transcription factor RegA [Aspergillus fumigatus Af293]
PAU_P01783	gi158392451embCAO91864.1	93.53	773	47	1	1	773	1	770	0	1387	putative transcription factor [Penicillium expansum]
PAU_P01783	gi238504238refXP_002383350.1	48.74	755	343	11	12	758	8	726	0	660	C6 transcription factor, putative [Aspergillus flavus NRRL3357]
PAU_P01783	gi119466985refXP_001257299.1	43.46	787	401	15	1	760	1	770	2e-159	567	C6 transcription factor, putative [Neosartorya fischeri NRRL 181]
PAU_P01861	gi119479015refXP_001259536.1	69.64	392	99	4	2	380	1	385	3e-142	509	transcription factor TFIIH subunit Tfb4, putative [Neosartorya fischeri NRRL 181]
PAU_P01924	gi70993034refXP_751365.1	73.52	472	120	4	20	489	14	482	0	705	C6 transcription factor [Aspergillus fumigatus Af293]
PAU_P01934	gi7406679embCAB85619.1	89.52	859	52	2	6	830	1	855	0	1466	putative RFX transcription factor [Penicillium chrysogenum]
PAU_P01966	gi238489187refXP_002375831.1	58.56	543	193	11	2	517	1	538	1e-171	607	bZIP transcription factor, putative [Aspergillus flavus NRRL3357]
PAU_P01968	gi212543047refXP_002151678.1	61.56	666	211	15	45	674	80	736	0	756	C6 transcription factor, putative [Penicillium marneffei ATCC 18224]
PAU_P02083	gi119497655refXP_001265585.1	51.23	570	239	11	38	589	40	588	3e-148	530	homeobox and C2H2 transcription factor, putative [Neosartorya fischeri NRRL 181]
PAU_P02083	gi121710964refXP_001273098.1	51.92	574	242	11	41	591	39	601	3e-148	530	homeobox and C2H2 transcription factor, putative [Aspergillus clavatus NRRL 1]
PAU_P02086	gi119466985refXP_001257299.1	83.2	762	126	1	23	784	33	792	0	1165	C6 transcription factor, putative [Neosartorya fischeri NRRL 181]
PAU_P02086	gi70981506refXP_731535.1	79.79	762	152	1	23	784	33	792	0	1119	C6 transcription factor [Aspergillus fumigatus Af293]
PAU_P02086	gi238504238refXP_002383350.1	45.64	745	349	15	23	760	31	726	6e-164	582	C6 transcription factor, putative [Aspergillus flavus NRRL3357]
PAU_P02116	gi70990374refXP_750036.1	78.1	105	23	0	307	411	167	271	3e-47	193	C2H2 transcription factor [Aspergillus fumigatus Af293]
PAU_P02132	gi159130109gbEDP55223.1	74.19	1197	277	16	1	1170	1	1192	0	1727	C2H2 transcription factor (AmdX), putative [Aspergillus fumigatus A1163]
PAU_P02132	gi242761745refXP_002340240.1	64.07	1194	393	20	1	1171	1	1181	0	1417	C2H2 transcription factor (AmdX), putative [Talaromyces stipitatus ATCC 10500]
PAU_P02194	gi121710800refXP_001273016.1	63.28	738	218	8	5	698	1	729	0	924	fungal specific transcription factor domain protein [Aspergillus clavatus NRRL 1]
PAU_P02286	gi159126629gbEDP51745.1	45.95	703	313	14	2	657	1	683	1e-157	561	C6 transcription factor, putative [Aspergillus fumigatus A1163]
PAU_P02308	gi119489038refXP_001262819.1	64.39	660	222	8	21	677	56	705	0	840	C6 transcription factor, putative [Neosartorya fischeri NRRL 181]
PAU_P02308	gi70982444refXP_746750.1	63.58	659	227	7	22	677	90	738	0	824	C6 transcription factor [Aspergillus fumigatus Af293]
PAU_P02308	gi238498844refXP_002380657.1	59.97	657	242	7	21	674	55	693	0	746	C6 transcription factor, putative [Aspergillus flavus NRRL3357]
PAU_P02347	gi212534492refXP_002147402.1	64.85	623	191	11	4	618	3	605	0	743	stress response transcription factor SrrA/Skn7, putative [Penicillium marneffei ATCC 18224]
PAU_P02347	gi226293416gbEEH48836.1	58.13	664	214	11	13	619	14	670	0	696	transcription factor prr1 [Paracoccidioides brasiliensis Pb18]
PAU_P02354	gi212527968refXP_002144141.1	61.82	1074	382	8	7	1076	8	1057	0	1294	transcription factor SipA3, putative [Penicillium marneffei ATCC 18224]
PAU_P02465	gi71001384refXP_755373.1	39.48	613	316	13	16	605	11	591	6e-100	369	C6 transcription factor [Aspergillus fumigatus Af293]
PAU_P02483	gi238507674refXP_002385038.1	73.78	694	145	5	6	680	8	683	0	1004	C6 transcription factor, putative [Aspergillus flavus NRRL3357]
PAU_P02501	gi238488973refXP_002375724.1	61.64	365	119	3	2	347	171	533	4e-116	422	C6 transcription factor, putative [Aspergillus flavus NRRL3357]
PAU_P02506	gi310793500gbEFQ28961.1	48.26	516	243	9	22	514	13	527	6e-132	475	fungal specific transcription factor domain-containing protein [Glomerella graminicola M1.001]
PAU_P02686	gi121700002refXP_001268266.1	33.98	103	50	3	4	106	52	136	9e-06	55.8	C6 transcription factor, putative [Aspergillus clavatus NRRL 1]
PAU_P02713	gi159128537gbEDP53652.1	71.33	715	204	1	2	715	7	721	0	1019	C6 transcription factor, putative [Aspergillus fumigatus A1163]
PAU_P02728	gi119473875refXP_001258813.1	42.88	618	298	11	21	628	203	775	9e-127	458	fungal specific transcription factor, putative [Neosartorya fischeri NRRL 181]
PAU_P02731	gi121701153refXP_001268841.1	50.67	594	252	6	158	735	55	623	3e-162	577	fungal specific transcription factor domain protein [Aspergillus clavatus NRRL 1]
PAU_P02731	gi146323062refXP_755967.2	42.64	645	321	14	44	670	43	656	5e-132	476	fungal specific transcription factor [Aspergillus fumigatus Af293]
PAU_P02731	gi159130022gbEDP55136.1	44.97	527	255	9	162	670	43	552	9e-121	439	fungal specific transcription factor, putative [Aspergillus fumigatus A1163]
PAU_P02733	gi119474253refXP_001259002.1	53.56	618	276	5	15	625	69	682	1e-174	617	fungal specific transcription factor, putative [Neosartorya fischeri NRRL 181]
PAU_P02733	gi159130208gbEDP55321.1	55.37	587	254	4	46	625	87	672	6e-172	608	PrnA-like fungal specific transcription factor, putative [Aspergillus fumigatus A1163]
PAU_P02745	gi71000942refXP_755152.1	38.38	396	189	5	1	341	1	396	9e-53	211	RNA polymerase II transcription factor SIII (Elongin) subunit A [Aspergillus fumigatus Af293]
PAU_P02785	gi238489833refXP_002376154.1	53.36	506	194	5	7	511	4	468	2e-144	517	C6 transcription factor (Acr-2), putative [Aspergillus flavus NRRL3357]
PAU_P02808	gi119481317refXP_001260687.1	58.28	441	161	10	9	428	9	447	1e-112	411	HLH transcription factor, putative [Neosartorya fischeri NRRL 181]
PAU_P02864	gi212539856refXP_002150083.1	58.89	574	207	8	14	559	66	638	0	649	C6 transcription factor, putative [Penicillium marneffei ATCC 18224]
PAU_P02875	gi121717593refXP_001276096.1	83.33	432	65	2	2	427	1	431	0	704	transcription factor and DNA repair complex, core TFIIH, putative [Aspergillus clavatus NRRL 1]
PAU_P02959	gi119491480refXP_001263261.1	56.47	843	341	11	23	850	24	855	0	857	PHD transcription factor, putative [Neosartorya fischeri NRRL 181]
PAU_P02959	gi238486644refXP_002374560.1	55.63	843	345	9	25	850	26	856	0	860	PHD transcription factor, putative [Aspergillus flavus NRRL3357]
PAU_P02959	gi212527762refXP_002144038.1	41.94	930	411	15	25	829	4	929	0	648	PHD transcription factor, putative [Penicillium marneffei ATCC 18224]
PAU_P02987	gi146324477refXP_751047.2	71.55	471	124	3	20	487	21	484	4e-180	635	fungal specific transcription factor [Aspergillus fumigatus Af293]
PAU_P02987	gi119485881refXP_001262283.1	69.67	488	138	4	5	487	85	567	4e-173	612	fungal specific transcription factor, putative [Neosartorya fischeri NRRL 181]
PAU_P02987	gi242805651refXP_002484576.1	61.54	468	167	6	31	487	32	497	2e-148	530	fungal specific transcription factor, putative [Talaromyces stipitatus ATCC 10500]
PAU_P03026	gi238504872refXP_002383665.1	63.33	690	248	5	43	729	54	741	0	822	C6 transcription factor, putative [Aspergillus flavus NRRL3357]
PAU_P03071	gi121706380refXP_001271453.1	63.21	666	182	8	16	678	17	622	0	786	C6 transcription factor, putative [Aspergillus clavatus NRRL 1]
PAU_P03071	gi212546931refXP_002153619.1	45.54	661	309	8	16	651	24	658	1e-150	538	C6 transcription factor, putative [Penicillium marneffei ATCC 18224]
PAU_P03071	gi242822075refXP_002487809.1	47.23	578	275	4	16	591	21	570	1e-141	508	C6 transcription factor, putative [Talaromyces stipitatus ATCC 10500]
PAU_P03081	gi238483973refXP_002373225.1	60.32	620	213	19	1	592	1	615	9e-161	571	bZIP transcription factor (LziP), putative [Aspergillus flavus NRRL3357]
PAU_P03081	gi119494443refXP_001264117.1	55.81	645	227	15	1	592	1	640	4e-151	539	bZIP transcription factor, putative [Neosartorya fischeri NRRL 181]
PAU_P03110	gi119485833refXP_001262259.1	38.18	385	229	5	2	383	65	443	4e-70	269	fungal specific transcription factor, putative [Neosartorya fischeri NRRL 181]
PAU_P03110	gi159123505gbEDP48624.1	38.7	385	227	5	2	383	189	567	5e-70	269	C6 transcription factor, putative [Aspergillus fumigatus A1163]
PAU_P03123	gi238485230refXP_002373853.1	46.53	619	254	12	14	569	10	614	5e-129	466	fungal specific transcription factor, putative [Aspergillus flavus NRRL3357]
PAU_P03123	gi310791823gbEFQ27350.1	30.48	502	280	13	86	533	170	656	3e-49	201	fungal specific transcription factor domain-containing protein [Glomerella graminicola M1.001]
PAU_P03149	gi119472013refXP_001258262.1	51.16	606	264	6	66	668	2	578	2e-151	541	fungal specific transcription factor, putative [Neosartorya fischeri NRRL 181]
PAU_P03149	gi159124598gbEDP49716.1	45.97	683	308	10	1	668	1	637	2e-143	514	C6 transcription factor, putative [Aspergillus fumigatus A1163]
PAU_P03178	gi259483738tpeCBF79375.1	28.73	644	392	15	18	648	14	603	2e-64	251	TPA: fungal specific transcription factor, putative (AFU_orthologue; AFUA_2G06130) [Aspergillus nidulans FGSC A4]
PAU_P03178	gi119480419refXP_001260238.1	31.56	564	337	18	13	561	10	539	7e-61	239	fungal specific transcription factor, putative [Neosartorya fischeri NRRL 181]
PAU_P03353	gi119471096refXP_001258126.1	52.63	589	256	10	22	597	66	644	5e-161	572	C6 transcription factor, putative [Neosartorya fischeri NRRL 181]
PAU_P03353	gi159124458gbEDP49576.1	51.95	589	260	10	22	597	66	644	7e-158	561	C6 transcription factor, putative [Aspergillus fumigatus A1163]
PAU_P03392	gi70989485refXP_749592.1	51.62	339	131	7	1	308	151	487	3e-79	299	C6 transcription factor [Aspergillus fumigatus Af293]
PAU_P03392	gi159129001gbEDP54115.1	51.62	339	131	7	1	308	151	487	4e-79	299	C6 transcription factor, putative [Aspergillus fumigatus A1163]
PAU_P03523	gi70986150refXP_748571.1	59.12	362	142	3	53	409	177	537	6e-110	402	C6 transcription factor [Aspergillus fumigatus Af293]
PAU_P03541	gi242817384refXP_002486945.1	35.14	626	361	9	11	629	16	603	3e-98	364	C6 transcription factor, putative [Talaromyces stipitatus ATCC 10500]
PAU_P03549	gi121704672refXP_001270599.1	52	823	308	14	64	859	103	865	0	759	GATA transcription factor LreA [Aspergillus clavatus NRRL 1]
PAU_P03580	gi310800045gbEFQ34938.1	40.6	670	345	10	17	664	1	639	3e-116	424	fungal specific transcription factor domain-containing protein [Glomerella graminicola M1.001]
PAU_P03645	gi121710800refXP_001273016.1	38.24	340	191	6	22	361	4	324	2e-51	207	fungal specific transcription factor domain protein [Aspergillus clavatus NRRL 1]
PAU_P03712	gi121708100refXP_001272029.1	66.67	636	203	4	2	629	1	635	0	786	RNA polymerase II transcription factor, putative [Aspergillus clavatus NRRL 1]
PAU_P03777	gi159123376gbEDP48496.1	64.49	566	176	7	429	983	54	605	0	708	fungal specific transcription factor, putative [Aspergillus fumigatus A1163]
PAU_P03823	gi121702765refXP_001269647.1	59.1	555	197	8	1	539	1	541	0	666	C2H2 transcription factor (TFIIIA), putative [Aspergillus clavatus NRRL 1]
PAU_P03872	gi212543213refXP_002151761.1	75.93	486	114	2	115	598	166	650	0	767	C6 transcription factor OefC [Penicillium marneffei ATCC 18224]
PAU_P03872	gi242785993refXP_002480713.1	73.32	506	131	3	96	598	138	642	0	760	C6 transcription factor OefC [Talaromyces stipitatus ATCC 10500]
PAU_P03872	gi159127666gbEDP52781.1	82.37	482	76	3	118	598	188	661	0	817	C6 transcription factor, putative [Aspergillus fumigatus A1163]
PAU_P03904	gi121701279refXP_001268904.1	60.74	889	313	13	1	880	1	862	0	957	C6 transcription factor FacB [Aspergillus clavatus NRRL 1]
PAU_P03904	gi242774565refXP_002478465.1	47.29	903	403	20	1	878	1	855	0	666	C6 transcription factor FacB/Cat8 [Talaromyces stipitatus ATCC 10500]
PAU_P03918	gi242796756refXP_002482867.1	38.63	598	333	13	2	584	69	647	7e-85	319	C6 transcription factor, putative [Talaromyces stipitatus ATCC 10500]
PAU_P04052	gi310791874gbEFQ27401.1	57.75	587	235	7	4	580	120	703	0	641	fungal specific transcription factor domain-containing protein [Glomerella graminicola M1.001]
PAU_P04066	gi226290594gbEEH46078.1	63.71	722	189	9	30	740	166	825	0	869	C2H2 transcription factor (AmdA) [Paracoccidioides brasiliensis Pb18]
PAU_P04066	gi212530530refXP_002145422.1	71.79	748	199	8	30	770	147	889	0	1056	C2H2 transcription factor (AmdA), putative [Penicillium marneffei ATCC 18224]
PAU_P04085	gi119491695refXP_001263342.1	50.38	782	315	14	1	732	1	759	0	749	CP2 transcription factor, putative [Neosartorya fischeri NRRL 181]
PAU_P04085	gi121705714refXP_001271120.1	49.49	786	321	16	1	732	1	764	0	726	CP2 transcription factor, putative [Aspergillus clavatus NRRL 1]
PAU_P04100	gi121703566refXP_001270047.1	60.2	696	242	9	15	681	5	694	0	823	C6 transcription factor, putative [Aspergillus clavatus NRRL 1]
PAU_P04100	gi119467806refXP_001257709.1	63.72	667	211	10	50	691	1	661	0	829	C6 transcription factor, putative [Neosartorya fischeri NRRL 181]
PAU_P04123	gi159131356gbEDP56469.1	72.95	1442	323	13	2	1391	1	1427	0	1921	jumonji family transcription factor, putative [Aspergillus fumigatus A1163]
PAU_P04176	gi259483958tpeCBF79773.1	50	720	331	9	2	700	1	712	5e-167	592	TPA: Putative Zn(II)2Cys6 transcription factor (Eurofung) [Aspergillus nidulans FGSC A4]
PAU_P04185	gi119499213refXP_001266364.1	73.68	57	15	0	225	281	169	225	2e-09	67.4	bZIP transcription factor JlbA/IDI-4 [Neosartorya fischeri NRRL 181]
PAU_P04193	gi302503294refXP_003013607.1	48.46	1102	406	19	63	1023	28	1108	0	874	C6 transcription factor (UaY), putative [Arthroderma benhamiae CBS 112371]
PAU_P04193	gi70996320refXP_752915.1	65.54	1065	306	16	14	1023	13	1071	0	1241	C6 transcription factor (UaY) [Aspergillus fumigatus Af293]
PAU_P04193	gi226288926gbEEH44438.1	51.36	1067	411	17	63	1023	17	1081	0	928	fungal specific transcription factor domain containing protein [Paracoccidioides brasiliensis Pb18]
PAU_P04235	gi259484878tpeCBF81475.1	40.43	653	351	9	2	626	34	676	2e-131	474	TPA: Putative Zn(II)2Cys6 transcription factor (Eurofung) [Aspergillus nidulans FGSC A4]
PAU_P04268	gi70982003refXP_746530.1	43.49	407	202	5	18	424	5	383	8e-86	322	C6 transcription factor [Aspergillus fumigatus Af293]
PAU_P04329	gi70990120refXP_749909.1	72	850	201	11	5	835	7	838	0	1054	C6 transcription factor [Aspergillus fumigatus Af293]
PAU_P04329	gi159130391gbEDP55504.1	72	850	201	11	5	835	7	838	0	1055	C6 transcription factor, putative [Aspergillus fumigatus A1163]
PAU_P04415	gi238498290refXP_002380380.1	23.72	565	378	17	524	1058	119	660	2e-27	129	fungal specific transcription factor, putative [Aspergillus flavus NRRL3357]
PAU_P04453	gi119491849refXP_001263419.1	49.53	743	351	6	1	732	1	730	0	681	transcription factor TFIIIC complex subunit Tfc6, putative [Neosartorya fischeri NRRL 181]
PAU_P04453	gi121705560refXP_001271043.1	50.61	743	351	9	1	732	1	738	0	671	transcription factor TFIIIC complex subunit Tfc6, putative [Aspergillus clavatus NRRL 1]
PAU_P04480	gi242821211refXP_002487634.1	44.51	164	91	0	83	246	244	407	2e-30	137	C6 transcription factor, putative [Talaromyces stipitatus ATCC 10500]
PAU_P04480	gi70998747refXP_754095.1	42.05	176	99	2	74	247	269	443	1e-27	127	C6 transcription factor [Aspergillus fumigatus Af293]
PAU_P04486	gi302655501refXP_003019537.1	53.39	796	342	12	241	1024	195	973	0	737	C6 transcription factor, putative [Trichophyton verrucosum HKI 0517]
PAU_P04490	gi121700875refXP_001268702.1	53.08	859	363	13	2	832	1	847	0	784	homeobox and C2H2 transcription factor, putative [Aspergillus clavatus NRRL 1]
PAU_P04498	gi70995740refXP_752625.1	61.62	1433	445	25	3	1387	31	1406	0	1451	membrane-tethered transcription factor (SPT23) [Aspergillus fumigatus Af293]
PAU_P04498	gi238497910refXP_002380190.1	63.37	1425	432	23	3	1387	30	1404	0	1516	membrane-tethered transcription factor (SPT23), putative [Aspergillus flavus NRRL3357]
PAU_P04595	gi70993532refXP_751613.1	51.02	884	362	15	23	899	29	848	0	795	C6 transcription factor Prf [Aspergillus fumigatus Af293]
PAU_P04595	gi310793254gbEFQ28715.1	44.8	866	386	13	43	860	34	855	0	688	fungal specific transcription factor domain-containing protein [Glomerella graminicola M1.001]
PAU_P04613	gi259485269tpeCBF82155.1	33.39	629	352	11	18	632	9	584	4e-85	320	TPA: Putative Zn(II)2Cys6 transcription factor (Eurofung) [Aspergillus nidulans FGSC A4]
PAU_P04627	gi159127184gbEDP52299.1	59.45	688	217	14	95	752	1	656	0	648	fungal specific transcription factor, putative [Aspergillus fumigatus A1163]
PAU_P04672	gi238493263refXP_002377868.1	78.92	498	83	14	35	519	34	522	4e-167	592	C2H2 transcription factor (RfeC), putative [Aspergillus flavus NRRL3357]
PAU_P04694	gi119479195refXP_001259626.1	68.72	179	47	2	11	188	19	189	3e-55	218	CBF/NF-Y family transcription factor, putative [Neosartorya fischeri NRRL 181]
PAU_P04694	gi70997689refXP_753582.1	68.16	179	48	2	11	188	19	189	1e-54	216	histone-like transcription factor [Aspergillus fumigatus Af293]
PAU_P04743	gi295665869refXP_002793485.1	59.66	761	287	9	1	745	1	757	0	852	fungal specific transcription factor domain-containing protein [Paracoccidioides brasiliensis Pb01]
PAU_P04760	gi119492393refXP_001263588.1	61.75	617	196	12	1	594	1	600	3e-147	526	SRF-type transcription factor RlmA [Neosartorya fischeri NRRL 181]
PAU_P04760	gi159127771gbEDP52886.1	61.43	617	198	11	1	594	1	600	4e-147	526	SRF-type transcription factor RlmA [Aspergillus fumigatus A1163]
PAU_P04760	gi71000092refXP_754763.1	61.26	617	199	11	1	594	1	600	1e-146	524	SRF-type transcription factor RlmA [Aspergillus fumigatus Af293]
PAU_P04788	gi242764217refXP_002340725.1	55.99	927	323	20	8	926	14	863	0	947	fungal specific transcription factor, putative [Talaromyces stipitatus ATCC 10500]
PAU_P04788	gi212529190refXP_002144752.1	55.57	952	313	20	8	924	14	890	0	948	fungal specific transcription factor, putative [Penicillium marneffei ATCC 18224]
PAU_P04788	gi70991675refXP_750686.1	62.67	860	259	16	89	928	1	818	0	985	fungal specific transcription factor [Aspergillus fumigatus Af293]
PAU_P04869	gi70991108refXP_750403.1	55.13	673	243	15	3	629	40	699	1e-170	604	C6 transcription factor [Aspergillus fumigatus Af293]
PAU_P04912	gi70997964refXP_753714.1	74.55	888	221	2	2	888	97	980	0	1305	transcription factor (Snd1/p100) [Aspergillus fumigatus Af293]
PAU_P04912	gi239612135gbEEQ89122.1	66.18	890	292	8	1	888	1	883	0	1160	transcription factor [Ajellomyces dermatitidis ER-3]
PAU_P04922	gi240274798gbEER38313.1	66.26	575	163	6	63	616	52	616	1e-166	591	C6 transcription factor [Ajellomyces capsulatus H143]
PAU_P04945	gi146323388refXP_754637.2	62.79	688	223	14	1	665	1	678	0	667	C2H2 transcription factor [Aspergillus fumigatus Af293]
PAU_P05054	gi212540568refXP_002150439.1	55.34	683	273	9	1	674	4	663	0	731	C6 sexual development transcription factor NosA [Penicillium marneffei ATCC 18224]
PAU_P05075	gi238482087refXP_002372282.1	76.9	844	165	10	2	837	1	822	0	1224	C6 transcription factor, putative [Aspergillus flavus NRRL3357]
PAU_P05075	gi302501378refXP_003012681.1	56.83	732	269	11	145	837	55	778	0	756	C6 transcription factor, putative [Arthroderma benhamiae CBS 112371]
PAU_P05077	gi70989637refXP_749668.1	53.25	755	327	13	17	763	23	759	0	739	C6 transcription factor [Aspergillus fumigatus Af293]
PAU_P05077	gi259483819tpeCBF79522.1	45.66	749	368	11	17	753	17	738	0	645	TPA: Putative Zn(II)2Cys6 transcription factor (Eurofung) [Aspergillus nidulans FGSC A4]
PAU_P05091	gi146323873refXP_751573.2	60.47	640	232	4	6	625	3	641	0	704	C6 transcription factor [Aspergillus fumigatus Af293]
PAU_P05091	gi121708374refXP_001272111.1	60.45	622	244	1	6	625	3	624	0	718	fungal specific transcription factor domain protein [Aspergillus clavatus NRRL 1]
PAU_P05092	gi261201658refXP_002628043.1	58.77	798	318	6	21	813	27	818	0	924	fungal specific transcription factor domain-containing protein [Ajellomyces dermatitidis SLH14081]
PAU_P05092	gi226291255gbEEH46683.1	57.84	733	282	8	96	815	109	827	0	823	fungal specific transcription factor domain-containing protein [Paracoccidioides brasiliensis Pb18]
PAU_P05104	gi212538553refXP_002149432.1	44.34	548	271	8	5	523	84	626	5e-124	449	C6 transcription factor, putative [Penicillium marneffei ATCC 18224]
PAU_P05172	gi121701379refXP_001268954.1	69.66	267	72	6	1	267	1	258	3e-97	358	C2H2 transcription factor, putative [Aspergillus clavatus NRRL 1]
PAU_P05180	gi238483857refXP_002373167.1	58.25	855	327	11	8	835	33	884	0	914	C6 transcription factor, putative [Aspergillus flavus NRRL3357]
PAU_P05204	gi238489927refXP_002376201.1	54.98	331	143	2	1	329	1	327	1e-103	380	C6 transcription factor, putative [Aspergillus flavus NRRL3357]
PAU_P05204	gi159124162gbEDP49280.1	54.85	330	147	1	1	330	137	464	1e-96	357	C6 transcription factor, putative [Aspergillus fumigatus A1163]
PAU_P05204	gi70991515refXP_750606.1	54.85	330	147	1	1	330	137	464	3e-96	356	C6 transcription factor [Aspergillus fumigatus Af293]
PAU_P05226	gi238486650refXP_002374563.1	31.41	694	410	18	48	703	206	871	3e-70	271	C6 transcription factor (Mut3), putative [Aspergillus flavus NRRL3357]
PAU_P05290	gi310800199gbEFQ35092.1	33.81	488	296	10	18	500	82	547	1e-46	192	fungal specific transcription factor domain-containing protein [Glomerella graminicola M1.001]
PAU_P05412	gi119485909refXP_001262297.1	61.56	679	228	10	20	666	15	692	0	794	C6 transcription factor, putative [Neosartorya fischeri NRRL 181]
PAU_P05516	gi259479439tpeCBF69661.1	67.26	226	62	5	23	242	32	251	8e-58	227	TPA: putative CCAAT-box-binding transcription factor (Eurofung) [Aspergillus nidulans FGSC A4]
PAU_P05590	gi157382489gbABV48732.1	63.01	438	149	7	1	426	3	439	3e-133	479	C6 transcription factor [Penicillium lilacinoechinulatum]
PAU_P05593	gi238488419refXP_002375447.1	67.36	337	105	3	1	334	452	786	9e-127	457	C6 transcription factor, putative [Aspergillus flavus NRRL3357]
PAU_P05703	gi119487355refXP_001262470.1	48.61	397	168	7	1	387	64	434	4e-99	365	fungal specific transcription factor, putative [Neosartorya fischeri NRRL 181]
PAU_P05703	gi159122240gbEDP47362.1	47.86	397	171	6	1	387	64	434	1e-98	364	C6 transcription factor, putative [Aspergillus fumigatus A1163]
PAU_P05880	gi238503325refXP_002382896.1	53.04	675	253	18	1	627	5	663	3e-152	543	HLH transcription factor (PalcA), putative [Aspergillus flavus NRRL3357]
PAU_P05880	gi119498713refXP_001266114.1	51.63	676	264	18	5	627	6	671	7e-152	542	HLH transcription factor (PalcA), putative [Neosartorya fischeri NRRL 181]
PAU_P05962	gi146322428refXP_750160.2	56.82	836	320	12	135	941	26	849	0	834	C2H2 transcription factor [Aspergillus fumigatus Af293]
PAU_P05964	gi259487719tpeCBF86608.1	49.04	830	363	13	12	821	26	815	0	686	TPA: Putative Zn(II)2Cys6 transcription factor (Eurofung) [Aspergillus nidulans FGSC A4]
PAU_P05989	gi146323980refXP_001481487.1	45.71	571	268	10	19	559	10	568	4e-132	476	C6 transcription factor [Aspergillus fumigatus Af293]
PAU_P06007	gi242820330refXP_002487488.1	44.84	707	333	7	3	661	8	705	3e-167	593	C6 transcription factor, putative [Talaromyces stipitatus ATCC 10500]
PAU_P06058	gi159124818gbEDP49936.1	30.92	705	405	14	47	703	27	697	1e-79	302	fungal specific transcription factor, putative [Aspergillus fumigatus A1163]
PAU_P06085	gi238491966refXP_002377220.1	58.98	841	229	18	1	836	1	730	0	876	fungal specific transcription factor, putative [Aspergillus flavus NRRL3357]
PAU_P06104	gi119481049refXP_001260553.1	71.53	411	97	10	2	395	1	408	1e-139	500	C2H2 transcription factor (Con7), putative [Neosartorya fischeri NRRL 181]
PAU_P06116	gi119499169refXP_001266342.1	63.95	821	228	16	2	776	1	799	0	889	heat shock transcription factor (hsf) [Neosartorya fischeri NRRL 181]
PAU_P06116	gi121719300refXP_001276349.1	63.37	819	233	16	2	776	1	796	0	885	heat shock transcription factor (hsf) [Aspergillus clavatus NRRL 1]
PAU_P06116	gi239614852gbEEQ91839.1	56.37	738	249	16	2	687	1	717	0	670	heat shock transcription factor [Ajellomyces dermatitidis ER-3]
PAU_P06201	gi238489759refXP_002376117.1	72.21	601	140	7	24	615	26	608	0	754	transcription factor TFIIIB complex subunit Brf1, putative [Aspergillus flavus NRRL3357]
PAU_P06230	gi119499205refXP_001266360.1	65.22	575	158	9	1	570	38	575	0	650	fungal specific transcription factor, putative [Neosartorya fischeri NRRL 181]
PAU_P06230	gi70985332refXP_748172.1	65.91	575	154	9	1	570	125	662	0	653	C6 transcription factor [Aspergillus fumigatus Af293]
PAU_P06230	gi238485494refXP_002373985.1	66.84	576	179	6	1	570	108	677	0	689	C6 transcription factor, putative [Aspergillus flavus NRRL3357]
PAU_P06240	gi119500066refXP_001266790.1	53.78	251	100	8	229	466	1	248	7e-55	219	bZIP transcription factor CpcA [Neosartorya fischeri NRRL 181]
PAU_P06240	gi70993474refXP_751584.1	53.39	251	102	7	229	466	1	249	2e-54	217	bZIP transcription factor CpcA [Aspergillus fumigatus Af293]
PAU_P06269	gi70989257refXP_749478.1	76.75	701	150	6	2	694	1	696	0	983	C6 transcription factor [Aspergillus fumigatus Af293]
PAU_P06269	gi212543451refXP_002151880.1	66.81	702	218	4	1	694	1	695	0	858	C6 transcription factor, putative [Penicillium marneffei ATCC 18224]
PAU_P06300	gi159126952gbEDP52068.1	62.83	1025	322	16	4	1009	17	1001	0	1119	C6 transcription factor, putative [Aspergillus fumigatus A1163]
PAU_P06300	gi70997137refXP_753323.1	62.93	1025	321	16	4	1009	17	1001	0	1121	C6 transcription factor [Aspergillus fumigatus Af293]
PAU_P06376	gi240274488gbEER38004.1	49.94	801	271	13	25	745	88	838	0	711	C6 transcription factor [Ajellomyces capsulatus H143]
PAU_P06376	gi259488775tpeCBF88491.1	61.13	759	247	10	1	735	1	735	0	881	TPA: Putative Zn(II)2Cys6 transcription factor (Eurofung) [Aspergillus nidulans FGSC A4]
PAU_P06376	gi238484019refXP_002373248.1	70.63	756	192	8	4	735	14	763	0	1039	C6 transcription factor, putative [Aspergillus flavus NRRL3357]
PAU_P06398	gi121710956refXP_001273094.1	67.44	823	229	13	2	801	1	807	0	1038	C6 transcription factor, putative [Aspergillus clavatus NRRL 1]
PAU_P06404	gi303310467refXP_003065246.1	28.02	207	101	8	5	163	34	240	4e-07	57.8	Fungal specific transcription factor, putative [Coccidioides posadasii C735 delta SOWgp]
PAU_P06405	gi303310467refXP_003065246.1	43.56	489	189	13	1	404	267	753	5e-96	355	Fungal specific transcription factor, putative [Coccidioides posadasii C735 delta SOWgp]
PAU_P06414	gi121704668refXP_001270597.1	50.81	309	133	8	2	296	1	304	2e-74	283	C6 transcription factor (Fcr1), putative [Aspergillus clavatus NRRL 1]
PAU_P06453	gi119495279refXP_001264428.1	42.74	117	65	1	330	444	437	553	1e-19	102	bZIP transcription factor, putative [Neosartorya fischeri NRRL 181]
PAU_P06500	gi70989611refXP_749655.1	74.06	532	104	10	1	509	1	521	0	730	transcription factor RfeD [Aspergillus fumigatus Af293]
PAU_P06556	gi159125242gbEDP50359.1	66.91	683	205	7	10	672	7	688	0	800	C6 transcription factor, putative [Aspergillus fumigatus A1163]
PAU_P06583	gi259481433tpeCBF74946.1	37.43	521	279	8	91	574	143	653	2e-60	238	TPA: Putative Zn(II)2Cys6 transcription factor (Eurofung) [Aspergillus nidulans FGSC A4]
PAU_P06616	gi121708406refXP_001272121.1	47.01	402	174	10	11	393	2	383	2e-85	320	GATA transcription factor LreB [Aspergillus clavatus NRRL 1]
PAU_P06616	gi119500030refXP_001266772.1	51.36	331	142	4	65	393	69	382	2e-83	314	GATA transcription factor LreB [Neosartorya fischeri NRRL 181]
PAU_P06657	gi119469915refXP_001257995.1	73.51	838	179	10	1	832	1	801	0	1177	C6 transcription factor (PrnA), putative [Neosartorya fischeri NRRL 181]
PAU_P06669	gi70993052refXP_751374.1	58	550	209	4	19	567	124	652	3e-165	586	C6 transcription factor [Aspergillus fumigatus Af293]
PAU_P06677	gi119494453refXP_001264122.1	42.74	489	224	7	87	521	124	610	9e-99	365	C6 transcription factor, putative [Neosartorya fischeri NRRL 181]
PAU_P06677	gi70996504refXP_753007.1	41.18	510	223	9	86	521	123	629	4e-95	353	C6 transcription factor [Aspergillus fumigatus Af293]
PAU_P06677	gi159131741gbEDP56854.1	40.98	510	224	9	86	521	123	629	1e-94	351	C6 transcription factor, putative [Aspergillus fumigatus A1163]
PAU_P06783	gi238489187refXP_002375831.1	29.76	494	261	14	3	432	56	527	6e-45	186	bZIP transcription factor, putative [Aspergillus flavus NRRL3357]
PAU_P06792	gi119482764refXP_001261410.1	72.92	672	177	3	27	695	27	696	0	993	fungal specific transcription factor, putative [Neosartorya fischeri NRRL 181]
PAU_P06864	gi242786528refXP_002480823.1	51.98	479	228	2	150	627	102	579	2e-139	501	cutinase transcription factor 1 alpha, putative [Talaromyces stipitatus ATCC 10500]
PAU_P06914	gi240277785gbEER41293.1	60.74	596	214	8	84	670	41	625	0	686	transcription factor SPT8 [Ajellomyces capsulatus H143]
PAU_P06914	gi212534560refXP_002147436.1	60	610	198	8	85	670	59	646	0	649	transcription factor (SPT8), putative [Penicillium marneffei ATCC 18224]
PAU_P06925	gi115391001refXP_001213005.1	76.3	211	46	2	2	209	3	212	2e-75	285	nuclear transcription factor Y subunit B-7 [Aspergillus terreus NIH2624]
PAU_P06942	gi115391001refXP_001213005.1	76.3	211	46	2	2	209	3	212	2e-75	285	nuclear transcription factor Y subunit B-7 [Aspergillus terreus NIH2624]
PAU_P06966	gi121705510refXP_001271018.1	60.68	829	303	9	48	857	61	885	0	1007	C6 transcription factor, putative [Aspergillus clavatus NRRL 1]
PAU_P06975	gi119483672refXP_001261739.1	52.38	714	308	8	17	710	18	719	3e-179	633	C6 transcription factor, putative [Neosartorya fischeri NRRL 181]
PAU_P06975	gi70983127refXP_747091.1	52.1	714	310	8	17	710	18	719	7e-179	632	C6 transcription factor [Aspergillus fumigatus Af293]
PAU_P07017	gi146323591refXP_001481531.1	58.05	801	278	14	7	750	18	817	0	772	C6 transcription factor [Aspergillus fumigatus Af293]
PAU_P07033	gi310799696gbEFQ34589.1	37.88	697	365	10	1	686	4	643	9e-121	439	fungal specific transcription factor domain-containing protein [Glomerella graminicola M1.001]
PAU_P07074	gi242818872refXP_002487203.1	52.03	542	243	5	2	537	55	585	1e-145	521	C6 transcription factor, putative [Talaromyces stipitatus ATCC 10500]
PAU_P07074	gi212530380refXP_002145347.1	50.83	539	243	6	2	534	55	577	4e-143	513	C6 transcription factor, putative [Penicillium marneffei ATCC 18224]
PAU_P07077	gi212533327refXP_002146820.1	53.01	415	176	6	33	430	7	419	5e-115	419	C6 transcription factor, putative [Penicillium marneffei ATCC 18224]
PAU_P07095	gi121704992refXP_001270759.1	44.86	700	352	8	10	693	25	706	2e-156	557	fungal specific transcription factor domain protein [Aspergillus clavatus NRRL 1]
PAU_P07101	gi238486150refXP_002374313.1	48.9	272	130	5	1	267	37	304	5e-58	229	C6 transcription factor, putative [Aspergillus flavus NRRL3357]
PAU_P07149	gi259485753tpeCBF83040.1	28.57	259	138	6	144	402	204	415	3e-12	77.4	TPA: Putative Zn(II)2Cys6 transcription factor (Eurofung) [Aspergillus nidulans FGSC A4]
PAU_P07155	gi259488218tpeCBF87498.1	58.73	395	153	3	221	615	139	523	5e-131	473	TPA: Putative Zn(II)2Cys6 transcription factor (Eurofung) [Aspergillus nidulans FGSC A4]
PAU_P07225	gi242785350refXP_002480576.1	67.4	859	226	11	35	867	28	858	0	1035	fungal specific transcription factor, putative [Talaromyces stipitatus ATCC 10500]
PAU_P07225	gi225560802gbEEH09083.1	70.03	871	214	8	18	870	19	860	0	1070	fungal specific transcription factor domain-containing protein [Ajellomyces capsulatus G186AR]
PAU_P07242	gi121718220refXP_001276137.1	65.41	477	135	10	44	510	37	493	8e-152	541	bZIP transcription factor (HapX), putative [Aspergillus clavatus NRRL 1]
PAU_P07249	gi226291972gbEEH47400.1	53.21	686	264	9	7	638	11	693	0	645	transcription factor MBP1 [Paracoccidioides brasiliensis Pb18]
PAU_P07262	gi119495942refXP_001264746.1	53.44	262	106	8	1	252	1	256	6e-57	224	C2H2 transcription factor (Egr2), putative [Neosartorya fischeri NRRL 181]
PAU_P07310	gi259485312tpeCBF82226.1	53.97	378	135	7	2	347	257	627	1e-97	360	TPA: Putative Zn(II)2Cys6 transcription factor (Eurofung) [Aspergillus nidulans FGSC A4]
PAU_P07314	gi159123863gbEDP48982.1	50.88	684	293	10	2	649	85	761	0	649	C6 transcription factor, putative [Aspergillus fumigatus A1163]
PAU_P07314	gi70982901refXP_746978.1	50.73	684	294	10	2	649	85	761	0	647	C6 transcription factor [Aspergillus fumigatus Af293]
PAU_P07319	gi240276089gbEER39601.1	40.9	709	372	11	4	671	6	708	3e-125	454	C6 transcription factor [Ajellomyces capsulatus H143]
PAU_P07372	gi119485795refXP_001262240.1	56.24	457	197	1	1	454	264	720	3e-134	483	C6 transcription factor, putative [Neosartorya fischeri NRRL 181]
PAU_P07372	gi70983945refXP_747498.1	55.24	458	202	1	1	455	264	721	1e-131	474	C6 transcription factor [Aspergillus fumigatus Af293]
PAU_P07372	gi159123523gbEDP48642.1	55.14	457	202	1	1	454	264	720	7e-131	471	C6 transcription factor, putative [Aspergillus fumigatus A1163]
PAU_P07435	gi121719723refXP_001276560.1	70.65	753	197	7	1	743	1	739	0	1015	fungal specific transcription factor domain protein [Aspergillus clavatus NRRL 1]
PAU_P07457	gi212533937refXP_002147125.1	34.92	650	379	13	1	633	10	632	5e-87	327	C6 transcription factor, putative [Penicillium marneffei ATCC 18224]
PAU_P07457	gi242779172refXP_002479389.1	33.64	651	395	11	1	638	70	696	8e-84	316	C6 transcription factor, putative [Talaromyces stipitatus ATCC 10500]
PAU_P07468	gi259483476tpeCBF78897.1	48.29	557	247	5	23	541	22	575	7e-130	468	TPA: Putative Zn(II)2Cys6 transcription factor (Eurofung) [Aspergillus nidulans FGSC A4]
PAU_P07476	gi70992109refXP_750903.1	70.04	721	176	7	3	693	5	715	0	857	C6 transcription factor [Aspergillus fumigatus Af293]
PAU_P07476	gi121699717refXP_001268124.1	68.01	719	177	6	3	693	5	698	0	820	C6 transcription factor, putative [Aspergillus clavatus NRRL 1]
PAU_P07497	gi119499962refXP_001266738.1	64.14	396	129	3	71	466	56	438	4e-162	575	zinc knuckle transcription factor (CnjB), putative [Neosartorya fischeri NRRL 181]
PAU_P07497	gi121708529refXP_001272160.1	66.4	375	123	2	92	466	65	436	1e-161	574	zinc knuckle transcription factor (CnjB), putative [Aspergillus clavatus NRRL 1]
PAU_P07524	gi255933013refXP_002557977.1	97.65	298	7	0	1	298	1	298	2e-155	552	GATA transcription factor nreB-Penicillium chrysogenum [Penicillium chrysogenum Wisconsin 54-1255]
PAU_P07524	gi119481539refXP_001260798.1	74.6	315	63	6	1	298	1	315	7e-119	431	GATA transcription factor (AreB), putative [Neosartorya fischeri NRRL 181]
PAU_P07524	gi212530192refXP_002145253.1	74.68	308	67	5	1	297	1	308	9e-119	430	GATA transcription factor (AreB), putative [Penicillium marneffei ATCC 18224]
PAU_P07634	gi19075179refNP_587679.1	34.52	336	205	1	18	353	66	386	2e-55	220	transcription factor (predicted) [Schizosaccharomyces pombe 972h-]
PAU_P07634	gi310790109gbEFQ25642.1	36.5	326	196	6	17	336	10	330	5e-54	216	fungal specific transcription factor domain-containing protein [Glomerella graminicola M1.001]
PAU_P07634	gi63054445refNP_588248.2	34.84	353	202	4	10	353	26	359	1e-52	211	transcription factor (predicted) [Schizosaccharomyces pombe 972h-]
PAU_P07655	gi70986769refXP_748873.1	68.93	354	105	1	2	355	132	480	6e-139	498	C6 transcription factor [Aspergillus fumigatus Af293]
PAU_P07655	gi159123356gbEDP48476.1	68.93	354	105	1	2	355	132	480	6e-139	498	C6 transcription factor, putative [Aspergillus fumigatus A1163]
PAU_P07693	gi212538719refXP_002149515.1	42.24	689	369	11	1	666	1	683	1e-138	498	C6 transcription factor, putative [Penicillium marneffei ATCC 18224]
PAU_P07728	gi119497469refXP_001265493.1	44.46	812	350	25	5	741	29	814	1e-153	549	C6 transcription factor, putative [Neosartorya fischeri NRRL 181]
PAU_P07757	gi70982177refXP_746617.1	55.06	356	135	8	190	526	185	534	3e-90	337	homeobox transcription factor [Aspergillus fumigatus Af293]
PAU_P07757	gi119486901refXP_001262370.1	54.06	357	137	8	190	526	119	468	3e-90	337	homeobox transcription factor, putative [Neosartorya fischeri NRRL 181]
PAU_P07831	gi159125891gbEDP51007.1	48.25	742	313	16	1	726	1	687	0	640	C6 transcription factor, putative [Aspergillus fumigatus A1163]
PAU_P07858	gi242774839refXP_002478522.1	39.29	593	272	19	2	568	1	531	1e-91	342	copper-activated transcription factor GRISEA, putative [Talaromyces stipitatus ATCC 10500]
PAU_P07919	gi121705902refXP_001271214.1	57.9	601	246	5	26	621	22	620	0	665	C6 transcription factor, putative [Aspergillus clavatus NRRL 1]
PAU_P07919	gi70999368refXP_754403.1	58.31	626	254	5	1	621	67	690	0	693	C6 transcription factor [Aspergillus fumigatus Af293]
PAU_P07919	gi119491381refXP_001263245.1	57.23	629	252	7	1	621	1	620	0	674	C6 transcription factor, putative [Neosartorya fischeri NRRL 181]
PAU_P07921	gi121705898refXP_001271212.1	58.94	587	215	12	1	566	1	582	3e-159	566	homeobox transcription factor, putative [Aspergillus clavatus NRRL 1]
PAU_P07949	gi119478617refXP_001259399.1	40.88	1206	526	36	11	1127	61	1168	0	664	GATA transcription factor (Ams2), putative [Neosartorya fischeri NRRL 181]
PAU_P07949	gi121713896refXP_001274559.1	45.22	1161	547	27	11	1121	65	1186	0	787	GATA transcription factor (Ams2), putative [Aspergillus clavatus NRRL 1]
PAU_P07965	gi238498468refXP_002380469.1	49.13	747	313	23	1	720	1	707	8e-144	515	homeobox transcription factor, putative [Aspergillus flavus NRRL3357]
PAU_P08026	gi119495032refXP_001264311.1	46.68	632	320	11	10	636	1	620	5e-136	489	fungal specific transcription factor, putative [Neosartorya fischeri NRRL 181]
PAU_P08061	gi238493849refXP_002378161.1	68.89	794	201	26	30	787	6	789	0	966	APSES transcription factor StuA [Aspergillus flavus NRRL3357]
PAU_P08065	gi242776283refXP_002478814.1	25.93	567	335	17	17	531	22	555	3e-34	150	C6 transcription factor, putative [Talaromyces stipitatus ATCC 10500]
PAU_P08079	gi70982051refXP_746554.1	64.2	553	174	5	7	542	8	553	0	641	C6 transcription factor [Aspergillus fumigatus Af293]
PAU_P08079	gi159122212gbEDP47334.1	64.2	553	174	5	7	542	8	553	0	641	C6 transcription factor, putative [Aspergillus fumigatus A1163]
PAU_P08114	gi70998698refXP_754071.1	64.8	679	205	14	46	703	59	724	0	767	forkhead transcription factor (Sep1) [Aspergillus fumigatus Af293]
PAU_P08161	gi42415513refNP_963876.1	52.24	781	342	11	33	805	20	777	0	746	TFIIH basal transcription factor complex helicase XPB subunit [Danio rerio]
PAU_P08341	gi238493729refXP_002378101.1	46.33	790	377	9	2	761	1	773	0	672	transcription factor hoxa13, putative [Aspergillus flavus NRRL3357]
PAU_P08464	gi34495332gbAAQ73495.1	68.82	340	78	4	1	313	2	340	2e-108	396	transcription factor HACA [Aspergillus niger]
PAU_P08491	gi119479915refXP_001259986.1	67.83	401	121	5	324	720	1	397	1e-147	528	fungal specific transcription factor, putative [Neosartorya fischeri NRRL 181]
PAU_P08541	gi259489725tpeCBF90232.1	80.37	219	41	1	92	308	15	233	1e-97	360	TPA: transcription factor TFIIF complex subunit (Eurofung) [Aspergillus nidulans FGSC A4]
PAU_P08562	gi212529368refXP_002144841.1	41.06	979	509	19	75	1013	48	998	0	676	C2H2 transcription factor, putative [Penicillium marneffei ATCC 18224]
PAU_P08645	gi255953715refXP_002567610.1	92.19	525	41	0	1	525	8	532	0	784	GATA transcription factor sreP-Penicillium chrysogenum [Penicillium chrysogenum Wisconsin 54-1255]
PAU_P08645	gi238496045refXP_002379258.1	60.25	566	176	17	1	525	1	558	8e-131	471	siderophore transcription factor SreA [Aspergillus flavus NRRL3357]
PAU_P08667	gi238505346refXP_002383902.1	53.33	120	51	1	1	115	438	557	4e-14	81.6	C6 transcription factor, putative [Aspergillus flavus NRRL3357]
PAU_P08784	gi212538553refXP_002149432.1	31.55	206	118	6	10	200	182	379	4e-18	97.1	C6 transcription factor, putative [Penicillium marneffei ATCC 18224]
PAU_P08813	gi121705510refXP_001271018.1	47.48	735	356	11	1	715	154	878	0	638	C6 transcription factor, putative [Aspergillus clavatus NRRL 1]
PAU_P08827	gi121700815refXP_001268672.1	68.84	860	244	8	51	907	1	839	0	1135	fungal specific transcription factor domain protein [Aspergillus clavatus NRRL 1]
PAU_P08827	gi119494690refXP_001264164.1	64.61	794	257	9	117	907	26	798	0	978	fungal specific transcription factor, putative [Neosartorya fischeri NRRL 181]
PAU_P08929	gi119483102refXP_001261579.1	49.87	379	184	3	2	378	165	539	4e-103	379	fungal specific transcription factor, putative [Neosartorya fischeri NRRL 181]
PAU_P08929	gi70986779refXP_748878.1	49.08	379	187	3	2	378	208	582	5e-103	379	C6 transcription factor [Aspergillus fumigatus Af293]
PAU_P08935	gi240275788gbEER39301.1	54.84	1127	437	17	2	1095	27	1114	0	1065	transcription factor TFIID complex subunit Taf111 [Ajellomyces capsulatus H143]
PAU_P08935	gi121699693refXP_001268112.1	69.73	1133	301	13	2	1115	1	1110	0	1388	transcription factor TFIID complex 145 kDa subunit, putative [Aspergillus clavatus NRRL 1]
PAU_P09032	gi159127358gbEDP52473.1	83.38	668	88	5	8	655	6	670	0	1061	C6 transcription factor, putative [Aspergillus fumigatus A1163]
PAU_P09032	gi70999243refXP_754343.1	83.23	668	89	5	8	655	6	670	0	1061	C6 transcription factor [Aspergillus fumigatus Af293]
PAU_P09055	gi119480265refXP_001260161.1	48.52	711	315	13	1	667	1	704	2e-177	627	fungal specific transcription factor, putative [Neosartorya fischeri NRRL 181]
PAU_P09055	gi259483826tpeCBF79534.1	45.68	740	303	14	20	662	5	742	6e-167	592	TPA: Putative Zn(II)2Cys6 transcription factor (Eurofung) [Aspergillus nidulans FGSC A4]
PAU_P09093	gi119496947refXP_001265245.1	53.96	732	237	17	2	678	3	689	0	643	fungal specific transcription factor, putative [Neosartorya fischeri NRRL 181]
PAU_P09100	gi146322785refXP_001481652.1	64.05	662	225	6	169	818	76	736	0	837	C6 transcription factor [Aspergillus fumigatus Af293]
PAU_P09100	gi238487754refXP_002375115.1	68.09	539	164	4	284	818	1	535	0	723	C6 transcription factor, putative [Aspergillus flavus NRRL3357]
PAU_P09232	gi121710204refXP_001272718.1	69.66	534	156	3	160	691	1	530	0	720	fungal specific transcription factor domain protein [Aspergillus clavatus NRRL 1]
PAU_P09232	gi121701573refXP_001269051.1	41.46	562	293	8	138	681	53	596	6e-110	403	fungal specific transcription factor domain protein [Aspergillus clavatus NRRL 1]
PAU_P09276	gi121719060refXP_001276276.1	58.41	529	210	5	1	525	3	525	6e-177	625	RNA polymerase III transcription factor subunit, putative [Aspergillus clavatus NRRL 1]
PAU_P09384	gi70989263refXP_749481.1	74.6	752	161	10	1	724	171	920	0	1018	C6 transcription factor (Leu3) [Aspergillus fumigatus Af293]
PAU_P09384	gi212543457refXP_002151883.1	67.45	722	212	10	14	723	25	735	0	909	C6 transcription factor (Leu3), putative [Penicillium marneffei ATCC 18224]
PAU_P09396	gi242813406refXP_002486161.1	63.21	647	222	8	3	645	75	709	0	783	C6 transcription factor, putative [Talaromyces stipitatus ATCC 10500]
PAU_P09514	gi70996656refXP_753083.1	54.36	574	217	8	2	555	4	552	1e-154	551	C6 transcription factor [Aspergillus fumigatus Af293]
PAU_P09514	gi119494293refXP_001264042.1	51.55	613	231	10	2	575	4	589	1e-153	548	C6 transcription factor, putative [Neosartorya fischeri NRRL 181]
PAU_P09537	gi146322646refXP_752806.2	74.32	736	170	9	3	720	4	738	0	973	C6 transcription factor [Aspergillus fumigatus Af293]
PAU_P09537	gi212531677refXP_002145995.1	58.25	788	234	17	17	720	22	798	0	775	C6 transcription factor, putative [Penicillium marneffei ATCC 18224]
PAU_P09575	gi71002432refXP_755897.1	73.61	970	216	12	1	946	1	954	0	1239	C6 transcription factor [Aspergillus fumigatus Af293]
PAU_P09688	gi159125273gbEDP50390.1	63.81	619	190	9	4	603	11	614	0	704	C6 transcription factor (AmyR), putative [Aspergillus fumigatus A1163]
PAU_P09692	gi310796195gbEFQ31656.1	56.25	496	203	5	7	500	177	660	2e-122	443	fungal specific transcription factor domain-containing protein [Glomerella graminicola M1.001]
PAU_P09702	gi70998012refXP_753738.1	69.06	278	71	10	2	272	1	270	3e-94	348	transcription factor RfeG [Aspergillus fumigatus Af293]
PAU_P09743	gi159128204gbEDP53319.1	42.26	381	202	6	5	379	36	404	1e-83	314	C6 transcription factor, putative [Aspergillus fumigatus A1163]
PAU_P09743	gi146323225refXP_748651.2	42.26	381	202	6	5	379	36	404	2e-83	313	C6 transcription factor [Aspergillus fumigatus Af293]
PAU_P09770	gi242784914refXP_002480487.1	68.03	879	226	15	62	894	108	977	0	1145	C6 transcription factor, putative [Talaromyces stipitatus ATCC 10500]
PAU_P09770	gi303316854refXP_003068429.1	59.92	998	332	19	1	950	15	992	0	1088	Fungal specific transcription factor, putative [Coccidioides posadasii C735 delta SOWgp]
PAU_P09793	gi121705862refXP_001271194.1	76.69	738	131	14	2	719	1	717	0	856	forkhead transcription factor Fkh1/2, putative [Aspergillus clavatus NRRL 1]
PAU_P09793	gi242784561refXP_002480412.1	65.73	750	207	15	2	720	1	731	0	717	forkhead transcription factor Fkh1/2, putative [Talaromyces stipitatus ATCC 10500]
PAU_P09793	gi212527752refXP_002144033.1	65.23	745	217	13	2	720	1	729	0	714	forkhead transcription factor Fkh1/2, putative [Penicillium marneffei ATCC 18224]
PAU_P09794	gi119491490refXP_001263266.1	62.35	672	205	19	3	635	9	671	0	697	C2H2 transcription factor PacC, putative [Neosartorya fischeri NRRL 181]
PAU_P09797	gi121705868refXP_001271197.1	63.46	1081	317	18	2	1014	1	1071	0	1229	C6 transcription factor (Mut3), putative [Aspergillus clavatus NRRL 1]
PAU_P09814	gi212544396refXP_002152352.1	53.47	793	318	13	25	805	102	855	0	753	C6 transcription factor AlcR [Penicillium marneffei ATCC 18224]
PAU_P09858	gi159128179gbEDP53294.1	66.11	301	87	5	20	314	4	295	4e-98	363	fungal specific transcription factor, putative [Aspergillus fumigatus A1163]
PAU_P09980	gi71000996refXP_755179.1	74.94	431	98	5	1	424	1	428	1e-152	544	transcription factor TFIIE complex alpha subunit [Aspergillus fumigatus Af293]
PAU_P09992	gi159127066gbEDP52182.1	37.82	542	300	8	2	525	59	581	3e-92	343	C6 transcription factor, putative [Aspergillus fumigatus A1163]
PAU_P09992	gi70996899refXP_753204.1	37.82	542	300	8	2	525	59	581	4e-92	343	C6 transcription factor [Aspergillus fumigatus Af293]
PAU_P10008	gi121698940refXP_001267854.1	65.01	723	237	8	1	710	1	720	0	844	fungal specific transcription factor domain protein [Aspergillus clavatus NRRL 1]
PAU_P10008	gi259479721tpeCBF70202.1	54.66	741	296	8	1	712	1	730	0	704	TPA: Putative Zn(II)2Cys6 transcription factor (Eurofung) [Aspergillus nidulans FGSC A4]
PAU_P10013	gi70995980refXP_752745.1	55.68	731	252	19	1	664	1	726	0	681	C2H2 transcription factor (Rpn4) [Aspergillus fumigatus Af293]
PAU_P10013	gi121701231refXP_001268880.1	55.57	745	249	22	1	664	1	744	0	686	C2H2 transcription factor (Rpn4), putative [Aspergillus clavatus NRRL 1]
PAU_P10064	gi238497848refXP_002380159.1	58.12	234	91	4	37	265	53	284	2e-46	189	bZIP transcription factor, putative [Aspergillus flavus NRRL3357]
PAU_P10064	gi158705897spQ2UNX4KAPC_ASPOR	58.12	234	91	4	37	265	53	284	2e-46	190	KAPC_ASPOR RecName: Full=Putative transcription factor kapC
PAU_P10096	gi119488636refXP_001262768.1	59.68	620	213	8	2	599	155	759	0	700	C6 transcription factor, putative [Neosartorya fischeri NRRL 181]
PAU_P10158	gi238500618refXP_002381543.1	74.27	412	100	5	1	411	277	683	0	641	C6 transcription factor, putative [Aspergillus flavus NRRL3357]
PAU_P10227	gi119493312refXP_001263846.1	68.95	467	105	3	1	427	277	743	0	640	fungal specific transcription factor, putative [Neosartorya fischeri NRRL 181]
PAU_P10227	gi159128015gbEDP53130.1	69.38	467	103	3	1	427	276	742	0	641	fungal specific transcription factor, putative [Aspergillus fumigatus A1163]
PAU_P10253	gi121709256refXP_001272358.1	48.09	497	171	13	1	445	294	755	3e-105	386	C6 transcription factor, putative [Aspergillus clavatus NRRL 1]
PAU_P10261	gi66827895refXP_647302.1	47.08	737	347	9	2	717	25	739	0	639	transcription factor IIH component [Dictyostelium discoideum AX4]
PAU_P10261	gi19113937refNP_593025.1	67.07	744	202	8	2	721	25	749	0	966	transcription factor TFIIH complex subunit Rad15 [Schizosaccharomyces pombe 972h-]
PAU_P10285	gi212545795refXP_002153051.1	53.75	720	313	11	2	714	113	819	0	736	C6 transcription factor, putative [Penicillium marneffei ATCC 18224]
PAU_P10285	gi242820501refXP_002487522.1	55.07	710	299	10	3	699	115	817	0	747	C6 transcription factor, putative [Talaromyces stipitatus ATCC 10500]
PAU_P10288	gi303311701refXP_003065862.1	36.87	377	221	6	12	383	239	603	8e-59	232	Fungal specific transcription factor, putative [Coccidioides posadasii C735 delta SOWgp]
PAU_P10331	gi212542975refXP_002151642.1	43.87	212	114	2	22	232	272	479	2e-43	179	fungal specific transcription factor, putative [Penicillium marneffei ATCC 18224]
PAU_P10344	gi259482228tpeCBF76509.1	85.41	425	47	6	2	424	1	412	0	644	TPA: zinc knuckle transcription factor/splicing factor MSL5/ZFM1, putative (AFU_orthologue; AFUA_3G10840) [Aspergillus nidulans FGSC A4]
PAU_P10344	gi119491759refXP_001263374.1	86.42	427	45	6	2	424	1	418	0	643	zinc knuckle transcription factor/splicing factor MSL5/ZFM1, putative [Neosartorya fischeri NRRL 181]
PAU_P10369	gi212540064refXP_002150187.1	57.32	970	359	11	132	1064	176	1127	0	1050	RNA polymerase III transcription factor TFIIIC subunit (Tfc4), putative [Penicillium marneffei ATCC 18224]
PAU_P10383	gi212540106refXP_002150208.1	54.97	744	278	19	2	698	30	763	0	734	transcription factor AbaA [Penicillium marneffei ATCC 18224]
PAU_P10417	gi238498842refXP_002380656.1	44.44	612	268	8	2	571	16	597	1e-133	481	C6 transcription factor, putative [Aspergillus flavus NRRL3357]
PAU_P10436	gi302509712refXP_003016816.1	60.35	623	203	5	39	639	197	797	0	715	C6 transcription factor, putative [Arthroderma benhamiae CBS 112371]
PAU_P10481	gi121700314refXP_001268422.1	45.99	511	180	14	2	483	1	444	1e-101	375	APSES transcription factor Xbp1, putative [Aspergillus clavatus NRRL 1]
PAU_P10484	gi242791388refXP_002481747.1	56.88	661	240	8	2	636	153	794	0	714	C6 transcription factor, putative [Talaromyces stipitatus ATCC 10500]
PAU_P10484	gi238502915refXP_002382691.1	69.65	659	161	7	2	635	152	796	0	863	C6 transcription factor, putative [Aspergillus flavus NRRL3357]
PAU_P10490	gi71000954refXP_755158.1	64.29	616	176	9	45	630	124	725	0	725	C6 transcription factor [Aspergillus fumigatus Af293]
PAU_P10495	gi238504824refXP_002383641.1	69.98	423	118	3	34	453	218	634	5e-171	605	C6 transcription factor, putative [Aspergillus flavus NRRL3357]
PAU_P10519	gi238495885refXP_002379178.1	70.78	486	97	17	8	471	46	508	6e-175	618	HLH transcription factor (Hpa3), putative [Aspergillus flavus NRRL3357]
PAU_P10526	gi70989623refXP_749661.1	66.27	759	168	15	1	697	236	968	0	848	C6 transcription factor [Aspergillus fumigatus Af293]
PAU_P10542	gi70997818refXP_753641.1	57.56	410	150	3	15	424	170	555	1e-127	460	C6 transcription factor [Aspergillus fumigatus Af293]
PAU_P10542	gi119479327refXP_001259692.1	57.32	410	150	3	15	424	174	558	8e-126	454	fungal specific transcription factor, putative [Neosartorya fischeri NRRL 181]
PAU_P10545	gi302405098refXP_003000386.1	59.85	132	52	1	8	138	373	504	5e-38	160	fungal specific transcription factor domain-containing protein [Verticillium albo-atrum VaMs.102]
PAU_P10579	gi261196500refXP_002624653.1	52.61	709	238	15	1	612	1	708	0	655	ribosomal DNA transcription factor Rrn3 [Ajellomyces dermatitidis SLH14081]
PAU_P10616	gi119484112refXP_001261959.1	31.46	391	244	9	10	383	273	656	4e-47	193	C6 transcription factor (Ctf1B), putative [Neosartorya fischeri NRRL 181]
PAU_P10653	gi121715804refXP_001275511.1	75.68	370	84	4	2	369	299	664	3e-155	552	Zn cluster transcription factor Rds2, putative [Aspergillus clavatus NRRL 1]
PAU_P10701	gi238486824refXP_002374650.1	32.53	790	366	22	5	684	39	771	5e-86	323	C2H2 transcription factor Swi5 [Aspergillus flavus NRRL3357]
PAU_P10724	gi242802256refXP_002483937.1	39.92	471	208	6	1	405	307	768	4e-78	296	C6 transcription factor, putative [Talaromyces stipitatus ATCC 10500]
PAU_P10732	gi121700939refXP_001268734.1	62.9	558	160	6	1	517	230	781	0	686	fungal specific transcription factor domain protein [Aspergillus clavatus NRRL 1]
PAU_P10732	gi119494868refXP_001264235.1	61.72	580	168	6	1	536	218	787	0	693	fungal specific transcription factor, putative [Neosartorya fischeri NRRL 181]
PAU_P10738	gi225556238gbEEH04527.1	59.46	893	231	19	32	854	6	837	0	880	fungal specific transcription factor domain-containing protein [Ajellomyces capsulatus G186AR]
PAU_P10738	gi295658265refXP_002789694.1	59.84	894	246	17	26	852	71	918	0	893	cutinase transcription factor 1 alpha [Paracoccidioides brasiliensis Pb01]
PAU_P10754	gi310790898gbEFQ26431.1	40.62	160	81	7	1	153	647	799	9e-18	93.2	fungal specific transcription factor domain-containing protein [Glomerella graminicola M1.001]
PAU_P10793	gi119493334refXP_001263857.1	57.64	491	160	15	1	452	1	482	1e-126	457	transcription factor Rba50, putative [Neosartorya fischeri NRRL 181]
PAU_P10793	gi159128026gbEDP53141.1	57.32	492	161	14	1	452	1	483	2e-126	457	transcription factor Rba50, putative [Aspergillus fumigatus A1163]
PAU_P10837	gi121702055refXP_001269292.1	73.32	506	100	12	1	476	21	521	3e-162	576	HLH transcription factor (GlcD gamma), putative [Aspergillus clavatus NRRL 1]
PAU_P10837	gi238489813refXP_002376144.1	70.97	503	113	15	1	476	1	497	8e-162	574	HLH transcription factor (GlcD gamma), putative [Aspergillus flavus NRRL3357]
PAU_P10843	gi238501810refXP_002382139.1	61	559	163	6	5	548	406	924	9e-176	621	C6 transcription factor, putative [Aspergillus flavus NRRL3357]
PAU_P10843	gi119480265refXP_001260161.1	60.29	549	162	7	5	548	214	711	4e-169	599	fungal specific transcription factor, putative [Neosartorya fischeri NRRL 181]
PAU_P10844	gi121704668refXP_001270597.1	67.51	237	74	3	16	251	70	304	3e-71	272	C6 transcription factor (Fcr1), putative [Aspergillus clavatus NRRL 1]
PAU_P10844	gi119493364refXP_001263872.1	67.09	237	75	3	16	251	56	290	3e-70	269	C6 transcription factor (Fcr1), putative [Neosartorya fischeri NRRL 181]
PAU_P10845	gi119491671refXP_001263330.1	67.7	514	129	12	1	477	1	514	4e-151	539	bZIP transcription factor (AtfA), putative [Neosartorya fischeri NRRL 181]
PAU_P10845	gi121705740refXP_001271133.1	68.47	498	122	11	15	477	10	507	4e-151	539	bZIP transcription factor (AtfA), putative [Aspergillus clavatus NRRL 1]
PAU_P10897	gi121701979refXP_001269254.1	44.26	549	239	12	2	515	1	517	3e-106	390	C2H2 transcription factor, putative [Aspergillus clavatus NRRL 1]
PAU_P10909	gi240275400gbEER38914.1	54.02	746	276	10	26	716	74	807	0	772	nitrogen assimilation transcription factor nirA [Ajellomyces capsulatus H143]
PAU_P10909	gi239613087gbEEQ90074.1	53.55	732	280	9	26	714	67	781	0	738	nitrogen assimilation transcription factor nirA [Ajellomyces dermatitidis ER-3]
PAU_P10924	gi121714843refXP_001275031.1	39.05	507	292	7	1	498	131	629	7e-92	342	C6 transcription factor, putative [Aspergillus clavatus NRRL 1]
PAU_P10924	gi119485004refXP_001262144.1	40.04	472	266	7	28	492	167	628	2e-89	334	C6 transcription factor, putative [Neosartorya fischeri NRRL 181]
PAU_P11038	gi238484911refXP_002373694.1	75.68	185	44	1	16	199	91	275	1e-74	283	bZIP transcription factor, putative [Aspergillus flavus NRRL3357]
PAU_P11065	gi242821201refXP_002487632.1	75.86	29	7	0	10	38	7	35	1e-06	56.2	C6 transcription factor, putative [Talaromyces stipitatus ATCC 10500]
PAU_P11068	gi238484911refXP_002373694.1	77.36	53	10	2	17	67	15	67	4e-15	84.3	bZIP transcription factor, putative [Aspergillus flavus NRRL3357]
PAU_P11069	gi119480039refXP_001260048.1	42.5	640	286	18	1	613	232	816	7e-112	409	C6 transcription factor, putative [Neosartorya fischeri NRRL 181]
PAU_P11093	gi238486256refXP_002374366.1	74.64	627	129	6	6	618	159	769	0	888	C6 transcription factor (AmdR), putative [Aspergillus flavus NRRL3357]
PAU_P11096	gi70990572refXP_750135.1	70.73	632	146	6	6	618	160	771	0	852	C6 transcription factor (AmdR) [Aspergillus fumigatus Af293]
PAU_P11096	gi121703001refXP_001269765.1	72.96	625	142	7	6	618	159	768	0	877	fungal specific transcription factor domain protein [Aspergillus clavatus NRRL 1]
PAU_P11098	gi119491897refXP_001263443.1	56.26	759	259	10	2271	2960	133	887	0	820	C6 transcription factor, putative [Neosartorya fischeri NRRL 181]
PAU_P11098	gi121705510refXP_001271018.1	55.64	753	267	8	2271	2960	137	885	0	818	C6 transcription factor, putative [Aspergillus clavatus NRRL 1]
PAU_P11136	gi119498161refXP_001265838.1	79.17	504	87	6	2	497	319	812	0	708	fungal specific transcription factor, putative [Neosartorya fischeri NRRL 181]
PAU_P11136	gi121710644refXP_001272938.1	77.69	502	99	4	2	497	384	878	0	704	fungal specific transcription factor domain protein [Aspergillus clavatus NRRL 1]
PAU_P11139	gi119490697refXP_001263071.1	68.16	490	127	5	1	463	210	697	4e-171	605	APSES transcription factor, putative [Neosartorya fischeri NRRL 181]
PAU_P11236	gi238494738refXP_002378605.1	63.17	801	244	10	1	766	168	952	0	879	HLH transcription factor, putative [Aspergillus flavus NRRL3357]
PAU_P11236	gi121711134refXP_001273183.1	61.95	799	255	9	1	758	168	958	0	841	HLH transcription factor, putative [Aspergillus clavatus NRRL 1]
PAU_P11414	gi310795815gbEFQ31276.1	50.99	553	225	4	2	508	96	648	3e-158	562	fungal specific transcription factor domain-containing protein [Glomerella graminicola M1.001]
PAU_P11430	gi121707639refXP_001271896.1	79.59	294	57	1	202	492	254	547	1e-131	474	transcription factor RfeF, putative [Aspergillus clavatus NRRL 1]
PAU_P11430	gi70993918refXP_751806.1	79.44	287	59	0	202	488	277	563	2e-129	467	transcription factor RfeF [Aspergillus fumigatus Af293]
PAU_P11439	gi119496643refXP_001265095.1	69.23	962	231	13	1529	2442	1	945	0	1276	C6 transcription factor, putative [Neosartorya fischeri NRRL 181]
PAU_P11461	gi238483857refXP_002373167.1	56.89	566	183	12	2	535	560	1096	1e-152	544	C6 transcription factor, putative [Aspergillus flavus NRRL3357]
